# Supplementary material for: A new hybrid bismuth chloride semiconductor (C5H7BrN3)6(BiCl5)3: powder XRD, optical properties, and DFT investigation
Source: RSC Adv. 2026 Jan 30;16(7):6299–313. doi: 10.1039/d5ra09478j (PMC12857539; doi:10.1039/d5ra09478j)
Supplement: RA-016-D5RA09478J-s001 [file RA-016-D5RA09478J-s001.cif]

# Supplementary Information (SI) for RSC Advances.
# This journal is © The Royal Society of Chemistry 2026

####################################################################### 
# 
# This file contains crystal structure data downloaded from the 
# Cambridge Structural Database (CSD) hosted by the Cambridge 
# Crystallographic Data Centre (CCDC).
# 
# Full information about CCDC data access policies and citation 
# guidelines are available at http://www.ccdc.cam.ac.uk/access/V1 
# 
# Audit and citation data items may have been added by the CCDC. 
# Please retain this information to preserve the provenance of 
# this file and to allow appropriate attribution of the data. 
# 
#######################################################################

data_shi_6739_mobo_auto
_database_code_depnum_ccdc_archive 'CCDC 2495900'
_audit_update_record             
;
2025-10-16 deposited with the CCDC.	2026-01-20 downloaded from the CCDC.
;
_audit_creation_date             2025-10-08
_audit_creation_method           
;
Olex2 1.5
(compiled 2025.07.13 svn.rb7424aed for OlexSys, GUI svn.r7314)
;
_shelx_SHELXL_version_number     2018/3
_chemical_name_common            ?
_chemical_name_systematic        ?
_chemical_formula_moiety         '3(Bi Cl5), 6(C5 H7 Br N3)'
_chemical_formula_sum            'C30 H42 Bi3 Br6 Cl15 N18'
_chemical_formula_weight         2292.96
_chemical_melting_point          ?
_chemical_oxdiff_formula         C5H6N3Cl4Bi1
_chemical_oxdiff_usercomment     '3100 ma'
loop_
_atom_type_symbol
_atom_type_description
_atom_type_scat_dispersion_real
_atom_type_scat_dispersion_imag
_atom_type_scat_source
C C 0.0033 0.0016 'International Tables Vol C Tables 4.2.6.8 and 6.1.1.4'
H H 0.0000 0.0000 'International Tables Vol C Tables 4.2.6.8 and 6.1.1.4'
Bi Bi -4.1077 10.2566 'International Tables Vol C Tables 4.2.6.8 and 6.1.1.4'
Br Br -0.2901 2.4595 'International Tables Vol C Tables 4.2.6.8 and 6.1.1.4'
Cl Cl 0.1484 0.1585 'International Tables Vol C Tables 4.2.6.8 and 6.1.1.4'
N N 0.0061 0.0033 'International Tables Vol C Tables 4.2.6.8 and 6.1.1.4'

_shelx_space_group_comment       
;
The symmetry employed for this shelxl refinement is uniquely defined
by the following loop, which should always be used as a source of
symmetry information in preference to the above space-group names.
They are only intended as comments.
;
_space_group_crystal_system      triclinic
_space_group_IT_number           2
_space_group_name_H-M_alt        'P -1'
_space_group_name_Hall           '-P 1'
loop_
_space_group_symop_operation_xyz
'x, y, z'
'-x, -y, -z'

_cell_length_a                   10.9543(5)
_cell_length_b                   16.4575(7)
_cell_length_c                   19.2722(8)
_cell_angle_alpha                114.469(4)
_cell_angle_beta                 92.108(4)
_cell_angle_gamma                92.067(4)
_cell_volume                     3155.2(3)
_cell_formula_units_Z            2
_cell_measurement_reflns_used    4212
_cell_measurement_temperature    293(2)
_cell_measurement_theta_max      24.6000
_cell_measurement_theta_min      1.8670
_shelx_estimated_absorpt_T_max   0.628
_shelx_estimated_absorpt_T_min   0.249
_exptl_absorpt_coefficient_mu    12.823
_exptl_absorpt_correction_T_max  1.00000
_exptl_absorpt_correction_T_min  0.53917
_exptl_absorpt_correction_type   multi-scan
_exptl_absorpt_process_details   
;
CrysAlisPro 1.171.44.112a (Rigaku Oxford Diffraction, 2025)
Empirical absorption correction using spherical harmonics,
implemented in SCALE3 ABSPACK scaling algorithm.
;
_exptl_absorpt_special_details   ?
_exptl_crystal_colour            'clear light colourless'
_exptl_crystal_colour_lustre     clear
_exptl_crystal_colour_modifier   light
_exptl_crystal_colour_primary    colourless
_exptl_crystal_density_diffrn    2.414
_exptl_crystal_density_meas      ?
_exptl_crystal_density_method    ?
_exptl_crystal_description       block
_exptl_crystal_F_000             2124
_exptl_crystal_size_max          0.15
_exptl_crystal_size_mid          0.08
_exptl_crystal_size_min          0.04
_exptl_transmission_factor_max   ?
_exptl_transmission_factor_min   ?
_diffrn_reflns_av_R_equivalents  0.0643
_diffrn_reflns_av_unetI/netI     0.1174
_diffrn_reflns_Laue_measured_fraction_full 0.998
_diffrn_reflns_Laue_measured_fraction_max 0.998
_diffrn_reflns_limit_h_max       13
_diffrn_reflns_limit_h_min       -13
_diffrn_reflns_limit_k_max       18
_diffrn_reflns_limit_k_min       -19
_diffrn_reflns_limit_l_max       22
_diffrn_reflns_limit_l_min       -21
_diffrn_reflns_number            26631
_diffrn_reflns_point_group_measured_fraction_full 0.998
_diffrn_reflns_point_group_measured_fraction_max 0.998
_diffrn_reflns_theta_full        25.027
_diffrn_reflns_theta_max         25.027
_diffrn_reflns_theta_min         2.127
_diffrn_ambient_temperature      293(2)
_diffrn_detector_area_resol_mean 16.1593
_diffrn_detector_type            Eos
_diffrn_measured_fraction_theta_full 0.998
_diffrn_measured_fraction_theta_max 0.998
_diffrn_measurement_details      
;
List of Runs (angles in degrees, time in seconds):

  # Type    Start    End  Width  t~exp~   \w     \q     \k     \f   Frames
#--------------------------------------------------------------------------
  1  \w    -49.00 -23.00   1.00   75.00    --  -15.13 109.00 148.00   26
  2  \w    -12.00  14.00   1.00   75.00    --   17.63-109.00  52.00   26
  3  \w    -24.00  10.00   1.00   75.00    --  -15.13 -77.00  90.00   34
  4  \w    -74.00   4.00   1.00   75.00    --  -15.13 -38.00  30.00   78
  5  \w     27.00  87.00   1.00   75.00    --   17.63  38.00  30.00   60
  6  \w    -19.00   8.00   1.00   75.00    --   17.63 -99.00-150.00   27
  7  \w    -20.00  57.00   1.00   75.00    --   17.63 -99.00-120.00   77
  8  \w    -49.00  28.00   1.00   75.00    --   17.63 -57.00 -60.00   77
  9  \w      6.00  31.00   1.00   75.00    --   17.63  77.00 -90.00   25
 10  \w     35.00  60.00   1.00   75.00    --   17.63-109.00  52.00   25
;
_diffrn_measurement_device       'four-circle diffractometer'
_diffrn_measurement_device_type  'Xcalibur, Eos'
_diffrn_measurement_method       '\w scans'
_diffrn_radiation_type           MoK\a
_diffrn_radiation_wavelength     0.71073
_diffrn_source                   ?
_reflns_Friedel_coverage         0.000
_reflns_Friedel_fraction_full    .
_reflns_Friedel_fraction_max     .
_reflns_number_gt                5905
_reflns_number_total             11118
_reflns_special_details          
;
 Reflections were merged by SHELXL according to the crystal
 class for the calculation of statistics and refinement.
 
 _reflns_Friedel_fraction is defined as the number of unique
 Friedel pairs measured divided by the number that would be
 possible theoretically, ignoring centric projections and
 systematic absences.
;
_reflns_threshold_expression     'I > 2\s(I)'
_computing_cell_refinement       'CrysAlisPro 1.171.44.112a (Rigaku OD, 2025)'
_computing_data_collection       'CrysAlisPro 1.171.44.112a (Rigaku OD, 2025)'
_computing_data_reduction        'CrysAlisPro 1.171.44.112a (Rigaku OD, 2025)'
_computing_molecular_graphics    'Olex2 1.5 (Dolomanov et al., 2009)'
_computing_publication_material  'Olex2 1.5 (Dolomanov et al., 2009)'
_computing_structure_refinement  'SHELXL 2018/3 (Sheldrick, 2015)'
_computing_structure_solution    'SHELXT 2018/2 (Sheldrick, 2018)'
_refine_diff_density_max         1.929
_refine_diff_density_min         -1.642
_refine_diff_density_rms         0.186
_refine_ls_extinction_coef       .
_refine_ls_extinction_method     none
_refine_ls_goodness_of_fit_ref   1.014
_refine_ls_hydrogen_treatment    constr
_refine_ls_matrix_type           full
_refine_ls_number_parameters     610
_refine_ls_number_reflns         11118
_refine_ls_number_restraints     148
_refine_ls_R_factor_all          0.1427
_refine_ls_R_factor_gt           0.0658
_refine_ls_restrained_S_all      1.030
_refine_ls_shift/su_max          0.001
_refine_ls_shift/su_mean         0.000
_refine_ls_structure_factor_coef Fsqd
_refine_ls_weighting_details     
'w=1/[\s^2^(Fo^2^)+(0.0447P)^2^+6.1994P] where P=(Fo^2^+2Fc^2^)/3'
_refine_ls_weighting_scheme      calc
_refine_ls_wR_factor_gt          0.1193
_refine_ls_wR_factor_ref         0.1485
_refine_special_details          ?
_olex2_refinement_description    
;
1. Fixed Uiso
 At 1.2 times of:
  All C(H) groups, All N(H) groups, All N(H,H) groups
2. Restrained distances
 N3-N2
 2.78 with sigma of 0.02
 C6-C19
 1.46 with sigma of 0.02
 C8-C19
 2.36 with sigma of 0.02
 Br7A-C8A = Br7-C8
 1.85 with sigma of 0.02
 Br7A_$1-Br7A
 2.7 with sigma of 0.02
 Br7A-Br7A_$1
 3 with sigma of 0.01
 Br7-C8 \\sim Br7A-C8A
 with sigma of 0.02
 C13-C8 \\sim C13A-C8A
 with sigma of 0.02
 C13-N16 \\sim C13A-N16A
 with sigma of 0.02
 C8-C17 \\sim C8A-C17A
 with sigma of 0.02
 N16-C6 \\sim N16A-C6A
 with sigma of 0.02
 C17-C19 \\sim C17A-C19A
 with sigma of 0.02
 N2-C6 \\sim N2A-C6A
 with sigma of 0.02
 N3-C19 \\sim N3A-C19A
 with sigma of 0.02
 C6-C19 \\sim C6A-C19A
 with sigma of 0.02
 Br7-C13 \\sim Br7A-C13A
 with sigma of 0.04
 Br7-C17 \\sim Br7A-C17A
 with sigma of 0.04
 C13-C17 \\sim C13A-C17A
 with sigma of 0.04
 C13-C6 \\sim C13A-C6A
 with sigma of 0.04
 C8-N16 \\sim C8A-N16A
 with sigma of 0.04
 C8-C19 \\sim C8A-C19A
 with sigma of 0.04
 N16-N2 \\sim N16A-N2A
 with sigma of 0.04
 N16-C19 \\sim N16A-C19A
 with sigma of 0.04
 C17-N3 \\sim C17A-N3A
 with sigma of 0.04
 C17-C6 \\sim C17A-C6A
 with sigma of 0.04
 N2-C19 \\sim N2A-C19A
 with sigma of 0.04
 N3-C6 \\sim N3A-C6A
 with sigma of 0.04
3. Uiso/Uaniso restraints and constraints
Uanis(C02J) = Uanis(C23) = Uanis(C02K) = Uanis(C24) = Uanis(C01F)
Uanis(C14) = Uanis(C3) = Uanis(C1) = Uanis(C21) = Uanis(C2)
Uanis(N1) = Uanis(N01E)
Uanis(N8) = Uanis(N1)
Uanis(C9) = Uanis(N01S) = Uanis(C5) = Uanis(C12) = Uanis(C7) = Uanis(C18) =
Uanis(C10) = Uanis(C014) = Uanis(C11) = Uanis(C15)
Uanis(C8A) = Uanis(C7) = Uanis(C17A) = Uanis(C5)
Uanis(C13A) = Uanis(C4)
Uanis(C13) = Uanis(C12)
4. Rigid body (RIGU) restrains
 Br7, C13, C8, N16, C17, N2, N3, C6, C19
 with sigma for 1-2 distances of 0.004 and sigma for 1-3 distances of 0.004
 Br7A, C13A, C8A, N16A, C17A, N2A, N3A, C6A, C19A
 with sigma for 1-2 distances of 0.004 and sigma for 1-3 distances of 0.004
5. Others
 Sof(N2A)=Sof(H2AA)=Sof(H2AB)=Sof(Br7A)=Sof(C8A)=Sof(C13A)=Sof(H13A)=Sof(C17A)=
 Sof(H17A)=Sof(N16A)=Sof(H16A)=Sof(C19A)=Sof(C6A)=Sof(N3A)=Sof(H3AA)=Sof(H3AB)=
 1-FVAR(1)
 Sof(Br7)=Sof(C13)=Sof(H13)=Sof(C8)=Sof(N16)=Sof(H16)=Sof(C17)=Sof(H17)=
 Sof(N2)=Sof(H2A)=Sof(H2B)=Sof(N3)=Sof(H3A)=Sof(H3B)=Sof(C6)=Sof(C19)=FVAR(1)
 Fixed Sof: Br3(0.75) Br6(0.25)
6.a Rotating group:
 N0K(H0KA,H0KB), N01R(H01C,H01D), N02L(H02C,H02E), N02N(H02A,H02B), N14(H14A,
 H14B), N10(H10A,H10B), N3(H3A,H3B), N3A(H3AA,H3AB)
6.b Aromatic/amide H refined with riding coordinates:
 C00X(H00X), C014(H014), N01E(H01E), C01O(H01O), N01S(H01S), C3(H3),
 N02D(H02D), C02J(H02J), C02K(H02K), C2(H2), N1(H1), N8(H8), C5(H5), C4(H4),
 C18(H18), C13(H13), N16(H16), C17(H17), C13A(H13A), C17A(H17A), N16A(H16A)
6.c X=CH2 refined with riding coordinates:
 N01A(H01A,H01B), N020(H02H,H02I), N02R(H02F,H02G), N29(H29A,H29B), N2(H2A,
 H2B), N2A(H2AA,H2AB)
;
_atom_sites_solution_hydrogens   mixed
_atom_sites_solution_primary     dual
_atom_sites_solution_secondary   ?
loop_
_atom_site_label
_atom_site_type_symbol
_atom_site_fract_x
_atom_site_fract_y
_atom_site_fract_z
_atom_site_U_iso_or_equiv
_atom_site_adp_type
_atom_site_occupancy
_atom_site_site_symmetry_order
_atom_site_calc_flag
_atom_site_refinement_flags_posn
_atom_site_refinement_flags_adp
_atom_site_refinement_flags_occupancy
_atom_site_disorder_assembly
_atom_site_disorder_group
Bi01 Bi 0.19136(5) 0.48910(4) 0.52406(3) 0.03950(17) Uani 1 1 d . . . . .
Bi02 Bi 0.35601(5) 0.76098(4) 0.05203(3) 0.04449(19) Uani 1 1 d . . . . .
Bi03 Bi -0.02419(5) 0.78398(4) 0.00284(3) 0.04356(19) Uani 1 1 d . . . . .
Cl05 Cl 0.2413(4) 0.4306(3) 0.3743(2) 0.0577(12) Uani 1 1 d . . . . .
Cl07 Cl 0.2963(4) 0.3555(3) 0.5319(3) 0.0641(13) Uani 1 1 d . . . . .
Cl08 Cl 0.1347(4) 0.5495(3) 0.6698(2) 0.0550(12) Uani 1 1 d . . . . .
Cl09 Cl -0.0401(4) 0.3786(3) 0.4888(2) 0.0517(11) Uani 1 1 d . . . . .
Cl0D Cl 0.1216(4) 0.6471(3) 0.0084(2) 0.0575(11) Uani 1 1 d . . . . .
C0I C 0.5435(13) 0.4628(11) 0.7888(9) 0.042(4) Uani 1 1 d . . . . .
Cl0J Cl 0.0294(4) 0.7345(3) -0.1456(2) 0.0678(13) Uani 1 1 d . . . . .
N0K N 0.2151(13) 0.4336(11) 0.9259(7) 0.078(5) Uani 1 1 d . . . . .
H0KA H 0.247693 0.408447 0.954189 0.094 Uiso 1 1 d R U . . .
H0KB H 0.242430 0.490148 0.946459 0.094 Uiso 1 1 d R U . . .
Cl0N Cl -0.2178(4) 0.6763(3) -0.0433(2) 0.0624(12) Uani 1 1 d . . . . .
Cl0O Cl 0.5518(4) 0.8598(3) 0.0876(3) 0.0839(16) Uani 1 1 d . . . . .
Br0P Br 0.9854(3) 0.15670(16) 0.64423(13) 0.1137(9) Uani 1 1 d . . . . .
Cl0Q Cl -0.0645(4) 0.8319(3) 0.1472(2) 0.0593(12) Uani 1 1 d . . . . .
Cl0T Cl 0.4585(4) 0.6190(3) 0.0496(2) 0.0593(12) Uani 1 1 d . . . . .
Cl0W Cl 0.2040(3) 0.8972(3) 0.0513(2) 0.0489(10) Uani 1 1 d . . . . .
C00X C 0.6098(16) 0.3180(13) 0.7118(11) 0.069(6) Uani 1 1 d . . . . .
H00X H 0.636699 0.263962 0.709449 0.083 Uiso 1 1 calc R U . . .
Cl1 Cl 0.3088(4) 0.8123(3) 0.1949(2) 0.0715(14) Uani 1 1 d . . . . .
C014 C 0.2423(13) 0.8309(11) 0.6702(9) 0.0535(14) Uani 1 1 d . . . . .
H014 H 0.252518 0.781945 0.624421 0.064 Uiso 1 1 calc R U . . .
Cl Cl 0.3914(4) 0.7132(3) -0.1016(2) 0.0673(13) Uani 1 1 d . . . . .
N01A N 0.4879(12) 0.5622(9) 0.7324(7) 0.064(4) Uani 1 1 d . . . . .
H01A H 0.478457 0.575188 0.693740 0.077 Uiso 1 1 calc R U . . .
H01B H 0.471482 0.600270 0.777094 0.077 Uiso 1 1 calc R U . . .
Cl01 Cl -0.1429(4) 0.9191(3) 0.0055(2) 0.0622(12) Uani 1 1 d . . . . .
C01D C 0.5290(13) 0.4814(12) 0.7228(9) 0.045(4) Uani 1 1 d . . . . .
N01E N 0.2340(13) 0.4028(10) 0.7292(8) 0.075(3) Uani 1 1 d . . . . .
H01E H 0.220157 0.431912 0.701820 0.090 Uiso 1 1 calc R U . . .
C01F C 0.9036(17) 0.4075(13) 0.7992(10) 0.072(3) Uani 1 1 d . . . . .
C1 C 0.2415(17) 0.3895(14) 0.8497(11) 0.075(3) Uani 1 1 d . . . . .
C01O C 0.5579(14) 0.4161(12) 0.6567(11) 0.059(5) Uani 1 1 d . . . . .
H01O H 0.551393 0.426749 0.612992 0.071 Uiso 1 1 calc R U . . .
C01P C 0.5976(16) 0.3322(13) 0.6492(10) 0.064(5) Uani 1 1 d . . . . .
N01R N 0.9579(12) 0.7599(9) 0.6986(8) 0.067(4) Uani 1 1 d . . . . .
H01C H 0.953764 0.760550 0.745216 0.081 Uiso 1 1 d R U . . .
H01D H 0.914502 0.710587 0.666752 0.081 Uiso 1 1 d R U . . .
N01S N 0.8599(11) 0.9828(9) 0.7585(7) 0.0535(14) Uani 1 1 d . . . . .
H01S H 0.847565 1.028286 0.800101 0.064 Uiso 1 1 calc R U . . .
C3 C 0.2779(15) 0.3059(13) 0.8151(10) 0.075(3) Uani 1 1 d . . . . .
H3 H 0.290525 0.271877 0.842784 0.090 Uiso 1 1 calc R U . . .
N020 N 0.9189(11) 0.9119(9) 0.8332(7) 0.063(4) Uani 1 1 d . . . . .
H02H H 0.905873 0.959396 0.873016 0.075 Uiso 1 1 calc R U . . .
H02I H 0.944381 0.865653 0.838058 0.075 Uiso 1 1 calc R U . . .
N02D N 0.5830(12) 0.3821(10) 0.7779(8) 0.061(4) Uani 1 1 d . . . . .
H02D H 0.591753 0.371130 0.817644 0.073 Uiso 1 1 calc R U . . .
C02J C 0.9315(16) 0.3209(12) 0.7661(10) 0.072(3) Uani 1 1 d . . . . .
H02J H 0.940112 0.288952 0.795946 0.086 Uiso 1 1 calc R U . . .
C02K C 0.9405(16) 0.3208(12) 0.6424(10) 0.072(3) Uani 1 1 d . . . . .
H02K H 0.955753 0.293302 0.590810 0.086 Uiso 1 1 calc R U . . .
N02L N 0.8779(14) 0.4534(11) 0.8731(8) 0.086(5) Uani 1 1 d . . . . .
H02C H 0.875303 0.419589 0.898587 0.103 Uiso 1 1 d R U . . .
H02E H 0.932673 0.497504 0.897673 0.103 Uiso 1 1 d R U . . .
N02N N 0.5240(12) 0.5210(10) 0.8592(7) 0.065(4) Uani 1 1 d . . . . .
H02A H 0.493068 0.499627 0.892257 0.078 Uiso 1 1 d R U . . .
H02B H 0.465197 0.556858 0.857586 0.078 Uiso 1 1 d R U . . .
N02R N 0.2716(11) 0.9016(9) 0.8762(7) 0.064(4) Uani 1 1 d . . . . .
H02F H 0.261806 0.949422 0.916535 0.077 Uiso 1 1 calc R U . . .
H02G H 0.295366 0.854517 0.880416 0.077 Uiso 1 1 calc R U . . .
Cl02 Cl 0.3873(4) 0.5922(3) 0.5659(2) 0.0560(12) Uani 1 1 d . . . . .
C2 C 0.2723(16) 0.3193(13) 0.6960(11) 0.075(3) Uani 1 1 d . . . . .
H2 H 0.282192 0.294846 0.643651 0.090 Uiso 1 1 calc R U . . .
C14 C 0.2972(16) 0.2691(13) 0.7348(10) 0.075(3) Uani 1 1 d . . . . .
Br1 Br 0.17373(19) 0.91717(15) 0.57490(11) 0.0802(6) Uani 1 1 d . . . . .
Br2 Br 0.8232(3) 0.92510(17) 0.53142(11) 0.1128(9) Uani 1 1 d . . . . .
Br4 Br 0.6342(3) 0.24586(19) 0.55526(15) 0.1503(13) Uani 1 1 d . . . . .
Br7 Br 0.5052(4) 0.9492(4) 0.6374(3) 0.0928(18) Uani 0.560(5) 1 d D . P A 1
C10 C 0.2044(14) 0.9090(11) 0.6684(9) 0.0535(14) Uani 1 1 d . . . . .
N14 N 0.8633(16) 0.5392(10) 0.7734(9) 0.088(5) Uani 1 1 d . . . . .
H14A H 0.788545 0.543121 0.757156 0.105 Uiso 1 1 d R U . . .
H14B H 0.865998 0.564555 0.823589 0.105 Uiso 1 1 d R U . . .
N1 N 0.9094(13) 0.4067(10) 0.6762(8) 0.075(3) Uani 1 1 d . . . . .
H1 H 0.900135 0.433949 0.646874 0.090 Uiso 1 1 calc R U . . .
C23 C 0.9477(17) 0.2784(12) 0.6875(10) 0.072(3) Uani 1 1 d . . . . .
C24 C 0.8913(18) 0.4547(13) 0.7510(10) 0.072(3) Uani 1 1 d . . . . .
Br3 Br 0.3435(3) 0.1557(2) 0.68762(18) 0.0819(10) Uani 0.75 1 d . . P B 1
N8 N 0.2132(13) 0.9731(10) 0.8011(8) 0.075(3) Uani 1 1 d . . . . .
H8 H 0.202897 1.019060 0.842761 0.090 Uiso 1 1 calc R U . . .
C9 C 0.8998(14) 0.9101(12) 0.7652(10) 0.0535(14) Uani 1 1 d . . . . .
N10 N 0.3075(13) 0.7489(10) 0.7441(7) 0.072(4) Uani 1 1 d . . . . .
H10A H 0.264126 0.731241 0.775586 0.086 Uiso 1 1 d R U . . .
H10B H 0.307228 0.698395 0.699468 0.086 Uiso 1 1 d R U . . .
C11 C 0.2653(14) 0.8232(12) 0.7371(9) 0.0535(14) Uani 1 1 d . . . . .
C12 C 0.9166(15) 0.8339(12) 0.6948(10) 0.0535(14) Uani 1 1 d . . . . .
C5 C 0.8372(13) 0.9912(11) 0.6916(8) 0.0535(14) Uani 1 1 d . . . . .
H5 H 0.812424 1.044313 0.691001 0.064 Uiso 1 1 calc R U . . .
C15 C 0.2498(14) 0.9005(11) 0.8071(10) 0.0535(14) Uani 1 1 d . . . . .
C4 C 0.8941(13) 0.8393(11) 0.6269(8) 0.054(4) Uani 1 1 d . . . . .
H4 H 0.906165 0.790854 0.581122 0.065 Uiso 1 1 calc R U . . .
C18 C 0.1903(13) 0.9811(11) 0.7339(8) 0.0535(14) Uani 1 1 d . . . . .
H18 H 0.165973 1.034454 0.733540 0.064 Uiso 1 1 calc R U . . .
C21 C 0.2168(18) 0.4417(15) 0.8049(11) 0.075(3) Uani 1 1 d . . . . .
N29 N 0.1821(15) 0.5201(12) 0.8286(9) 0.103(6) Uani 1 1 d . . . . .
H29A H 0.171303 0.544596 0.797311 0.124 Uiso 1 1 calc R U . . .
H29B H 0.169214 0.549349 0.876138 0.124 Uiso 1 1 calc R U . . .
C7 C 0.8526(14) 0.9188(11) 0.6268(9) 0.0535(14) Uani 1 1 d . . . . .
Br6 Br 0.3698(9) 0.1638(7) 0.6372(6) 0.105(4) Uani 0.25 1 d . . P B 2
C13 C 0.585(4) 0.801(2) 0.6593(17) 0.0535(14) Uani 0.560(5) 1 d D . P A 1
H13 H 0.580050 0.772591 0.606291 0.064 Uiso 0.560(5) 1 calc R U P A 1
C8 C 0.553(3) 0.8866(19) 0.6953(14) 0.053(7) Uani 0.560(5) 1 d D . P A 1
N16 N 0.624(4) 0.7578(19) 0.6998(17) 0.059(7) Uani 0.560(5) 1 d D . P A 1
H16 H 0.648928 0.705223 0.674441 0.071 Uiso 0.560(5) 1 calc R U P A 1
C17 C 0.556(4) 0.928(2) 0.7742(17) 0.060(9) Uani 0.560(5) 1 d D . P A 1
H17 H 0.535081 0.986793 0.798962 0.072 Uiso 0.560(5) 1 calc R U P A 1
N2 N 0.667(2) 0.7450(17) 0.8202(17) 0.137(12) Uani 0.560(5) 1 d D . P A 1
H2A H 0.692530 0.692210 0.796912 0.165 Uiso 0.560(5) 1 calc R U P A 1
H2B H 0.666555 0.769119 0.869215 0.165 Uiso 0.560(5) 1 calc R U P A 1
N3 N 0.592(2) 0.9129(18) 0.8932(13) 0.107(10) Uani 0.560(5) 1 d D . P A 1
H3A H 0.615090 0.882494 0.937921 0.128 Uiso 0.560(5) 1 d R U P A 1
H3B H 0.656364 0.962633 0.930087 0.128 Uiso 0.560(5) 1 d R U P A 1
C6 C 0.629(3) 0.7889(18) 0.7810(16) 0.057(7) Uani 0.560(5) 1 d D . P A 1
C19 C 0.589(3) 0.8806(17) 0.8157(13) 0.056(7) Uani 0.560(5) 1 d D . P A 1
N2A N 0.625(5) 0.758(3) 0.729(2) 0.068(12) Uani 0.440(5) 1 d D . P A 2
H2AA H 0.639248 0.703579 0.701404 0.082 Uiso 0.440(5) 1 calc R U P A 2
H2AB H 0.626682 0.777619 0.777974 0.082 Uiso 0.440(5) 1 calc R U P A 2
Br7A Br 0.5242(5) 0.9935(4) 0.5692(2) 0.103(2) Uani 0.440(5) 1 d D . P A 2
C8A C 0.549(4) 0.921(2) 0.6208(17) 0.0535(14) Uani 0.440(5) 1 d D . P A 2
C13A C 0.569(3) 0.8339(19) 0.5781(17) 0.054(4) Uani 0.440(5) 1 d D . P A 2
H13A H 0.563149 0.809308 0.525031 0.065 Uiso 0.440(5) 1 calc R U P A 2
C17A C 0.541(3) 0.957(2) 0.6994(18) 0.0535(14) Uani 0.440(5) 1 d D . P A 2
H17A H 0.519999 1.016145 0.725745 0.064 Uiso 0.440(5) 1 calc R U P A 2
N16A N 0.598(3) 0.786(2) 0.6165(16) 0.068(8) Uani 0.440(5) 1 d D . P A 2
H16A H 0.616439 0.732207 0.589491 0.081 Uiso 0.440(5) 1 calc R U P A 2
C19A C 0.566(4) 0.905(2) 0.7376(16) 0.052(9) Uani 0.440(5) 1 d D . P A 2
C6A C 0.602(4) 0.813(2) 0.6966(19) 0.060(10) Uani 0.440(5) 1 d D . P A 2
N3A N 0.572(4) 0.936(3) 0.8143(16) 0.067(11) Uani 0.440(5) 1 d D . P A 2
H3AA H 0.511688 0.969543 0.838784 0.081 Uiso 0.440(5) 1 d R U P A 2
H3AB H 0.569771 0.889291 0.826699 0.081 Uiso 0.440(5) 1 d R U P A 2

loop_
_atom_site_aniso_label
_atom_site_aniso_U_11
_atom_site_aniso_U_22
_atom_site_aniso_U_33
_atom_site_aniso_U_23
_atom_site_aniso_U_13
_atom_site_aniso_U_12
Bi01 0.0460(4) 0.0326(3) 0.0425(4) 0.0171(3) 0.0114(3) 0.0073(3)
Bi02 0.0479(4) 0.0350(4) 0.0526(4) 0.0193(3) 0.0078(3) 0.0097(3)
Bi03 0.0468(4) 0.0339(4) 0.0489(4) 0.0155(3) 0.0060(3) 0.0083(3)
Cl05 0.072(3) 0.052(3) 0.048(3) 0.018(2) 0.025(2) 0.013(2)
Cl07 0.077(3) 0.046(3) 0.075(3) 0.028(3) 0.019(3) 0.026(2)
Cl08 0.082(3) 0.042(3) 0.043(2) 0.017(2) 0.023(2) 0.008(2)
Cl09 0.064(3) 0.036(2) 0.058(3) 0.021(2) 0.011(2) 0.010(2)
Cl0D 0.066(3) 0.045(3) 0.072(3) 0.034(2) 0.010(2) 0.013(2)
C0I 0.048(10) 0.039(11) 0.042(10) 0.021(9) -0.004(8) -0.006(8)
Cl0J 0.082(3) 0.063(3) 0.051(3) 0.014(2) 0.019(2) 0.011(3)
N0K 0.117(13) 0.067(12) 0.053(10) 0.027(9) 0.003(9) 0.000(10)
Cl0N 0.056(3) 0.064(3) 0.073(3) 0.037(3) -0.006(2) -0.009(2)
Cl0O 0.056(3) 0.069(4) 0.108(4) 0.019(3) 0.011(3) -0.006(3)
Br0P 0.169(2) 0.0712(17) 0.0859(16) 0.0165(14) 0.0454(16) -0.0162(16)
Cl0Q 0.076(3) 0.051(3) 0.049(3) 0.017(2) 0.012(2) 0.012(2)
Cl0T 0.082(3) 0.049(3) 0.051(3) 0.022(2) 0.010(2) 0.029(2)
Cl0W 0.055(2) 0.036(2) 0.058(3) 0.021(2) 0.005(2) 0.0074(19)
C00X 0.085(14) 0.050(13) 0.058(13) 0.005(11) 0.030(11) 0.022(10)
Cl1 0.093(4) 0.072(4) 0.054(3) 0.028(3) 0.020(3) 0.024(3)
C014 0.057(3) 0.046(3) 0.047(3) 0.009(3) 0.016(3) -0.008(3)
Cl 0.092(3) 0.061(3) 0.050(3) 0.023(2) 0.015(2) 0.018(3)
N01A 0.112(12) 0.042(10) 0.035(8) 0.013(7) 0.010(8) 0.011(9)
Cl01 0.082(3) 0.055(3) 0.057(3) 0.027(2) 0.018(2) 0.028(2)
C01D 0.047(10) 0.041(11) 0.044(10) 0.015(9) -0.001(8) -0.006(8)
N01E 0.112(7) 0.052(6) 0.056(6) 0.018(5) 0.017(5) -0.013(5)
C01F 0.099(6) 0.060(6) 0.057(6) 0.026(5) 0.016(5) -0.027(6)
C1 0.078(6) 0.069(7) 0.065(7) 0.016(6) 0.012(5) -0.028(6)
C01O 0.062(12) 0.051(12) 0.069(13) 0.031(11) -0.007(10) -0.009(10)
C01P 0.076(13) 0.061(14) 0.047(11) 0.013(11) 0.028(10) 0.004(10)
N01R 0.083(11) 0.051(10) 0.041(9) -0.005(8) -0.001(8) -0.017(8)
N01S 0.057(3) 0.046(3) 0.047(3) 0.009(3) 0.016(3) -0.008(3)
C3 0.078(6) 0.069(7) 0.065(7) 0.016(6) 0.012(5) -0.028(6)
N020 0.072(10) 0.064(11) 0.035(8) 0.003(8) 0.015(7) 0.003(8)
N02D 0.078(11) 0.059(11) 0.055(10) 0.034(9) 0.002(8) 0.001(9)
C02J 0.099(6) 0.060(6) 0.057(6) 0.026(5) 0.016(5) -0.027(6)
C02K 0.099(6) 0.060(6) 0.057(6) 0.026(5) 0.016(5) -0.027(6)
N02L 0.131(15) 0.072(13) 0.051(10) 0.024(9) -0.003(9) -0.012(11)
N02N 0.073(10) 0.088(13) 0.045(9) 0.039(9) 0.011(8) 0.004(9)
N02R 0.090(11) 0.042(9) 0.047(9) 0.004(8) 0.011(8) 0.011(8)
Cl02 0.057(3) 0.054(3) 0.057(3) 0.023(2) 0.011(2) -0.003(2)
C2 0.078(6) 0.069(7) 0.065(7) 0.016(6) 0.012(5) -0.028(6)
C14 0.078(6) 0.069(7) 0.065(7) 0.016(6) 0.012(5) -0.028(6)
Br1 0.1021(16) 0.0838(16) 0.0657(13) 0.0392(12) 0.0281(11) 0.0169(12)
Br2 0.189(3) 0.100(2) 0.0560(13) 0.0377(14) 0.0304(15) 0.0026(18)
Br4 0.275(4) 0.083(2) 0.0880(18) 0.0215(16) 0.081(2) 0.051(2)
Br7 0.067(3) 0.115(4) 0.118(4) 0.071(3) 0.001(2) 0.008(2)
C10 0.057(3) 0.046(3) 0.047(3) 0.009(3) 0.016(3) -0.008(3)
N14 0.145(16) 0.060(12) 0.062(11) 0.031(10) 0.002(10) -0.015(11)
N1 0.112(7) 0.052(6) 0.056(6) 0.018(5) 0.017(5) -0.013(5)
C23 0.099(6) 0.060(6) 0.057(6) 0.026(5) 0.016(5) -0.027(6)
C24 0.099(6) 0.060(6) 0.057(6) 0.026(5) 0.016(5) -0.027(6)
Br3 0.122(3) 0.0461(17) 0.073(2) 0.0175(17) 0.0351(19) 0.0096(16)
N8 0.112(7) 0.052(6) 0.056(6) 0.018(5) 0.017(5) -0.013(5)
C9 0.057(3) 0.046(3) 0.047(3) 0.009(3) 0.016(3) -0.008(3)
N10 0.106(12) 0.051(10) 0.042(9) 0.002(8) 0.006(9) 0.014(9)
C11 0.057(3) 0.046(3) 0.047(3) 0.009(3) 0.016(3) -0.008(3)
C12 0.057(3) 0.046(3) 0.047(3) 0.009(3) 0.016(3) -0.008(3)
C5 0.057(3) 0.046(3) 0.047(3) 0.009(3) 0.016(3) -0.008(3)
C15 0.057(3) 0.046(3) 0.047(3) 0.009(3) 0.016(3) -0.008(3)
C4 0.060(10) 0.050(7) 0.036(7) 0.001(6) 0.012(7) -0.008(7)
C18 0.057(3) 0.046(3) 0.047(3) 0.009(3) 0.016(3) -0.008(3)
C21 0.078(6) 0.069(7) 0.065(7) 0.016(6) 0.012(5) -0.028(6)
N29 0.148(17) 0.106(16) 0.073(12) 0.058(12) 0.000(11) -0.034(13)
C7 0.057(3) 0.046(3) 0.047(3) 0.009(3) 0.016(3) -0.008(3)
Br6 0.084(7) 0.080(7) 0.108(9) -0.004(7) 0.003(6) 0.001(5)
C13 0.057(3) 0.046(3) 0.047(3) 0.009(3) 0.016(3) -0.008(3)
C8 0.030(17) 0.055(10) 0.071(12) 0.021(11) 0.013(15) 0.006(12)
N16 0.06(2) 0.029(13) 0.080(12) 0.019(10) 0.012(13) -0.011(12)
C17 0.06(3) 0.039(16) 0.070(12) 0.010(11) 0.018(18) 0.004(15)
N2 0.063(19) 0.19(3) 0.26(3) 0.21(3) -0.07(2) -0.065(17)
N3 0.045(16) 0.18(3) 0.056(11) 0.019(14) -0.005(12) -0.045(17)
C6 0.040(18) 0.061(14) 0.082(12) 0.044(12) -0.003(14) -0.006(13)
C19 0.035(18) 0.055(14) 0.066(11) 0.017(11) 0.002(13) -0.021(13)
N2A 0.05(3) 0.08(2) 0.07(3) 0.04(2) 0.00(3) 0.01(2)
Br7A 0.093(4) 0.106(5) 0.116(5) 0.050(4) 0.023(3) 0.052(3)
C8A 0.057(3) 0.046(3) 0.047(3) 0.009(3) 0.016(3) -0.008(3)
C13A 0.060(10) 0.050(7) 0.036(7) 0.001(6) 0.012(7) -0.008(7)
C17A 0.057(3) 0.046(3) 0.047(3) 0.009(3) 0.016(3) -0.008(3)
N16A 0.08(2) 0.057(15) 0.061(12) 0.017(12) 0.022(15) 0.007(15)
C19A 0.03(2) 0.067(16) 0.056(12) 0.022(13) 0.019(18) 0.002(18)
C6A 0.05(2) 0.069(16) 0.062(13) 0.025(13) 0.018(17) 0.011(18)
N3A 0.07(3) 0.08(3) 0.060(12) 0.026(14) 0.024(17) 0.01(2)

_geom_special_details            
;
 All esds (except the esd in the dihedral angle between two l.s. planes)
 are estimated using the full covariance matrix.  The cell esds are taken
 into account individually in the estimation of esds in distances, angles
 and torsion angles; correlations between esds in cell parameters are only
 used when they are defined by crystal symmetry.  An approximate (isotropic)
 treatment of cell esds is used for estimating esds involving l.s. planes.
;
loop_
_geom_bond_atom_site_label_1
_geom_bond_atom_site_label_2
_geom_bond_distance
_geom_bond_site_symmetry_2
_geom_bond_publ_flag
Bi01 Cl05 2.721(4) . ?
Bi01 Cl07 2.574(4) . ?
Bi01 Cl08 2.669(4) . ?
Bi01 Cl09 2.952(4) . ?
Bi01 Cl09 2.867(4) 2_566 ?
Bi01 Cl02 2.571(4) . ?
Bi02 Cl0D 3.000(4) . ?
Bi02 Cl0O 2.536(4) . ?
Bi02 Cl0T 2.612(4) . ?
Bi02 Cl0W 2.845(4) . ?
Bi02 Cl1 2.602(4) . ?
Bi02 Cl 2.777(4) . ?
Bi03 Cl0D 2.843(4) . ?
Bi03 Cl0J 2.723(4) . ?
Bi03 Cl0N 2.591(4) . ?
Bi03 Cl0Q 2.619(4) . ?
Bi03 Cl0W 2.940(4) . ?
Bi03 Cl01 2.599(4) . ?
C0I C01D 1.43(2) . ?
C0I N02D 1.346(19) . ?
C0I N02N 1.328(18) . ?
N0K H0KA 0.8829 . ?
N0K H0KB 0.8819 . ?
N0K C1 1.39(2) . ?
Br0P C23 1.891(19) . ?
C00X H00X 0.9300 . ?
C00X C01P 1.32(2) . ?
C00X N02D 1.327(19) . ?
C014 H014 0.9300 . ?
C014 C10 1.38(2) . ?
C014 C11 1.36(2) . ?
N01A H01A 0.8600 . ?
N01A H01B 0.8600 . ?
N01A C01D 1.360(19) . ?
C01D C01O 1.34(2) . ?
N01E H01E 0.8600 . ?
N01E C2 1.34(2) . ?
N01E C21 1.35(2) . ?
C01F C02J 1.35(2) . ?
C01F N02L 1.35(2) . ?
C01F C24 1.44(2) . ?
C1 C3 1.34(2) . ?
C1 C21 1.47(3) . ?
C01O H01O 0.9300 . ?
C01O C01P 1.41(2) . ?
C01P Br4 1.850(17) . ?
N01R H01C 0.8961 . ?
N01R H01D 0.8947 . ?
N01R C12 1.34(2) . ?
N01S H01S 0.8600 . ?
N01S C9 1.34(2) . ?
N01S C5 1.367(18) . ?
C3 H3 0.9300 . ?
C3 C14 1.44(2) . ?
N020 H02H 0.8600 . ?
N020 H02I 0.8600 . ?
N020 C9 1.307(18) . ?
N02D H02D 0.8600 . ?
C02J H02J 0.9300 . ?
C02J C23 1.40(2) . ?
C02K H02K 0.9300 . ?
C02K N1 1.35(2) . ?
C02K C23 1.32(2) . ?
N02L H02C 0.8820 . ?
N02L H02E 0.8794 . ?
N02N H02A 0.9154 . ?
N02N H02B 0.8971 . ?
N02R H02F 0.8600 . ?
N02R H02G 0.8600 . ?
N02R C15 1.337(19) . ?
C2 H2 0.9300 . ?
C2 C14 1.35(2) . ?
C14 Br3 1.81(2) . ?
C14 Br6 2.16(2) . ?
Br1 C10 1.881(16) . ?
Br2 C7 1.900(16) . ?
Br7 C8 1.878(14) . ?
C10 C18 1.346(19) . ?
N14 H14A 0.8803 . ?
N14 H14B 0.8786 . ?
N14 C24 1.33(2) . ?
N1 H1 0.8600 . ?
N1 C24 1.35(2) . ?
N8 H8 0.8600 . ?
N8 C15 1.32(2) . ?
N8 C18 1.370(19) . ?
C9 C12 1.44(2) . ?
N10 H10A 0.9134 . ?
N10 H10B 0.9159 . ?
N10 C11 1.38(2) . ?
C11 C15 1.44(2) . ?
C12 C4 1.36(2) . ?
C5 H5 0.9300 . ?
C5 C7 1.343(19) . ?
C4 H4 0.9300 . ?
C4 C7 1.40(2) . ?
C18 H18 0.9300 . ?
C21 N29 1.26(2) . ?
N29 H29A 0.8600 . ?
N29 H29B 0.8600 . ?
C13 H13 0.9300 . ?
C13 C8 1.35(3) . ?
C13 N16 1.32(4) . ?
C8 C17 1.38(4) . ?
N16 H16 0.8600 . ?
N16 C6 1.43(4) . ?
C17 H17 0.9300 . ?
C17 C19 1.37(4) . ?
N2 H2A 0.8600 . ?
N2 H2B 0.8600 . ?
N2 C6 1.31(3) . ?
N3 H3A 1.1865 . ?
N3 H3B 1.0556 . ?
N3 C19 1.36(3) . ?
C6 C19 1.465(18) . ?
N2A H2AA 0.8600 . ?
N2A H2AB 0.8600 . ?
N2A C6A 1.32(3) . ?
Br7A C8A 1.863(15) . ?
C8A C13A 1.36(3) . ?
C8A C17A 1.39(4) . ?
C13A H13A 0.9300 . ?
C13A N16A 1.32(4) . ?
C17A H17A 0.9300 . ?
C17A C19A 1.37(4) . ?
N16A H16A 0.8600 . ?
N16A C6A 1.42(4) . ?
C19A C6A 1.47(2) . ?
C19A N3A 1.35(3) . ?
N3A H3AA 0.8994 . ?
N3A H3AB 0.8880 . ?

loop_
_geom_angle_atom_site_label_1
_geom_angle_atom_site_label_2
_geom_angle_atom_site_label_3
_geom_angle
_geom_angle_site_symmetry_1
_geom_angle_site_symmetry_3
_geom_angle_publ_flag
Cl05 Bi01 Cl09 93.03(12) . . ?
Cl05 Bi01 Cl09 90.43(12) . 2_566 ?
Cl07 Bi01 Cl05 90.45(13) . . ?
Cl07 Bi01 Cl08 91.53(13) . . ?
Cl07 Bi01 Cl09 87.03(13) . . ?
Cl07 Bi01 Cl09 171.16(13) . 2_566 ?
Cl08 Bi01 Cl05 177.75(13) . . ?
Cl08 Bi01 Cl09 87.45(12) . 2_566 ?
Cl08 Bi01 Cl09 86.00(12) . . ?
Cl09 Bi01 Cl09 84.13(12) 2_566 . ?
Cl02 Bi01 Cl05 91.52(12) . . ?
Cl02 Bi01 Cl07 93.97(14) . . ?
Cl02 Bi01 Cl08 89.41(13) . . ?
Cl02 Bi01 Cl09 94.80(13) . 2_566 ?
Cl02 Bi01 Cl09 175.33(12) . . ?
Cl0O Bi02 Cl0D 178.60(15) . . ?
Cl0O Bi02 Cl0T 95.52(16) . . ?
Cl0O Bi02 Cl0W 94.74(15) . . ?
Cl0O Bi02 Cl1 91.58(16) . . ?
Cl0O Bi02 Cl 90.00(16) . . ?
Cl0T Bi02 Cl0D 85.78(13) . . ?
Cl0T Bi02 Cl0W 169.64(13) . . ?
Cl0T Bi02 Cl 92.21(13) . . ?
Cl0W Bi02 Cl0D 83.97(11) . . ?
Cl1 Bi02 Cl0D 88.89(14) . . ?
Cl1 Bi02 Cl0T 91.65(14) . . ?
Cl1 Bi02 Cl0W 86.70(13) . . ?
Cl1 Bi02 Cl 175.68(14) . . ?
Cl Bi02 Cl0D 89.45(13) . . ?
Cl Bi02 Cl0W 89.15(12) . . ?
Cl0D Bi03 Cl0W 85.10(12) . . ?
Cl0J Bi03 Cl0D 89.32(13) . . ?
Cl0J Bi03 Cl0W 89.43(12) . . ?
Cl0N Bi03 Cl0D 91.96(13) . . ?
Cl0N Bi03 Cl0J 89.07(14) . . ?
Cl0N Bi03 Cl0Q 93.13(13) . . ?
Cl0N Bi03 Cl0W 176.72(13) . . ?
Cl0N Bi03 Cl01 92.74(14) . . ?
Cl0Q Bi03 Cl0D 88.96(13) . . ?
Cl0Q Bi03 Cl0J 177.25(14) . . ?
Cl0Q Bi03 Cl0W 88.28(12) . . ?
Cl01 Bi03 Cl0D 175.03(14) . . ?
Cl01 Bi03 Cl0J 92.37(14) . . ?
Cl01 Bi03 Cl0Q 89.17(13) . . ?
Cl01 Bi03 Cl0W 90.24(13) . . ?
Bi01 Cl09 Bi01 95.87(11) 2_566 . ?
Bi03 Cl0D Bi02 94.78(12) . . ?
N02D C0I C01D 117.0(15) . . ?
N02N C0I C01D 123.9(16) . . ?
N02N C0I N02D 119.0(15) . . ?
H0KA N0K H0KB 106.7 . . ?
C1 N0K H0KA 111.9 . . ?
C1 N0K H0KB 112.9 . . ?
Bi02 Cl0W Bi03 96.08(11) . . ?
C01P C00X H00X 120.6 . . ?
C01P C00X N02D 118.7(19) . . ?
N02D C00X H00X 120.6 . . ?
C10 C014 H014 119.0 . . ?
C11 C014 H014 119.0 . . ?
C11 C014 C10 121.9(16) . . ?
H01A N01A H01B 120.0 . . ?
C01D N01A H01A 120.0 . . ?
C01D N01A H01B 120.0 . . ?
N01A C01D C0I 118.0(15) . . ?
C01O C01D C0I 115.8(17) . . ?
C01O C01D N01A 126.2(16) . . ?
C2 N01E H01E 119.5 . . ?
C2 N01E C21 121.1(19) . . ?
C21 N01E H01E 119.5 . . ?
C02J C01F N02L 126.0(19) . . ?
C02J C01F C24 117.8(18) . . ?
N02L C01F C24 116.0(18) . . ?
N0K C1 C21 113.2(19) . . ?
C3 C1 N0K 127(2) . . ?
C3 C1 C21 120.1(19) . . ?
C01D C01O H01O 117.9 . . ?
C01D C01O C01P 124.3(17) . . ?
C01P C01O H01O 117.9 . . ?
C00X C01P C01O 117.9(17) . . ?
C00X C01P Br4 121.0(16) . . ?
C01O C01P Br4 121.1(15) . . ?
H01C N01R H01D 106.0 . . ?
C12 N01R H01C 112.9 . . ?
C12 N01R H01D 111.8 . . ?
C9 N01S H01S 117.0 . . ?
C9 N01S C5 125.9(15) . . ?
C5 N01S H01S 117.0 . . ?
C1 C3 H3 120.3 . . ?
C1 C3 C14 119(2) . . ?
C14 C3 H3 120.3 . . ?
H02H N020 H02I 120.0 . . ?
C9 N020 H02H 120.0 . . ?
C9 N020 H02I 120.0 . . ?
C0I N02D H02D 116.8 . . ?
C00X N02D C0I 126.3(16) . . ?
C00X N02D H02D 116.8 . . ?
C01F C02J H02J 119.5 . . ?
C01F C02J C23 121.0(18) . . ?
C23 C02J H02J 119.5 . . ?
N1 C02K H02K 122.2 . . ?
C23 C02K H02K 122.2 . . ?
C23 C02K N1 115.5(17) . . ?
C01F N02L H02C 112.8 . . ?
C01F N02L H02E 111.8 . . ?
H02C N02L H02E 106.8 . . ?
C0I N02N H02A 118.3 . . ?
C0I N02N H02B 109.6 . . ?
H02A N02N H02B 100.9 . . ?
H02F N02R H02G 120.0 . . ?
C15 N02R H02F 120.0 . . ?
C15 N02R H02G 120.0 . . ?
N01E C2 H2 118.4 . . ?
N01E C2 C14 123.3(19) . . ?
C14 C2 H2 118.4 . . ?
C3 C14 Br3 119.5(17) . . ?
C3 C14 Br6 147.9(18) . . ?
C2 C14 C3 118(2) . . ?
C2 C14 Br3 122.0(15) . . ?
C2 C14 Br6 93.4(14) . . ?
C014 C10 Br1 120.8(12) . . ?
C18 C10 C014 120.2(16) . . ?
C18 C10 Br1 119.0(14) . . ?
H14A N14 H14B 107.3 . . ?
C24 N14 H14A 111.4 . . ?
C24 N14 H14B 108.6 . . ?
C02K N1 H1 116.3 . . ?
C02K N1 C24 127.3(17) . . ?
C24 N1 H1 116.3 . . ?
C02J C23 Br0P 119.1(14) . . ?
C02K C23 Br0P 118.4(14) . . ?
C02K C23 C02J 122.5(19) . . ?
N14 C24 C01F 126.0(17) . . ?
N14 C24 N1 118.2(18) . . ?
N1 C24 C01F 115.8(19) . . ?
C15 N8 H8 117.3 . . ?
C15 N8 C18 125.3(16) . . ?
C18 N8 H8 117.3 . . ?
N01S C9 C12 116.1(17) . . ?
N020 C9 N01S 119.3(16) . . ?
N020 C9 C12 124.7(18) . . ?
H10A N10 H10B 104.1 . . ?
C11 N10 H10A 114.3 . . ?
C11 N10 H10B 115.2 . . ?
C014 C11 N10 125.7(16) . . ?
C014 C11 C15 117.7(18) . . ?
N10 C11 C15 116.6(16) . . ?
N01R C12 C9 118.1(17) . . ?
N01R C12 C4 122.0(17) . . ?
C4 C12 C9 119.8(19) . . ?
N01S C5 H5 121.7 . . ?
C7 C5 N01S 116.7(17) . . ?
C7 C5 H5 121.7 . . ?
N02R C15 C11 123.2(18) . . ?
N8 C15 N02R 119.7(16) . . ?
N8 C15 C11 117.1(17) . . ?
C12 C4 H4 120.4 . . ?
C12 C4 C7 119.2(16) . . ?
C7 C4 H4 120.4 . . ?
C10 C18 N8 117.7(17) . . ?
C10 C18 H18 121.2 . . ?
N8 C18 H18 121.2 . . ?
N01E C21 C1 118(2) . . ?
N29 C21 N01E 114(2) . . ?
N29 C21 C1 128(2) . . ?
C21 N29 H29A 120.0 . . ?
C21 N29 H29B 120.0 . . ?
H29A N29 H29B 120.0 . . ?
C5 C7 Br2 119.2(14) . . ?
C5 C7 C4 122.3(16) . . ?
C4 C7 Br2 118.4(12) . . ?
C8 C13 H13 120.1 . . ?
N16 C13 H13 120.1 . . ?
N16 C13 C8 120(2) . . ?
C13 C8 Br7 120(2) . . ?
C13 C8 C17 120(2) . . ?
C17 C8 Br7 120(2) . . ?
C13 N16 H16 116.4 . . ?
C13 N16 C6 127(2) . . ?
C6 N16 H16 116.4 . . ?
C8 C17 H17 120.2 . . ?
C19 C17 C8 120(2) . . ?
C19 C17 H17 120.2 . . ?
H2A N2 H2B 120.0 . . ?
C6 N2 H2A 120.0 . . ?
C6 N2 H2B 120.0 . . ?
H3A N3 H3B 80.2 . . ?
C19 N3 H3A 134.4 . . ?
C19 N3 H3B 123.9 . . ?
N16 C6 C19 110(2) . . ?
N2 C6 N16 126(2) . . ?
N2 C6 C19 124(2) . . ?
C17 C19 C6 123(2) . . ?
N3 C19 C17 125(2) . . ?
N3 C19 C6 112(2) . . ?
H2AA N2A H2AB 120.0 . . ?
C6A N2A H2AA 120.0 . . ?
C6A N2A H2AB 120.0 . . ?
C13A C8A Br7A 117(2) . . ?
C13A C8A C17A 124(2) . . ?
C17A C8A Br7A 119(2) . . ?
C8A C13A H13A 122.0 . . ?
N16A C13A C8A 116(2) . . ?
N16A C13A H13A 122.0 . . ?
C8A C17A H17A 120.7 . . ?
C19A C17A C8A 119(3) . . ?
C19A C17A H17A 120.7 . . ?
C13A N16A H16A 116.0 . . ?
C13A N16A C6A 128(3) . . ?
C6A N16A H16A 116.0 . . ?
C17A C19A C6A 121(2) . . ?
N3A C19A C17A 124(3) . . ?
N3A C19A C6A 115(3) . . ?
N2A C6A N16A 123(3) . . ?
N2A C6A C19A 124(3) . . ?
N16A C6A C19A 112(2) . . ?
C19A N3A H3AA 116.3 . . ?
C19A N3A H3AB 108.9 . . ?
H3AA N3A H3AB 105.3 . . ?

loop_
_geom_torsion_atom_site_label_1
_geom_torsion_atom_site_label_2
_geom_torsion_atom_site_label_3
_geom_torsion_atom_site_label_4
_geom_torsion
_geom_torsion_site_symmetry_1
_geom_torsion_site_symmetry_2
_geom_torsion_site_symmetry_3
_geom_torsion_site_symmetry_4
_geom_torsion_publ_flag
C0I C01D C01O C01P 2(2) . . . . ?
N0K C1 C3 C14 177.8(16) . . . . ?
N0K C1 C21 N01E -176.9(15) . . . . ?
N0K C1 C21 N29 4(3) . . . . ?
C014 C10 C18 N8 -1(2) . . . . ?
C014 C11 C15 N02R -178.8(14) . . . . ?
C014 C11 C15 N8 1(2) . . . . ?
N01A C01D C01O C01P -178.5(15) . . . . ?
C01D C0I N02D C00X 0(2) . . . . ?
C01D C01O C01P C00X -2(3) . . . . ?
C01D C01O C01P Br4 179.4(12) . . . . ?
N01E C2 C14 C3 2(3) . . . . ?
N01E C2 C14 Br3 177.8(13) . . . . ?
N01E C2 C14 Br6 -173.0(15) . . . . ?
C01F C02J C23 Br0P -179.5(15) . . . . ?
C01F C02J C23 C02K 2(3) . . . . ?
C1 C3 C14 C2 -3(3) . . . . ?
C1 C3 C14 Br3 -178.9(13) . . . . ?
C1 C3 C14 Br6 167.6(18) . . . . ?
C01P C00X N02D C0I 0(3) . . . . ?
N01R C12 C4 C7 -179.2(14) . . . . ?
N01S C9 C12 N01R 179.1(13) . . . . ?
N01S C9 C12 C4 1(2) . . . . ?
N01S C5 C7 Br2 -179.8(10) . . . . ?
N01S C5 C7 C4 -2(2) . . . . ?
C3 C1 C21 N01E -1(3) . . . . ?
C3 C1 C21 N29 179.8(19) . . . . ?
N020 C9 C12 N01R -2(2) . . . . ?
N020 C9 C12 C4 -179.9(15) . . . . ?
N02D C0I C01D N01A 179.3(13) . . . . ?
N02D C0I C01D C01O -1(2) . . . . ?
N02D C00X C01P C01O 1(3) . . . . ?
N02D C00X C01P Br4 179.7(12) . . . . ?
C02J C01F C24 N14 179.3(19) . . . . ?
C02J C01F C24 N1 0(3) . . . . ?
C02K N1 C24 C01F -2(3) . . . . ?
C02K N1 C24 N14 178.8(18) . . . . ?
N02L C01F C02J C23 175.2(18) . . . . ?
N02L C01F C24 N14 4(3) . . . . ?
N02L C01F C24 N1 -175.9(16) . . . . ?
N02N C0I C01D N01A -3(2) . . . . ?
N02N C0I C01D C01O 177.2(14) . . . . ?
N02N C0I N02D C00X -178.0(15) . . . . ?
C2 N01E C21 C1 0(3) . . . . ?
C2 N01E C21 N29 179.3(17) . . . . ?
Br1 C10 C18 N8 179.9(11) . . . . ?
Br7 C8 C17 C19 179(3) . . . . ?
C10 C014 C11 N10 -177.6(15) . . . . ?
C10 C014 C11 C15 -1(2) . . . . ?
N1 C02K C23 Br0P 178.0(12) . . . . ?
N1 C02K C23 C02J -4(3) . . . . ?
C23 C02K N1 C24 4(3) . . . . ?
C24 C01F C02J C23 0(3) . . . . ?
C9 N01S C5 C7 2(2) . . . . ?
C9 C12 C4 C7 -1(2) . . . . ?
N10 C11 C15 N02R -1(2) . . . . ?
N10 C11 C15 N8 177.9(14) . . . . ?
C11 C014 C10 Br1 179.9(12) . . . . ?
C11 C014 C10 C18 1(2) . . . . ?
C12 C4 C7 Br2 179.4(11) . . . . ?
C12 C4 C7 C5 2(2) . . . . ?
C5 N01S C9 N020 179.3(13) . . . . ?
C5 N01S C9 C12 -2(2) . . . . ?
C15 N8 C18 C10 1(2) . . . . ?
C18 N8 C15 N02R 178.6(14) . . . . ?
C18 N8 C15 C11 -1(2) . . . . ?
C21 N01E C2 C14 -1(3) . . . . ?
C21 C1 C3 C14 2(3) . . . . ?
C13 C8 C17 C19 -1(5) . . . . ?
C13 N16 C6 N2 180(4) . . . . ?
C13 N16 C6 C19 -3(6) . . . . ?
C8 C13 N16 C6 5(6) . . . . ?
C8 C17 C19 N3 -178(3) . . . . ?
C8 C17 C19 C6 3(6) . . . . ?
N16 C13 C8 Br7 177(3) . . . . ?
N16 C13 C8 C17 -3(6) . . . . ?
N16 C6 C19 C17 -1(5) . . . . ?
N16 C6 C19 N3 180(3) . . . . ?
N2 C6 C19 C17 176(3) . . . . ?
N2 C6 C19 N3 -3(5) . . . . ?
Br7A C8A C13A N16A 174(3) . . . . ?
Br7A C8A C17A C19A -177(3) . . . . ?
C8A C13A N16A C6A 5(6) . . . . ?
C8A C17A C19A C6A 1(7) . . . . ?
C8A C17A C19A N3A 174(4) . . . . ?
C13A C8A C17A C19A 6(7) . . . . ?
C13A N16A C6A N2A 176(5) . . . . ?
C13A N16A C6A C19A 1(6) . . . . ?
C17A C8A C13A N16A -9(6) . . . . ?
C17A C19A C6A N2A -179(5) . . . . ?
C17A C19A C6A N16A -5(6) . . . . ?
N3A C19A C6A N2A 8(7) . . . . ?
N3A C19A C6A N16A -177(4) . . . . ?

loop_
_diffrn_refln_index_h
_diffrn_refln_index_k
_diffrn_refln_index_l
_diffrn_refln_intensity_net
_diffrn_refln_intensity_u
0 0 2 926.32 12.66
0 0 3 187.16 7.03
0 0 -3 186.44 5.73
0 0 3 193.94 5.91
0 0 4 427.96 12.39
0 0 4 459.17 10.49
0 0 -4 440.38 10.02
0 0 5 2.31 1.84
0 0 -5 1.83 1.12
0 0 5 4.86 1.64
0 0 6 345.11 13.98
0 0 -6 360.87 11.12
0 0 6 382.4 11.89
0 0 7 -0.39 1.88
0 0 7 2.03 1.77
0 0 -7 -1.82 1.86
0 0 8 -1.92 2.34
0 0 8 3.01 2.03
0 0 -8 1.3 1.09
0 0 9 27.16 5.1
0 0 -9 21.36 3.3
0 0 9 27 4.19
0 0 10 40.12 6.57
0 0 -10 37.59 4.77
0 0 10 32.64 4.9
0 0 11 20.22 5.22
0 0 -11 19.72 3.6
0 0 11 14.73 3.76
0 0 12 4.37 3.11
0 0 12 9.13 4.74
0 0 12 7.92 2.85
0 0 -12 5.25 2.41
0 0 13 27.36 6.58
0 0 13 30.24 5.41
0 0 13 30.3 7.15
0 0 -13 24.69 4.73
0 0 14 9.74 4.89
0 0 14 7.21 2.8
0 0 14 11.3 3.57
0 0 -14 11.88 3.7
0 0 15 55.88 9.59
0 0 15 56.68 7.75
0 0 15 58.6 10.73
0 0 16 16.14 5.56
0 0 16 26.59 5.7
0 0 16 21.31 7.12
0 0 17 50.41 9.72
0 0 17 66 12.01
0 0 17 45.63 7.4
0 0 18 5.94 3.29
0 0 18 10.37 6.68
0 0 19 100.38 14.24
0 0 19 123.71 17.64
0 0 20 -7.23 5.74
0 0 20 12.03 7.75
0 0 21 48.2 12.12
0 0 22 15.4 9.17
0 -1 22 -0.11 4.71
0 -1 21 11.38 7.62
0 -1 20 1.3 3.3
0 -1 20 4.4 6.08
0 -1 19 8.38 5.46
0 -1 19 -2.35 3.81
0 -1 18 3.21 4.59
0 -1 18 4.64 2.56
0 -1 18 7.34 4.84
0 -1 17 5.25 3.5
0 -1 17 3.19 3.01
0 -1 17 8.73 6.89
0 -1 16 27.04 6.41
0 -1 16 22.67 5.74
0 -1 16 29.17 7.69
0 -1 15 7.55 4.1
0 -1 15 1 3.11
0 -1 15 2.48 4.5
0 -1 14 47.15 7.84
0 -1 14 45.94 6.83
0 -1 13 39.31 6.82
0 1 -13 46.1 6.1
0 -1 13 44.55 6.61
0 -1 12 26.11 6.25
0 1 -12 25.81 4.52
0 -1 12 24.85 4.77
0 -1 11 42.7 6.86
0 -1 11 39.67 5.58
0 1 -11 35.19 5.05
0 -1 10 2.53 2.62
0 1 -10 5.4 2.49
0 -1 10 1.28 2.31
0 -1 9 4.65 2.04
0 -1 9 6.4 2.91
0 1 -9 9.76 2.7
0 -1 9 5.38 2.19
0 -1 8 45.47 6.2
0 -1 8 43.47 6.14
0 -1 8 50.93 5.31
0 1 -8 46.28 4.78
0 -1 7 50.3 5.46
0 1 -7 58.49 6.39
0 -1 7 57.39 6.39
0 -1 7 62.3 5.54
0 1 -7 56.98 5.4
0 1 -6 473.46 15.19
0 -1 6 447.58 14.85
0 -1 6 460.34 16.29
0 1 -6 439.32 12.92
0 -1 6 470.35 13.35
0 1 -5 1.7 1.84
0 -1 5 2.72 1.91
0 -1 5 3.67 2.32
0 -1 5 5.52 1.79
0 1 -5 3.94 1.65
0 -1 4 770.3 15.39
0 1 -4 767.65 15.64
0 -1 4 783.1 16.76
0 -1 4 758.65 14.21
0 1 -4 757.28 14.19
0 -1 3 33.56 2.91
0 1 -3 33.61 2.71
0 -1 3 34.96 3.03
0 1 -3 32.25 3.1
0 1 -3 32.43 2.81
0 -1 3 32.27 2.77
0 -1 2 138.19 4.78
0 1 -2 130.23 4.65
0 1 -2 120.99 4.5
0 -1 2 131.94 4.72
0 -1 2 135.98 4.57
0 1 1 224.87 6.37
0 -1 -1 199.13 6.24
0 -1 -2 0.5 0.93
0 1 2 -0.28 1.24
0 -1 -2 -0.19 0.81
0 -1 -3 690.79 12.04
0 1 3 655.65 16
0 -1 -4 10.1 1.94
0 1 4 7.63 1.86
0 -1 -5 604.19 13.59
0 1 5 613.59 14.09
0 -1 -6 73.57 5.24
0 1 6 80.36 5.57
0 1 7 593.65 20.5
0 -1 -7 594.35 15.31
0 1 7 579.21 16.12
0 1 8 5.97 2.28
0 1 8 10.54 4.46
0 -1 -8 6.5 2.09
0 1 8 3.27 1.42
0 1 9 70.92 8.36
0 1 9 75.52 8.99
0 1 9 73.76 6.61
0 -1 -9 69.83 5.97
0 1 10 0.78 2.31
0 1 10 -0.36 2.06
0 1 10 0.2 2.33
0 -1 -10 -2.29 2.15
0 1 11 -2.23 2.84
0 1 11 4.68 2.83
0 1 11 5.54 3.87
0 -1 -11 -1.36 1.32
0 1 12 0.42 2.51
0 1 12 0.57 1.84
0 1 12 3.68 4.01
0 -1 -12 0.74 1.4
0 1 13 33.23 7.34
0 1 13 30.11 5.09
0 -1 -13 27.19 4.68
0 1 13 30.81 7.32
0 1 14 -0.63 3.69
0 1 14 0.81 4.1
0 1 15 25.96 7.46
0 1 15 29.45 8.4
0 1 16 6.93 4.27
0 1 16 22.54 7.96
0 1 17 -4.94 3.44
0 1 17 13.39 7.04
0 1 18 15.32 7.19
0 1 18 13.36 6.33
0 1 19 3.04 5.55
0 1 19 -1.06 4.14
0 1 20 29.5 10.77
0 1 21 4.85 6.27
0 -2 23 -0.09 4.53
0 -2 22 21.84 8.97
0 -2 21 -2.2 4.59
0 -2 21 0.12 4.73
0 -2 20 69.9 11.35
0 -2 20 83.54 15.34
0 -2 19 0.81 3.39
0 -2 19 1.68 3.3
0 -2 18 35.8 8.01
0 -2 18 41.34 7.76
0 -2 18 55.03 11.19
0 -2 17 -3.68 4.52
0 -2 17 2.96 3.23
0 -2 17 -4.27 3.24
0 -2 16 92.21 11.74
0 -2 16 92.88 10.54
0 -2 15 -1.87 2.72
0 -2 15 6.34 3.66
0 -2 14 75.91 9.51
0 -2 14 71.51 8.48
0 -2 13 0.55 2.37
0 -2 13 3.52 2.85
0 -2 12 5.47 3.26
0 -2 12 5.76 2.81
0 -2 11 5.54 3
0 -2 11 10.26 3.31
0 -2 10 1.31 2.26
0 2 -10 0.04 2.34
0 -2 10 3.47 2.59
0 -2 9 -1.01 1.84
0 2 -9 1.01 1.89
0 -2 9 1.3 2.42
0 2 -9 3.15 2.65
0 -2 9 1.23 2.17
0 -2 8 0.2 1.9
0 2 -8 -0.34 1.92
0 -2 8 1.89 2.02
0 2 -8 0.37 2.2
0 -2 8 1.96 2.1
0 2 -7 86.94 7.04
0 -2 7 77.4 6.58
0 -2 7 91.04 7.78
0 -2 7 94.54 6.72
0 -2 6 87.46 6.53
0 2 -6 75.87 6
0 -2 6 86.41 7.04
0 -2 6 74.83 5.66
0 2 -5 15.78 2.87
0 -2 5 16.86 3.09
0 2 -5 16.65 3.24
0 -2 5 16.81 2.96
0 -2 5 15.33 2.86
0 2 -4 250.6 9.18
0 -2 4 249.26 9.73
0 2 -4 241.85 9
0 -2 4 250.67 9.08
0 2 -4 247.31 7.67
0 -2 4 241.77 8.86
0 -2 3 1315.85 19
0 2 -3 1388.41 20.16
0 2 -3 1288.36 17.81
0 -2 3 1301.68 16.63
0 2 -3 1331.54 16.54
0 2 -2 178.42 7.13
0 -2 2 193.05 7.04
0 -2 2 179.56 6.72
0 2 -2 170.33 6.59
0 2 -1 1125.55 18.13
0 -2 1 1140.58 17.73
0 2 -1 1069.86 15.1
0 -2 1 1101.7 14.8
0 2 0 97.64 4.69
0 -2 0 92.6 4.45
0 -2 -1 2060.97 23.99
0 2 1 2134.9 24.18
0 2 2 6.79 1.58
0 -2 -2 8.06 1.77
0 -2 -2 5.96 2.12
0 2 2 6.03 2.1
0 -2 -3 607.09 13.94
0 2 3 600.06 16.8
0 -2 -4 136.26 7.33
0 2 4 129.85 8.58
0 -2 -4 137.07 6.81
0 -2 -5 331.16 12.18
0 2 5 315.02 14.6
0 -2 -5 327.82 11.02
0 -2 -6 39.27 4.74
0 -2 -6 30.46 3.48
0 2 6 28.75 5.84
0 -2 -7 98.63 7.85
0 2 7 90.07 9.53
0 -2 -7 91.76 6.33
0 -2 -8 38.72 4.48
0 2 8 35.58 6.4
0 2 9 4.01 3.84
0 -2 -9 4.1 1.75
0 -2 -10 4.71 1.72
0 2 10 1.85 3.48
0 2 10 9.7 4.16
0 -2 -10 4.9 2.3
0 2 11 6.06 3.63
0 2 11 9.05 4.25
0 -2 -11 4.53 1.72
0 2 12 1.86 2.77
0 -2 -12 -0.47 2.12
0 2 12 2.46 3.64
0 2 13 7.99 4.01
0 -2 -13 4.37 1.74
0 2 13 11.03 5.84
0 2 14 16 5.78
0 2 14 12.54 5.91
0 2 15 2.25 3.87
0 2 15 4.85 4.35
0 2 16 24.45 6.94
0 2 16 24.22 7.05
0 2 17 0.42 4.23
0 2 17 1.16 5.23
0 2 18 52.87 11.11
0 2 18 55.75 11.53
0 2 19 7.52 5.9
0 2 19 3.44 6.81
0 2 20 57.36 13.86
0 -3 23 5.89 7.05
0 -3 22 15.93 7.75
0 -3 21 0.93 4.88
0 -3 21 22 7.79
0 -3 20 7.13 4.2
0 -3 20 11.34 6.7
0 -3 20 3.03 2.61
0 -3 19 -2.44 4.54
0 -3 19 8.41 6.33
0 -3 19 12.65 5.26
0 -3 18 0.4 3.17
0 -3 18 8.71 4.42
0 -3 17 16.74 5.03
0 -3 17 18.38 5.54
0 -3 16 10.77 4.55
0 -3 16 14.03 4.54
0 -3 15 142.78 14
0 -3 15 146.88 12.56
0 -3 14 6.45 3.64
0 -3 14 10.52 4.08
0 -3 13 132.76 11.96
0 -3 13 133.77 11.06
0 3 -12 1.28 0.8
0 -3 12 4.44 3.78
0 3 -12 0.36 2.58
0 -3 12 1.05 2.41
0 -3 11 68.87 7.9
0 3 -11 63.49 7.87
0 -3 11 69.9 7.53
0 3 -10 3.54 2.11
0 -3 10 7.36 3.5
0 -3 10 5.77 2.45
0 3 -9 4.82 3.38
0 -3 9 -0.99 2.1
0 -3 9 1.91 2.32
0 -3 9 -1.3 2.39
0 3 -8 16.97 3.89
0 -3 8 14.07 3.49
0 -3 8 13.27 3.35
0 -3 8 12.14 2.79
0 3 -7 180.68 10.3
0 -3 7 187.66 10.93
0 3 -7 178.15 10.35
0 -3 7 185.35 10.6
0 3 -7 181.47 8.58
0 -3 7 175.74 9.81
0 -3 6 147.44 9.15
0 3 -6 134.21 8.59
0 3 -6 128.99 8.23
0 -3 6 133.81 8.43
0 -3 6 144.93 8.44
0 3 -6 128.36 7.13
0 3 -5 371.02 12.92
0 -3 5 367.12 12.97
0 3 -5 356.2 12.05
0 3 -5 364.02 11.27
0 3 -4 129.06 8.14
0 3 -4 117.97 7.07
0 -3 4 121.05 7.17
0 -3 4 136.82 6.4
0 3 -3 267.43 9.92
0 -3 3 265.21 10.41
0 3 -3 281.8 11.02
0 -3 2 377.03 12.21
0 3 -2 384.15 12.54
0 -3 2 372.08 10.45
0 -3 1 190.24 9.72
0 3 -1 173.54 9.53
0 3 -1 181.03 7.73
0 -3 1 186.65 7.33
0 -3 0 657.2 20.94
0 3 0 711.29 16.02
0 -3 0 741.53 15.1
0 -3 -1 44.92 4.2
0 3 1 50.84 4.73
0 3 2 55.54 4.42
0 3 2 51.15 5.07
0 -3 -2 47.24 4.85
0 3 3 345.76 11.08
0 -3 -3 352.8 12.43
0 -3 -3 340.27 13.48
0 3 3 306.01 13.87
0 -3 -4 41.65 4.51
0 3 4 42.99 5.88
0 -3 -5 86.37 6.72
0 3 5 93.02 8.7
0 -3 -5 81.91 6.34
0 -3 -6 338.14 14.23
0 3 6 308.74 16.61
0 -3 -6 312.39 12.56
0 -3 -7 26.52 4.37
0 -3 -7 22.29 3.68
0 3 7 30.96 6.08
0 -3 -8 57.22 7.05
0 -3 -8 49.49 5.34
0 3 8 51.45 7.76
0 -3 -9 6.94 3.15
0 -3 -9 4.62 2.12
0 3 9 9.51 4.01
0 3 10 13.6 1.61
0 -3 -10 18.77 4.72
0 3 10 13.17 5.29
0 -3 -10 14.47 3.18
0 3 11 0.72 2.75
0 3 11 -0.26 2.91
0 -3 -11 2.28 2.07
0 3 12 10.58 3.87
0 -3 -12 3.86 1.29
0 3 12 4.44 4.84
0 3 13 -2.74 4.47
0 3 13 -3.25 4.47
0 3 14 0.66 3.04
0 3 14 -3.19 3.38
0 3 15 2.25 4.46
0 3 15 -1.45 3.93
0 3 16 3.29 5.62
0 3 16 -3.29 4.05
0 3 17 1.17 3.51
0 3 17 8.76 6.26
0 3 18 2.24 3.98
0 3 18 0.22 4.58
0 3 19 52.17 12.94
0 3 20 -0.68 5.28
0 -4 24 1.4 6.45
0 -4 23 6.28 6.54
0 -4 22 2.33 5.25
0 -4 21 17.84 6.28
0 -4 21 29.37 8.84
0 -4 21 19.68 6.48
0 -4 20 1.69 3.6
0 -4 20 10.18 5.83
0 -4 20 16.98 5.61
0 -4 19 14.46 7.01
0 -4 19 8.74 4.6
0 -4 18 -3.23 3.13
0 -4 18 -3.87 3.43
0 -4 17 57.34 9.54
0 -4 17 51.9 8.11
0 -4 16 3.61 3.67
0 -4 16 5.6 3.67
0 -4 15 91.21 11.06
0 4 -15 78.47 7.88
0 -4 15 91.29 10.29
0 -4 14 42.76 7.97
0 4 -14 28.35 2.83
0 -4 14 21.89 5.37
0 4 -14 23.32 4.08
0 -4 13 31.31 6.43
0 -4 13 21.85 5.25
0 4 -13 19.7 3.82
0 -4 12 21.02 5.31
0 4 -12 15.72 3.19
0 -4 12 17.03 4.04
0 -4 11 23.01 5.6
0 4 -11 20.86 4.5
0 -4 11 16.38 3.73
0 4 -11 18.37 3.42
0 4 -10 31.93 5.65
0 -4 10 30.69 5.45
0 -4 10 35.3 5.67
0 -4 10 34.1 4.87
0 4 -10 27.06 4.15
0 4 -9 3.47 2.76
0 -4 9 11.79 3.85
0 -4 9 1.09 2.01
0 -4 9 3.2 1.88
0 4 -9 2.33 1.71
0 4 -8 22.07 4.16
0 -4 8 18.45 3.75
0 4 -8 21.44 4.45
0 -4 8 21.28 4.12
0 4 -8 22.23 3.63
0 -4 7 161.4 10.19
0 4 -7 168.7 10.4
0 4 -7 165.65 9.93
0 4 -7 155.39 8.72
0 -4 7 164.03 10.02
0 4 -6 6.84 2.29
0 -4 6 9.44 3.34
0 4 -6 9.74 2.93
0 4 -6 5.35 1.85
0 -4 6 7.75 2.34
0 4 -5 13.84 3.4
0 -4 5 16.47 3.45
0 4 -5 13.85 3.35
0 -4 5 14.29 2.94
0 -4 4 174.41 9.84
0 4 -4 177.52 9.43
0 4 -4 189.68 10.38
0 -4 4 181.34 8.44
0 -4 3 90.32 7.04
0 4 -3 109.77 7.76
0 -4 2 439.62 15.87
0 4 -2 443.86 16.23
0 -4 2 415.19 12.64
0 4 -2 402.93 13.44
0 -4 1 430.27 17.23
0 4 -1 418.09 17.83
0 -4 1 422.66 12.85
0 4 -1 419.01 13.9
0 -4 0 236.18 15.09
0 -4 0 294.7 11.09
0 4 0 281.57 11.81
0 -4 -1 60.78 5.92
0 4 1 63.48 6
0 4 2 117.08 7.6
0 -4 -2 98.14 8.08
0 4 2 112.08 8.28
0 4 3 259.31 10.75
0 -4 -3 262.48 12.89
0 4 3 232.05 12.88
0 4 4 376.51 13.36
0 4 4 400.95 17.38
0 -4 -5 24.02 4.28
0 4 5 20.85 4.95
0 -4 -6 1.63 2.05
0 -4 -6 2.89 2.3
0 4 6 0.09 2.34
0 -4 -7 11.41 3.01
0 -4 -7 11.27 3.18
0 4 7 15.07 4.65
0 -4 -8 15.59 3.68
0 4 8 17.61 5.58
0 -4 -8 11.72 3.21
0 -4 -9 22.32 4.78
0 4 9 18.72 5.71
0 -4 -9 14.42 3.12
0 -4 -10 -2.52 3.14
0 4 10 0.96 2.79
0 -4 -10 -1.14 1.55
0 4 11 -0.5 0.82
0 4 11 -4.55 3.64
0 -4 -11 2.92 2.38
0 4 12 -3.99 3.61
0 4 13 9.14 5.35
0 4 13 4.74 3.22
0 4 14 -3.4 5.12
0 4 14 2.39 4.64
0 4 15 5.44 4.34
0 4 15 11.44 6.36
0 4 16 -2.97 3.52
0 4 16 7.6 5.95
0 4 17 1.42 4.55
0 4 17 1.38 4.56
0 4 18 16.79 7.05
0 4 18 -1.08 4.64
0 4 19 36.71 11.58
0 -5 24 0.3 4.59
0 -5 23 8.34 5.54
0 -5 22 25.24 8.6
0 -5 22 25.2 8.93
0 -5 21 10.22 6.04
0 -5 21 -0.28 4.3
0 -5 21 7.59 4.62
0 -5 20 51.35 10.65
0 -5 20 51.48 9.42
0 -5 19 15.69 6.6
0 -5 19 9.39 3.67
0 -5 18 65.21 10.94
0 -5 18 62.3 9.53
0 -5 17 4.26 4.1
0 -5 17 -2.6 2.98
0 5 -16 157.56 7.28
0 -5 16 194.58 17.29
0 -5 16 165.52 14.41
0 -5 15 41.78 8.49
0 -5 15 35.07 6.63
0 5 -15 31.9 5.18
0 -5 14 302.94 20.17
0 5 -14 251.09 13.91
0 -5 14 254.64 16.77
0 -5 13 13.6 4.72
0 5 -13 15.31 3.55
0 -5 13 10.29 3.31
0 -5 12 95.84 10.37
0 5 -12 79.63 7.4
0 -5 12 80.88 8.71
0 -5 11 14.26 4.4
0 5 -11 10.16 3.46
0 5 -11 7.55 2.47
0 -5 11 7.75 2.55
0 5 -10 15.54 3.98
0 -5 10 14.35 4.04
0 5 -10 14.31 4.45
0 -5 10 16.03 4.26
0 5 -10 15.18 3.36
0 5 -9 32.32 5.34
0 -5 9 38.31 5.64
0 5 -9 31.95 5.08
0 5 -9 38.38 4.98
0 -5 9 39.97 6.11
0 5 -8 40.19 4.82
0 -5 8 37.52 5.36
0 5 -8 32.57 5.16
0 5 -8 34.65 5.46
0 -5 8 35.04 5.63
0 5 -7 2.96 2.99
0 5 -7 1.35 2.38
0 -5 7 1.78 2.62
0 5 -7 0.1 1.76
0 -5 7 -0.74 1.87
0 -5 6 10.35 3.24
0 5 -6 8.91 3.29
0 5 -6 7.47 2.79
0 -5 6 6.58 2.41
0 -5 5 29.42 4.48
0 -5 5 23.34 3.92
0 5 -5 36.27 5.65
0 5 -5 28.47 4.82
0 5 -4 12.55 3.89
0 -5 4 10.35 3.71
0 5 -4 6.27 2.96
0 -5 3 307.74 14.25
0 5 -3 312.18 14.85
0 -5 3 303.75 11.95
0 5 -2 269.62 15.25
0 -5 2 299.86 14.94
0 -5 2 279.1 11.38
0 5 -2 279.36 12.55
0 -5 1 1075.8 31
0 -5 1 1092.01 22.72
0 5 -1 1108.91 25.66
0 -5 0 -1.07 3.96
0 5 0 1.36 2.15
0 -5 0 1.62 1.57
0 -5 -1 14.35 3.63
0 5 1 12.39 3.3
0 5 2 73.84 6.95
0 5 2 85.76 7.88
0 -5 -2 90.74 7.94
0 5 3 592.63 18.3
0 5 3 600.03 21.5
0 -5 -3 590.71 20.72
0 5 4 34.91 4.6
0 5 4 27.71 5.08
0 -5 -4 25.42 4.78
0 5 5 1017.33 31.16
0 5 6 38.74 7
0 -5 -6 38.23 5.47
0 -5 -7 127.6 10.99
0 5 7 131.64 12.5
0 -5 -7 129.15 10.04
0 -5 -8 32.37 5.74
0 5 8 28.11 6.63
0 -5 -8 22.89 4.47
0 -5 -9 10.86 3.25
0 5 9 27.43 7.14
0 -5 -9 12.49 3.59
0 -5 -10 3.54 2.79
0 5 10 -5.6 4.23
0 -5 -10 -1.42 1.52
0 5 11 -2.76 4.29
0 5 11 5.86 1.61
0 5 12 1.57 4.43
0 5 13 -3.6 3.89
0 5 14 4.28 3.62
0 5 14 18.62 7.79
0 5 15 -1.52 3.62
0 5 15 9.68 6.02
0 5 16 14.03 6.18
0 5 16 19.75 8.97
0 5 17 4.77 4.28
0 5 17 3.41 6.28
0 5 18 29.64 9.99
0 -6 25 6.64 7.58
0 -6 24 21.62 9.65
0 -6 23 3.47 4.22
0 -6 22 37.49 9.11
0 -6 22 37.34 8.89
0 -6 21 -0.36 4.56
0 -6 21 5.9 4.49
0 -6 20 22.99 7.67
0 -6 20 12.25 3.97
0 -6 19 4.11 4.67
0 -6 19 7.51 5.31
0 -6 18 84.74 12.19
0 -6 18 74.55 10.67
0 6 -17 11.94 2.87
0 -6 17 21.62 6.86
0 -6 17 11.71 4.79
0 -6 16 108.63 12.45
0 -6 16 105.1 12.25
0 6 -16 106.12 9.93
0 -6 15 12.61 5.48
0 -6 15 12.65 5.14
0 6 -15 11.91 4.09
0 -6 14 34.21 6.85
0 6 -14 25.64 4.8
0 -6 14 18.52 4.65
0 -6 13 32.28 6.42
0 -6 13 23.95 5.21
0 6 -13 27.36 4.82
0 -6 12 3.9 2.91
0 6 -12 4.85 2.55
0 -6 12 1.71 2.66
0 -6 11 27.69 5.52
0 6 -11 32.11 5.89
0 -6 11 40.1 6.11
0 6 -11 39.22 5.73
0 6 -10 -1.38 1.98
0 -6 10 1.77 3.01
0 6 -10 1.61 2.41
0 -6 10 3.62 2.82
0 -6 9 9.76 3.87
0 6 -9 14.38 4.04
0 6 -9 4.82 2.42
0 -6 9 11.18 4.37
0 6 -8 4.9 3.23
0 -6 8 4.38 3.05
0 6 -8 -0.11 2.21
0 6 -8 0.34 2.49
0 -6 8 -2.43 1.95
0 -6 7 94.44 8.95
0 6 -7 92.07 8.67
0 6 -7 116.58 10.32
0 -6 7 90.72 7.49
0 6 -6 42.22 6.11
0 -6 6 42.77 5.58
0 -6 6 41.94 6.24
0 6 -6 40.2 5.68
0 6 -5 208.44 13.58
0 -6 5 198.33 12.64
0 6 -5 184.53 12
0 -6 4 33.48 5.42
0 6 -4 34.45 5.96
0 -6 4 23.19 3.83
0 -6 3 159.96 11.37
0 6 -3 150.6 12.25
0 -6 3 147.16 9.11
0 -6 2 486.12 21.42
0 6 -2 492.7 22.87
0 -6 2 457.29 16.02
0 6 -2 461.84 18.1
0 -6 1 223.38 15.54
0 -6 1 229.27 11.48
0 6 -1 230.96 13.11
0 -6 0 75.85 10.27
0 6 0 91.85 8.39
0 -6 0 81.67 7.42
0 6 1 248.95 14.01
0 -6 -1 237.77 12.71
0 6 2 -1.5 2.24
0 6 2 3.17 3.17
0 -6 -2 3.09 2.16
0 6 3 20.54 3.92
0 6 3 21.13 5.11
0 -6 -3 14.33 3.74
0 6 4 7.39 2.76
0 6 4 14.61 4.73
0 6 5 88.18 10.04
0 6 6 247.37 17.5
0 6 7 18.68 5.43
0 -6 -7 14.15 3.69
0 6 8 154.89 15.02
0 -6 -8 134.49 10.87
0 6 9 3.51 3.23
0 -6 -9 -2.25 2.28
0 6 10 75.51 11.92
0 -6 -10 67.75 9.44
0 6 11 4.96 5.44
0 6 12 2.44 3.93
0 6 13 6.28 4.99
0 6 14 -5.32 5.05
0 6 14 3.98 4.42
0 6 15 -2.56 6.45
0 6 15 -2.05 5.53
0 6 16 4.1 5.37
0 6 16 16.46 8.81
0 6 17 7.63 7.3
0 6 17 -10.54 7.57
0 6 18 26.27 10.75
0 -7 25 10.49 7.02
0 -7 24 1.82 4.18
0 -7 23 0.86 3.54
0 -7 22 -3.98 4.44
0 -7 22 -1.18 3.28
0 -7 21 29.69 8.66
0 -7 21 38.92 8.77
0 -7 20 8.3 5.46
0 -7 20 6.74 4.75
0 -7 19 65.81 11.17
0 -7 19 59.22 9.94
0 7 -18 3.18 2.16
0 -7 18 9.83 5.48
0 -7 18 1.09 3.45
0 -7 17 468.57 26.33
0 -7 17 452.51 25.07
0 -7 16 7.41 5.04
0 -7 16 -3.13 4.15
0 -7 15 446.64 24.05
0 7 -15 434.57 19.59
0 -7 15 412.39 22.73
0 -7 14 20.83 5.44
0 -7 14 18.89 5.09
0 -7 13 261.99 17.54
0 7 -13 261.27 17.48
0 -7 13 244.04 16.63
0 -7 12 12.03 4.38
0 7 -12 6.43 3.09
0 -7 12 3.49 2.83
0 -7 11 173.34 13.43
0 7 -11 169.66 12.69
0 -7 11 184.29 13.71
0 -7 10 -0.47 2.42
0 7 -10 -0.16 1.9
0 -7 10 4.69 3.64
0 7 -9 8.42 3.3
0 -7 9 1.41 2.57
0 7 -9 7.08 2.4
0 -7 9 2.2 1.9
0 7 -8 10 3.86
0 7 -8 0.88 2.25
0 -7 8 6.33 3.11
0 7 -7 1.23 2.66
0 7 -7 0.79 2.26
0 -7 7 4.21 2.69
0 -7 6 4.17 3.09
0 7 -6 3.72 3.03
0 -7 6 6.81 3.1
0 7 -6 4.15 3.62
0 -7 5 4.03 2.42
0 7 -5 11.53 3.6
0 -7 5 10.94 3.13
0 7 -5 13.7 4.21
0 -7 4 161.34 12.65
0 7 -4 173.37 13.29
0 -7 4 162.67 10.38
0 7 -3 133.87 12.66
0 -7 3 133.05 11.85
0 -7 3 127.53 8.96
0 7 -3 117.07 10.11
0 7 -2 787.88 32.6
0 -7 2 767.87 29.83
0 -7 2 766.74 22.31
0 7 -2 760.77 26
0 -7 1 30.84 6.3
0 7 -1 34.78 6.35
0 -7 1 31.68 4.96
0 -7 0 383.67 23.83
0 7 0 391.16 18.66
0 -7 0 384.52 16.46
0 -7 -1 7.18 6.06
0 7 1 1.64 2.42
0 -7 -1 2.88 2.04
0 7 2 1310.74 35.64
0 -7 -2 1357.84 33.62
0 7 3 19.35 3.94
0 7 3 15.31 5.01
0 7 4 1214.01 29.45
0 7 4 1220.85 36.71
0 7 5 272.6 13.95
0 7 5 280.33 18.69
0 7 6 372.99 22.33
0 7 7 57.15 9.27
0 -7 -7 45.22 6.91
0 7 8 101.23 12.74
0 -7 -8 88.94 9.63
0 7 9 1.16 3.35
0 7 10 33.07 8.57
0 7 11 -7.39 6.56
0 7 12 1.56 3.86
0 7 13 0.66 4.75
0 7 14 5.75 5.81
0 7 15 -2.51 5.39
0 7 15 -8.93 4.59
0 7 16 1.98 4.24
0 7 16 -7.35 6.72
0 7 17 20.09 9.37
0 -8 25 15.76 8.26
0 -8 23 21.02 7.41
0 -8 23 15.8 6.34
0 -8 22 -6.54 4.7
0 -8 22 -2.93 4.7
0 -8 21 33.93 8.92
0 -8 21 37.85 9.06
0 -8 20 6.22 5.71
0 -8 20 3.52 4.1
0 -8 19 30.99 7.75
0 -8 19 26.01 7.11
0 -8 18 3.41 4.46
0 -8 18 6.28 4.45
0 -8 17 30.31 7.78
0 -8 17 22.78 6.83
0 -8 16 19.33 6.4
0 -8 16 9.66 4.89
0 -8 15 4.35 4.16
0 -8 15 2.3 2.67
0 -8 14 33.54 7.43
0 8 -14 33.75 7.12
0 -8 14 31.6 7.02
0 -8 13 -4.99 3.26
0 8 -13 1.91 3.16
0 -8 13 2.09 2.46
0 -8 12 55.35 8.54
0 8 -12 51.03 7.69
0 -8 12 44.22 7.37
0 -8 11 1.14 2.55
0 8 -11 0.85 2.12
0 -8 11 0.23 2.83
0 8 -10 167.97 12.5
0 -8 10 186.5 12.63
0 -8 9 3.15 2.05
0 -8 8 58.27 7.15
0 -8 7 -4.73 2.79
0 -8 7 1.73 1.94
0 -8 6 5.99 3.19
0 8 -6 -0.53 2.23
0 -8 6 3.55 2.67
0 8 -6 0.61 2.15
0 8 -5 13.37 4.39
0 -8 5 14.03 3.31
0 -8 5 12.73 3.45
0 -8 4 175.71 14.03
0 8 -4 194.57 15.94
0 -8 4 175.59 11.33
0 8 -3 8.3 3.5
0 -8 3 6.87 4.5
0 8 -3 -0.45 3.49
0 -8 3 5.4 2.08
0 -8 2 533.85 26.67
0 8 -2 508.45 22.7
0 -8 2 523.76 19.41
0 -8 1 26.18 7.51
0 8 -1 23.71 5.75
0 -8 1 21.38 4.22
0 -8 0 115.82 14.44
0 8 0 115.34 11.32
0 -8 0 105.79 9.22
0 -8 -1 23.97 7.57
0 8 1 21.47 5.25
0 -8 -1 19.63 4.4
0 8 2 85.4 9.87
0 8 2 73.06 9.02
0 8 3 162.62 13.98
0 8 3 152.05 11.76
0 8 4 90.73 11.17
0 8 4 91.53 8.79
0 8 5 355.42 22.47
0 8 5 355.99 16.53
0 8 6 9.83 6.14
0 8 7 56.78 9.92
0 8 8 22.93 7.74
0 8 9 78.81 12.99
0 8 10 12.24 6.29
0 8 11 55.72 11.77
0 8 12 12.36 6.91
0 8 13 7.28 6.9
0 8 14 8.4 6.58
0 8 15 -0.06 5.72
0 8 15 6.91 6.06
0 8 16 1.92 5.4
0 8 16 -5.9 6.27
0 -9 26 7.1 6.06
0 -9 25 15.36 7.71
0 -9 24 7.98 3.94
0 -9 23 5.66 3.75
0 -9 23 5.14 5.01
0 -9 22 9.24 6.46
0 -9 22 18.95 6.86
0 -9 21 -0.95 3.93
0 -9 21 -3.4 4.92
0 -9 20 15.37 6.14
0 -9 20 17.88 6.46
0 -9 19 -3.68 3.31
0 -9 19 4.39 4.32
0 -9 18 170.32 17.22
0 -9 18 144.78 15.14
0 -9 17 19.35 6.64
0 -9 17 10.08 3.07
0 -9 16 283.07 20.96
0 -9 16 270.64 19.95
0 -9 15 26.22 6.88
0 9 -15 19.82 5.67
0 -9 15 27.11 6.75
0 -9 14 112.99 13.12
0 9 -14 115.22 12.16
0 -9 14 101.91 11.88
0 -9 13 9.62 4.29
0 9 -13 5.43 3.13
0 -9 13 4.66 4.07
0 9 -12 77.76 9.52
0 -9 12 88.53 10.68
0 9 -11 -4.46 3.57
0 -9 11 2.88 2.52
0 -9 11 -0.7 2.74
0 -9 10 31.31 5.36
0 -9 9 10.98 3.64
0 -9 8 9.53 3.97
0 -9 8 11.41 6.06
0 -9 7 0.52 2.96
0 -9 7 6.93 3.46
0 -9 7 4.46 2.97
0 -9 6 -0.63 2.61
0 -9 6 0.94 1.77
0 -9 5 2.7 2.99
0 -9 5 2.39 2.61
0 -9 4 57.45 8.86
0 -9 4 46.99 6.24
0 -9 3 -0.85 5.17
0 9 -3 -3.5 3.49
0 -9 3 3.61 2.8
0 -9 2 108.79 13.35
0 9 -2 100.43 10.83
0 -9 2 117.45 9.86
0 -9 1 224.76 19.72
0 -9 1 227.44 14.21
0 9 -1 252.58 17.5
0 -9 0 -3.39 5.56
0 9 0 -1.52 4.25
0 -9 0 0.23 1.98
0 -9 -1 522.77 33.2
0 9 1 602.25 27.09
0 -9 -2 6.35 5.59
0 9 2 1.09 2.61
0 9 2 7.58 5.2
0 9 3 690.33 26.58
0 9 3 767.18 32.3
0 9 4 38.36 6.02
0 9 4 44.66 8.78
0 9 5 467.1 19.7
0 9 5 468.55 27.05
0 9 6 16.02 6.42
0 9 7 146.73 16.6
0 9 8 22.63 7.33
0 9 9 35.49 9.56
0 9 10 6.77 7.22
0 9 11 1.24 4.33
0 9 12 9.26 6.35
0 9 13 10.09 6.16
0 9 14 3.12 7.06
0 9 15 10.36 7.68
0 -10 26 -17.12 8
0 -10 25 -2.19 4.19
0 -10 24 16.94 8.75
0 -10 23 -5.45 5.32
0 -10 23 3.29 4.78
0 -10 22 22.04 8.17
0 -10 22 21.98 7.73
0 -10 21 3.65 5.4
0 -10 21 5.85 4.44
0 -10 20 11.52 5.59
0 -10 20 14.14 6.36
0 -10 19 4.45 5.6
0 -10 19 -2.15 4.28
0 -10 18 18.92 7.49
0 -10 18 13.87 5.57
0 -10 17 27.51 7.83
0 -10 17 25.1 6.61
0 -10 16 -0.12 3.33
0 10 -16 5.54 4.55
0 -10 16 -2.67 3.45
0 -10 15 18.13 5.51
0 10 -15 23.54 6.87
0 -10 15 27.84 6.98
0 10 -14 -0.28 2.94
0 -10 14 2.23 3.47
0 10 -13 15.33 4.6
0 -10 13 17.87 5.67
0 10 -12 13.35 4.38
0 -10 12 10.92 4.11
0 -10 12 23.48 4.99
0 10 -11 100.96 10.32
0 -10 11 92.67 10.23
0 -10 10 41.99 7.01
0 -10 9 70.13 8.81
0 -10 8 19.43 5.83
0 -10 8 16.4 5.14
0 -10 8 17.33 4.69
0 -10 7 59.03 9.03
0 -10 7 49.96 7.03
0 -10 6 -3.04 3.94
0 -10 6 1 2.11
0 -10 5 3.98 4.15
0 -10 5 -0.5 1.8
0 -10 4 24.26 5.51
0 -10 4 28.09 5.05
0 -10 3 230.38 19.57
0 -10 3 231.1 14.34
0 10 -3 218.23 16.97
0 -10 2 16.26 6.12
0 10 -2 6.01 3.66
0 -10 2 9.4 3.21
0 -10 1 8.9 4.2
0 10 -1 16.45 4.67
0 -10 1 5.43 1.81
0 -10 0 9.74 6.66
0 10 0 5.89 4.56
0 -10 -1 2.85 4.88
0 10 1 5.02 3.07
0 -10 -2 92.53 15.54
0 10 2 93.07 11.81
0 10 2 76.88 9.82
0 -10 -3 2.38 4.48
0 10 3 5.1 1.9
0 10 3 7.65 3.97
0 10 4 93.96 9.76
0 10 4 113.81 14.06
0 10 5 16.05 4.58
0 10 5 21.61 6.81
0 10 6 43.66 9.62
0 10 7 10.24 6.19
0 10 8 58.98 10.94
0 10 9 12.74 6.44
0 10 10 68.38 13.21
0 10 11 12.45 7.26
0 10 12 15.99 8.5
0 10 13 12.52 7.91
0 10 14 15.37 7.56
0 -11 25 6.92 5.85
0 -11 24 18.35 8.33
0 -11 23 5.62 5.17
0 -11 23 4.57 4.24
0 -11 22 2.15 4.87
0 -11 22 3 4.22
0 -11 21 -6.67 4.73
0 -11 21 -11.11 6.11
0 -11 20 10.29 6.36
0 -11 20 0.32 4.62
0 -11 19 34.92 9.38
0 -11 19 22.94 7.02
0 -11 18 -2.57 2.95
0 -11 17 75.11 11.75
0 11 -16 -1.13 2.61
0 -11 16 1.8 3.8
0 11 -15 51.7 8.76
0 -11 15 56.86 9.83
0 11 -14 0.05 3.12
0 -11 14 2.22 4.04
0 11 -13 74.6 9.76
0 -11 13 87.74 12.64
0 -11 13 78.02 9.54
0 11 -12 19.72 5.18
0 -11 12 18.31 5.69
0 -11 12 24.88 5.28
0 -11 11 90.26 10.67
0 -11 10 30.99 6.63
0 -11 9 -1.94 2.68
0 -11 9 1.06 4.15
0 -11 9 1.35 2.03
0 -11 8 -3.24 3.55
0 -11 8 2.92 2.96
0 -11 8 0.24 2.26
0 -11 7 21.11 6.45
0 -11 7 15.11 4.01
0 -11 6 2.01 3.3
0 -11 6 1.19 2.15
0 -11 5 9.97 5.32
0 -11 5 4.15 2.96
0 -11 4 6.12 3.8
0 -11 4 3.43 2.83
0 -11 3 11.85 5.29
0 -11 3 15.36 4.17
0 11 -3 15.9 5.58
0 -11 2 72.84 12.18
0 11 -2 74.45 10.94
0 -11 1 3.07 4.43
0 11 -1 -1.12 4.49
0 -11 0 52.85 11.23
0 11 0 58.22 10.25
0 -11 -1 19.71 7.25
0 11 1 23.65 7.08
0 -11 -2 150.99 19.57
0 11 2 157.85 16.36
0 11 2 137.52 13.94
0 -11 -3 38.95 10.48
0 11 3 43.92 9.02
0 11 3 33.2 6.41
0 -11 -4 111.63 18.45
0 11 4 124.68 11.61
0 11 4 117.2 15.27
0 11 5 2.45 3.07
0 11 5 -1.43 4.7
0 11 6 27.99 9.09
0 11 7 -3.87 3.85
0 11 8 7.22 6.17
0 11 9 10.69 7.68
0 11 10 10.74 6.42
0 11 11 5.67 8.47
0 11 12 0.94 6.65
0 11 13 2.31 5.59
0 -12 26 6.96 5.73
0 -12 25 0.99 4.92
0 -12 24 8.45 6.08
0 -12 23 7.08 5.77
0 -12 22 5.71 4.73
0 -12 21 7.78 4.9
0 -12 20 3.88 5.06
0 -12 19 22.33 7.16
0 -12 18 46.31 9.44
0 12 -17 2.51 3.56
0 -12 17 -0.57 4.05
0 12 -16 34.36 7.84
0 -12 16 18.87 7.06
0 12 -15 1.91 3
0 -12 15 6.42 5.72
0 12 -14 64.69 9.18
0 -12 14 67.54 9.52
0 -12 14 62.68 10.69
0 12 -13 -1.47 2.63
0 -12 13 3.43 2.93
0 -12 12 146.1 13.65
0 -12 11 13.62 4.23
0 -12 10 200.45 18.36
0 -12 10 183.09 15.05
0 -12 10 195.89 16.15
0 -12 9 1.34 4.22
0 -12 9 14.57 5.69
0 -12 9 8.12 3.66
0 -12 8 144.81 15.71
0 -12 8 140.26 12.46
0 -12 7 9.06 5.72
0 -12 7 7.72 3.53
0 -12 6 31.79 8.13
0 -12 6 15.88 4.44
0 -12 5 5.05 5.91
0 -12 5 10.26 4.05
0 -12 4 13.34 5.11
0 -12 3 -4.33 5.02
0 12 -3 4.06 4.66
0 -12 2 5.87 5.95
0 12 -2 9.2 4.97
0 -12 1 23.53 7.59
0 12 -1 13.94 5.87
0 -12 0 106.51 15.89
0 12 0 127.7 15.14
0 -12 -1 195 22.72
0 12 1 200.66 19.3
0 -12 -2 8.15 5.94
0 12 2 10.03 4.55
0 12 2 5.83 3.81
0 -12 -3 46.51 13.75
0 12 3 49.29 9.88
0 12 3 44.98 7.9
0 -12 -4 23.93 10.62
0 12 4 23.79 7.24
0 12 4 23.48 5.51
0 -12 -5 59.56 15.56
0 12 5 57.31 11.44
0 12 6 3.29 5.33
0 12 7 37.51 10.54
0 12 8 6.74 6.44
0 12 9 41.42 10.88
0 12 10 14.25 7.97
0 12 11 12 9.62
0 12 12 -3.45 5.66
0 -13 25 0.3 4.32
0 -13 24 8.86 6.02
0 -13 23 -0.77 4.33
0 -13 22 3.43 5.19
0 -13 21 -1.52 4.28
0 -13 20 14.59 6.08
0 -13 19 16.21 6.85
0 13 -18 67.9 11.37
0 -13 18 74.67 12.32
0 13 -17 11.95 5
0 -13 17 16.01 6.54
0 13 -16 72.89 11.24
0 -13 16 75.57 12.33
0 13 -15 0 2.58
0 -13 15 -1.18 3.31
0 -13 15 2.28 3.19
0 13 -14 73.58 10.45
0 -13 14 86.1 11.35
0 -13 14 94.77 13.2
0 13 -13 -5.56 4.27
0 -13 13 4.64 5.87
0 -13 13 3.25 2.87
0 -13 12 51.87 9.04
0 -13 11 55.78 9.54
0 -13 10 7.12 4.92
0 -13 10 14.56 6.38
0 -13 9 31.46 6.71
0 -13 9 31.26 7.88
0 -13 9 28.3 6.18
0 -13 8 3.3 5.88
0 -13 8 -2.35 3.72
0 -13 7 27.26 8.05
0 -13 6 1.51 4.53
0 -13 5 2.8 4.18
0 -13 4 2.89 3.59
0 -13 3 20.42 7.85
0 13 -3 16.8 6.36
0 -13 2 14.12 7.36
0 13 -2 14.26 5.97
0 -13 1 5.22 4.85
0 13 -1 12.64 3.71
0 -13 0 52.92 12.21
0 13 0 65.51 11.73
0 -13 -1 51.15 12.61
0 13 1 48.86 10.23
0 13 1 54.37 9.84
0 -13 -2 0.42 5.23
0 13 2 8.14 4.44
0 13 2 1.44 3.28
0 -13 -3 124.19 19
0 13 3 110.18 16.17
0 13 3 109.74 12.28
0 -13 -4 -1.74 6.25
0 13 4 -7.83 5.4
0 -13 -5 15.49 8.23
0 13 5 19.3 7.47
0 -13 -6 0.79 7.82
0 13 6 7.35 6.25
0 -13 -7 14.47 8.51
0 13 7 5.71 4.48
0 13 8 17.07 7.77
0 13 9 -2.02 6.8
0 13 10 25.86 10.39
0 13 11 -6.68 6.55
0 -14 25 7 5.78
0 -14 24 -7.89 7.26
0 -14 23 -12.86 7.45
0 -14 22 5.47 5.86
0 -14 21 -10.62 6.49
0 -14 20 15.43 6.56
0 14 -19 36.36 8.87
0 -14 19 40.95 10.21
0 14 -18 10.65 5.9
0 -14 18 5.53 5.18
0 14 -17 58.37 10.68
0 -14 17 58.6 11.18
0 14 -16 -2.74 2.84
0 -14 16 10.54 7.33
0 14 -15 119.87 13.6
0 -14 15 118.21 14.06
0 -14 15 129.84 16.09
0 14 -14 -4.1 3.97
0 -14 14 7.24 6.05
0 -14 14 4.3 4.73
0 -14 13 344.45 23.24
0 -14 12 40.45 8.37
0 -14 11 312.34 22.25
0 -14 10 42.15 10.26
0 -14 10 47.49 9.52
0 -14 9 123.43 16.14
0 -14 9 129.84 14.68
0 -14 8 5.32 4.04
0 -14 7 33 9.53
0 -14 6 2.64 5.75
0 -14 5 14.36 6.32
0 -14 4 -2.68 4.84
0 -14 3 6.74 5.3
0 14 -3 4.55 4.77
0 -14 2 13.9 7.51
0 14 -2 11.07 6.51
0 -14 1 13.76 7.64
0 14 -1 1.99 3.68
0 -14 0 19.28 6.38
0 14 0 25.75 8.03
0 -14 -1 -1.96 4.52
0 14 1 1.55 5.41
0 14 1 -0.7 2.67
0 -14 -2 80.63 16.18
0 14 2 106.48 16.61
0 -14 -3 13.09 8.64
0 14 3 25.34 9.42
0 -14 -4 68.72 15.06
0 14 4 89.22 15
0 -14 -5 -9.52 7.6
0 14 5 9.56 6.97
0 -14 -6 74.18 17.51
0 14 6 86.92 14.96
0 -14 -7 -2.62 6.86
0 14 7 7.58 5.98
0 -14 -8 59.1 15.2
0 14 8 92.15 16.79
0 -14 -9 5.25 7.77
0 14 9 16.54 8.57
0 14 10 49.78 13.29
0 -15 23 -6.05 7.77
0 -15 22 -6.03 5.4
0 -15 21 9.37 4.79
0 -15 20 -3.32 4.53
0 15 -19 40.78 9.61
0 -15 19 24.18 8.29
0 15 -18 5.55 4.21
0 -15 18 4.11 4.3
0 15 -17 52.35 10.45
0 -15 17 47.74 10.66
0 15 -16 3.05 2.74
0 -15 16 9.3 5.14
0 -15 16 3.44 3.66
0 15 -15 49.01 9.1
0 -15 15 59.62 11.44
0 -15 15 41.8 8.89
0 15 -14 -4.86 4.77
0 -15 14 3.26 3.78
0 -15 13 53.65 9.69
0 -15 12 32.29 8.37
0 -15 11 23.45 8.27
0 -15 11 22.68 7.33
0 -15 10 69.56 11.76
0 -15 10 65.36 12.64
0 -15 9 0.85 4.45
0 -15 9 -3.83 4.89
0 -15 8 48.14 11.09
0 -15 7 1.75 4.29
0 -15 6 18.68 6.87
0 -15 5 34.93 9.56
0 -15 4 5.18 6.32
0 -15 3 -4.18 4.41
0 15 -3 -1.15 4.39
0 -15 2 -3.1 6.13
0 15 -2 -3.87 6.14
0 -15 1 0.18 4.65
0 15 -1 3.91 5.11
0 -15 0 33.39 9.96
0 15 0 60.33 13.12
0 -15 -1 2.22 6.34
0 15 1 12.17 6.95
0 -15 -2 42.29 13.84
0 15 2 76.71 14.59
0 -15 -3 10.62 9.44
0 15 3 7.04 6.02
0 -15 -4 -5.62 5.58
0 15 4 -0.07 4.43
0 -15 -5 0.35 7.02
0 15 5 1.7 5
0 -15 -6 26.12 12.38
0 15 6 15.56 7.06
0 -15 -7 26.39 11.14
0 15 7 19.59 9.36
0 -15 -8 6.12 8.51
0 15 8 9.93 7.61
0 -15 -9 12.42 11.64
0 15 9 11.87 5.83
0 -16 22 1.34 5.98
0 -16 21 0.39 4.66
0 16 -20 8.84 6.28
0 -16 20 -6.65 5.72
0 16 -19 -2.11 3.12
0 -16 19 -5.14 5.15
0 16 -18 27.97 7.67
0 -16 18 26.83 9.56
0 16 -17 6.64 4.42
0 -16 17 -2.79 4.02
0 16 -16 35.17 8.82
0 -16 16 56.77 11.42
0 -16 16 28.19 7.65
0 16 -15 0.35 3.03
0 -16 15 -1.32 4.18
0 -16 15 0.25 5.03
0 -16 14 152.27 18.16
0 -16 14 135.14 16.33
0 -16 13 6.86 5.53
0 -16 12 180.89 18.21
0 -16 11 6.63 5.94
0 -16 11 31.35 8.87
0 -16 10 85.18 13.21
0 -16 10 78.51 14.92
0 -16 9 0.76 4.35
0 -16 9 13.85 7.24
0 -16 8 50.28 12.09
0 -16 7 2.24 4.38
0 -16 6 29.66 9.08
0 -16 5 7.19 5.1
0 -16 4 -8.63 6.66
0 -16 3 7.62 6.47
0 16 -3 7.16 4.37
0 -16 2 1.71 5.48
0 16 -2 -1 4.41
0 -16 1 -5.95 8.08
0 16 -1 8.66 6.74
0 -16 0 4.31 6.5
0 16 0 -2.83 5.52
0 -16 -1 21.16 10.05
0 16 1 48.49 12.05
0 -16 -2 11.93 7.2
0 16 2 11.48 6.82
0 -16 -3 55.79 15.17
0 16 3 77.33 15.62
0 -16 -4 8.81 9.51
0 16 4 0.55 4.67
0 -16 -5 55.61 15.44
0 16 5 66.82 15.13
0 -16 -6 13.49 10.14
0 16 6 11.86 6.06
0 -16 -7 30.65 13.37
0 16 7 65.85 14.64
0 -16 -8 1.43 8.09
0 16 8 8.99 7.86
0 -17 21 9.91 6.35
0 -17 20 14.34 7.7
0 -17 19 -6.03 5.47
0 -17 18 0.02 4.35
0 17 -17 1.78 5.24
0 -17 17 6.25 5.93
0 -17 17 6.17 3.99
0 17 -16 1.27 2.94
0 -17 16 9.41 6.03
0 -17 16 15.5 8.8
0 17 -15 4.35 4.37
0 -17 15 19.8 7.25
0 -17 15 16.59 8.37
0 -17 14 12.22 7.91
0 -17 14 11.41 6.27
0 -17 13 14.71 6.32
0 -17 12 -3.95 4.11
0 -17 11 22.79 8.32
0 -17 11 21.28 7.69
0 -17 10 12.69 7.2
0 -17 10 9.4 6.15
0 -17 9 30.19 8.99
0 -17 9 28.1 9.08
0 -17 8 -6.61 4.91
0 -17 7 34.76 9.69
0 -17 6 2.49 4.85
0 -17 5 19.93 8.86
0 -17 4 -6.3 6.18
0 -17 3 2.06 5.59
0 17 -3 -2.85 6.77
0 -17 2 -4.57 7.38
0 17 -2 -3.8 7.21
0 -17 1 -8.3 7.32
0 17 -1 10.81 5.34
0 -17 0 11.06 9.29
0 17 0 -1.29 5.75
0 -17 -1 15.71 9.78
0 17 1 1.94 5.93
0 -17 -2 7.23 9.39
0 17 2 -2.31 5.77
0 -17 -3 -5.79 6.24
0 17 3 11.19 7.2
0 -17 -4 7.88 6.91
0 17 4 18.47 10.56
0 -17 -5 -1.26 8.37
0 17 5 0.9 5.96
0 -17 -6 7.24 8.98
0 17 6 5.64 5.38
0 17 7 10.18 8.36
0 -18 19 7.47 6.23
0 -18 18 6.08 6.58
0 -18 17 6.46 6.45
0 -18 17 12.47 6.83
0 -18 16 -0.07 5.6
0 -18 16 7.44 6.35
0 -18 15 30.62 9.75
0 -18 15 20.72 8.69
0 -18 14 0.15 4.89
0 -18 14 4.74 4.85
0 -18 13 57.14 11.61
0 -18 12 2.33 6.23
0 -18 12 -1.3 3.78
0 -18 11 40.73 12.1
0 -18 11 15.37 7.24
0 -18 10 6.77 5.21
0 -18 10 -6.17 5.68
0 -18 9 12.93 7.98
0 -18 9 7.51 5.64
0 -18 8 -5.97 5.51
0 -18 8 5.48 5.74
0 -18 7 7.61 5.26
0 -18 6 11.67 9.57
0 -18 5 8.93 9.41
0 -18 4 7.43 6.67
0 -18 3 1.72 5.5
0 -18 2 6.09 6.02
0 18 -2 0.23 4.82
0 -18 1 -5.94 6.09
0 18 -1 -0.59 5.8
0 -18 0 16.26 8.8
0 18 0 -1.85 6.72
0 -18 -1 2.85 7.17
0 18 1 3.12 6.05
0 -18 -2 24.54 12.94
0 18 2 11.52 5.35
0 -18 -3 20.2 11.22
0 18 3 2.68 7.62
0 -18 -4 11.03 8.8
0 18 4 18.25 9.74
0 18 5 14.96 9.98
0 -19 18 -4.96 5.45
0 -19 17 3.11 6.37
0 -19 17 -6.68 4.06
0 -19 16 16.32 8.15
0 -19 16 16.61 7.86
0 -19 15 22.1 9.78
0 -19 15 -0.21 5.31
0 -19 14 25.85 9.16
0 -19 14 19.14 8.36
0 -19 13 -4.81 3.88
0 -19 12 27.33 9.25
0 -19 12 29.44 10.71
0 -19 11 -9.32 5.31
0 -19 11 5.14 5.85
0 -19 10 20.87 8.54
0 -19 10 20.41 9.95
0 -19 9 11.17 7.87
0 -19 9 4.19 7.64
0 -19 8 44.2 12.1
0 -19 8 42.29 13.04
0 -19 7 -1.9 5.59
0 -19 6 21.63 8.04
0 -19 5 11.69 9.01
0 -19 4 1.32 5.03
0 -19 3 -6.55 8.87
0 -19 2 -7.21 6.91
0 -19 1 6.72 7.34
0 -19 0 -15.34 9.96
0 -19 -1 -14.2 10.76
0 -19 -2 16.1 12.48
0 -20 18 -5.33 5.82
0 -20 17 1.93 4.48
0 -20 16 16.19 7.45
0 -20 15 3.72 5.49
0 -20 15 -0.15 5.33
0 -20 14 36.82 11.27
0 -20 14 43.57 11.3
0 -20 13 12.25 7.05
0 -20 13 11.76 7.22
0 -20 12 23.27 9.65
0 -20 12 24.76 11.01
0 -20 11 5.05 6.86
0 -20 11 0.16 5.69
0 -20 10 16.43 8.38
0 -20 10 28.74 9.64
0 -20 9 6.18 6.78
0 -20 9 -1.43 6.76
0 -20 8 28.67 9.61
0 -20 8 21.77 9.83
0 -20 7 1.05 5.79
0 -20 6 13.12 8.42
0 -20 5 4.42 6.14
0 -20 4 5.24 6.66
0 -20 3 16.88 10
0 -20 2 -5.38 7.41
0 -20 1 -15.58 9.86
0 -20 0 6.26 7.37
0 -21 15 14.65 8.22
0 -21 14 13.07 7.59
0 -21 13 20.17 7.25
0 -21 12 19.16 10.16
0 -21 11 28.34 12
0 -21 10 10.5 6.51
0 -21 9 61.21 15.34
0 -21 8 -3.21 5.47
0 -21 7 36.31 12.29
0 -21 6 11 7.52
0 -21 5 9.23 6.28
0 -21 4 -1.29 5.55
1 -21 5 27.13 11.05
1 -21 6 -3.98 7.68
1 -21 7 38.7 13.26
1 -21 8 -6.92 7.52
1 -21 9 13.72 9.05
1 -21 10 9.43 8.91
1 -21 11 17.59 12.69
1 -21 11 2.61 5.46
1 -21 12 -0.32 5.67
1 -21 12 -2.02 4.07
1 -21 13 8.94 7.46
1 -21 13 -2.4 5
1 -21 14 7.19 7.09
1 -21 15 3.38 5.56
1 -21 16 0.68 4.48
1 -21 17 -6.76 5.92
1 -21 18 8.3 7.04
1 -21 19 -0.31 7.13
1 -20 1 5.53 6.58
1 -20 2 8.11 9.06
1 -20 3 9.01 6.42
1 -20 4 11.27 6.75
1 -20 5 7.43 8.42
1 -20 6 40.51 14.45
1 -20 7 2.74 7.02
1 -20 8 53.56 16.6
1 -20 9 13.84 8.12
1 -20 10 22.07 8.81
1 -20 10 25.43 10.87
1 -20 11 -4.84 5.88
1 -20 11 2.87 6.49
1 -20 12 11.38 7.77
1 -20 12 16.98 8.57
1 -20 13 7.26 6.66
1 -20 13 1.52 5.68
1 -20 14 12.37 7.29
1 -20 15 1.4 6.1
1 -20 16 10.46 8.02
1 -20 17 -10.49 7.69
1 -20 18 -8.66 7.11
1 -20 19 0.47 4.27
-1 19 3 -1.59 6.11
-1 19 2 8.55 9.15
1 -19 -1 3.69 6.48
-1 19 1 4.88 6.49
1 -19 0 15.8 10.23
-1 19 0 52.54 14.52
1 -19 1 -6.79 7.51
-1 19 -1 6.9 7.52
1 -19 2 53.69 15.15
1 -19 3 8.61 7.91
1 -19 4 36.87 10.77
1 -19 5 5.59 8.16
1 -19 6 14.71 7.04
1 -19 7 4.57 5.33
1 -19 8 20.06 10.32
1 -19 9 9.24 8.62
1 -19 10 4.67 4.65
1 -19 10 2.33 5.1
1 -19 11 1.85 3.59
1 -19 11 2.98 5.7
1 -19 12 9.62 5.52
1 -19 12 11.8 8.02
1 -19 13 14.95 7.71
1 -19 14 -0.43 5.18
1 -19 15 6.64 4.96
1 -19 16 -2.12 3.87
1 -19 16 11.54 7.59
1 -19 17 -5.28 4.76
1 -19 17 7.1 6.46
1 -19 18 10.96 5.82
-1 18 5 2.61 7.46
1 -18 -4 12.44 7.75
-1 18 4 -3.9 6.03
1 -18 -3 -1.53 6.05
-1 18 3 15.03 9.85
1 -18 -2 -6.12 8.28
-1 18 2 -1.2 5.24
1 -18 -1 1.79 6.9
-1 18 1 8.54 7.09
1 -18 0 9.87 8.95
-1 18 0 6.1 6.13
1 -18 1 8.47 5.82
-1 18 -1 5.86 5.47
1 -18 2 -6.55 7.05
-1 18 -2 -7.18 6.89
1 -18 3 25.68 10.13
1 -18 4 0.85 5.96
1 -18 5 15.22 8.81
1 -18 6 13.63 7.06
1 -18 7 56.98 13.54
1 -18 8 2.69 4.44
1 -18 9 63.61 14.27
1 -18 10 2.6 5.6
1 -18 10 6.77 7.02
1 -18 11 17.48 8.22
1 -18 11 15.72 7.03
1 -18 12 15.85 7.36
1 -18 12 5.84 7.15
1 -18 13 6.26 6.34
1 -18 14 7.63 5
1 -18 15 2.95 5.93
1 -18 16 -1.51 4.6
1 -18 16 13.3 7.79
1 -18 17 2.68 4.77
1 -18 17 -1.22 4.33
1 -18 18 -4.98 5.77
1 -18 18 2.78 5.51
1 -18 19 13.08 7.63
-1 17 6 17.61 8.36
1 -17 -5 1.71 8.18
-1 17 5 4.23 7.59
1 -17 -4 -2.37 6.97
-1 17 4 9 8.2
1 -17 -3 3.18 6.88
-1 17 3 4.34 6.52
1 -17 -2 -4.07 6.09
-1 17 2 14.28 7.73
1 -17 -1 22.43 10.41
-1 17 1 3.37 5.56
1 -17 0 15.87 9.75
-1 17 0 2.76 5.15
1 -17 1 8.51 7.17
-1 17 -1 34.43 10.49
1 -17 2 -7.85 5.43
-1 17 -2 -5.1 7.23
1 -17 3 22.64 9.08
1 -17 4 1.9 6.13
1 -17 5 41.59 12.73
1 -17 6 2.59 4.94
1 -17 7 29.92 10.71
1 -17 8 6.34 6.48
1 -17 9 4.4 5.42
1 -17 10 12.62 7.7
1 -17 10 7.19 5.61
1 -17 11 6.04 5.5
1 -17 11 3.81 5.2
1 -17 12 8.88 5.05
1 -17 12 10.95 7.34
1 -17 13 2.74 4.84
1 -17 14 16.93 6.3
1 -17 15 -4.24 3.97
1 -17 16 12.02 6.33
1 -17 16 13.2 7.57
1 -17 17 -11.49 6.81
1 -17 17 1.87 5.31
1 -17 18 7 7.33
1 -17 19 9.03 5.06
1 -17 20 6.51 5.52
1 -17 21 -9.42 6.27
1 -16 -7 3.08 7.34
-1 16 7 4.76 9.01
1 -16 -6 4.11 7.84
-1 16 6 8.6 8.48
1 -16 -5 7.8 7.01
-1 16 5 -1.99 5.24
1 -16 -4 5.78 7.01
-1 16 4 -0.86 5.35
1 -16 -3 1.84 8.57
-1 16 3 0.63 7.45
1 -16 -2 4.68 8.33
-1 16 2 2.28 5.19
1 -16 -1 12.56 9.76
-1 16 1 16.46 9.24
1 -16 0 35.48 12.69
-1 16 0 24.8 9.42
1 -16 1 0.03 6.72
-1 16 -1 -2.68 5.87
1 -16 2 6.44 5.11
-1 16 -2 18.69 8.23
1 -16 3 -5.01 5.91
-1 16 -3 -0.95 5.8
1 -16 4 48.38 12.02
1 -16 5 23.34 9.05
1 -16 6 113.37 17.64
1 -16 7 26.69 10.53
1 -16 8 104.81 16.83
1 -16 9 3.97 6.42
1 -16 10 32.76 8.53
1 -16 11 1.04 4.08
1 -16 11 10.34 6.34
1 -16 12 29.2 10.38
1 -16 12 34.39 8.74
1 -16 13 3.84 5.7
-1 16 -14 13.33 5.36
1 -16 14 10.52 5.74
-1 16 -15 7.83 4.08
1 -16 15 7.92 4.98
-1 16 -16 -0.54 3.3
1 -16 16 6.39 4.51
1 -16 16 7.46 5.75
1 -16 17 -2.58 3.88
1 -16 17 -3.3 3.71
1 -16 18 3.82 4.26
1 -16 19 10.79 7.69
1 -16 20 11.62 6.13
1 -16 21 9.02 6.12
1 -16 22 -2.6 6.96
1 -16 23 6.2 5.67
1 -15 -9 -5.72 8.64
-1 15 9 -2.44 5.65
1 -15 -8 3.67 8.94
-1 15 8 10.58 5.49
1 -15 -7 3.05 7.23
-1 15 7 5.13 6.51
1 -15 -6 1.43 6.18
-1 15 6 8.81 8.03
1 -15 -5 -8.24 8.78
-1 15 5 3 6.66
1 -15 -4 8.65 9.93
-1 15 4 10.39 7.52
1 -15 -3 1.96 5.79
-1 15 3 6.65 5.29
1 -15 -2 10.71 9.09
-1 15 2 22.19 8.8
1 -15 -1 12.06 7.55
-1 15 1 -3.06 6.63
1 -15 0 53 15.52
-1 15 0 66.02 12.84
1 -15 1 11.05 8.38
-1 15 -1 1.21 4.27
1 -15 2 47.37 12.61
-1 15 -2 54 10.84
1 -15 3 8.46 6.79
-1 15 -3 -5.32 4.15
1 -15 4 83.97 15.91
1 -15 5 29.91 9.46
1 -15 6 35.5 10.54
1 -15 7 70.79 13.92
1 -15 8 31.11 9.75
1 -15 9 63.6 12.95
1 -15 10 13.21 7.58
1 -15 11 86.33 12.64
1 -15 11 80.51 13.99
1 -15 12 4.22 4.02
-1 15 -13 9.46 4.08
1 -15 13 15.72 6.26
-1 15 -14 3.21 3.48
1 -15 14 2.01 4.34
-1 15 -15 6.26 3.52
1 -15 15 2.61 3.13
-1 15 -16 3.28 3.58
1 -15 16 -4.85 3.93
-1 15 -17 8.3 4.82
1 -15 17 9.7 8.02
1 -15 18 6.77 5.72
1 -15 19 6.4 4.51
1 -15 20 2.83 4.51
1 -15 21 -2.13 5
1 -15 22 4.36 5.33
1 -15 23 9.74 6.74
1 -15 24 0.31 4.44
-1 14 10 16.57 9.75
1 -14 -9 6.79 7.83
-1 14 9 10.57 7.79
1 -14 -8 14.9 10.24
-1 14 8 5.12 4.5
1 -14 -7 19.64 9.7
-1 14 7 6.76 6.07
1 -14 -6 39.02 13.36
-1 14 6 5.47 7.03
1 -14 -5 -1.49 7.77
-1 14 5 21.36 9.8
1 -14 -4 3.98 7.77
-1 14 4 9.96 6.85
1 -14 -3 -11.18 8.88
-1 14 3 11.21 7.76
1 -14 -2 3.07 5.65
-1 14 2 -2.35 4.54
1 -14 -1 12.34 7.08
-1 14 1 9.56 5.87
1 -14 0 -3.37 5.72
-1 14 0 9.85 8.1
1 -14 1 92.96 17.35
-1 14 -1 76.88 14.01
1 -14 2 6.54 6.3
-1 14 -2 2.58 3.93
1 -14 3 262.66 25.79
-1 14 -3 293.46 25.6
1 -14 4 36.56 10.3
1 -14 5 482.39 33.6
1 -14 6 43.8 10.56
1 -14 7 392.21 29.73
1 -14 8 10.97 5.5
1 -14 9 109.56 15.48
1 -14 10 28.67 7.66
1 -14 10 33.96 9.59
1 -14 11 115.95 16.07
1 -14 11 110.13 13.3
1 -14 12 14.48 4.8
-1 14 -13 34.67 6.72
1 -14 13 30.16 6.92
-1 14 -14 2.86 3.3
1 -14 14 -0.78 4.25
-1 14 -15 4.25 4.16
1 -14 15 -1.47 3.76
-1 14 -16 0.75 2.7
1 -14 16 6.2 4.87
1 -14 16 3.01 3.87
-1 14 -17 6.39 4.23
1 -14 17 -1.53 3.49
1 -14 18 6.47 5.22
1 -14 19 6.92 6.17
1 -14 20 11.84 5.85
1 -14 21 3.75 3.96
1 -14 22 15.97 8.19
1 -14 23 -2.85 4.46
1 -14 24 11.02 8.22
1 -14 25 5.81 6.06
-1 13 11 8.97 7.88
-1 13 10 -10.73 9.16
-1 13 9 29.24 9.77
-1 13 8 -5.81 8.27
-1 13 7 12.42 7.88
1 -13 -6 1.58 6.25
-1 13 6 -5.47 6.68
1 -13 -5 -1.45 5.87
-1 13 5 9.84 6.06
1 -13 -4 -0.06 6.02
-1 13 4 5.07 5.54
1 -13 -3 -6.82 7.44
-1 13 3 6.85 5.76
1 -13 -2 -3.38 8.47
-1 13 2 -0.91 4.16
-1 13 2 -3.27 3.24
1 -13 -1 66.69 14.44
-1 13 1 61.21 11.79
1 -13 0 5.43 6.5
-1 13 0 7.95 5.37
1 -13 1 36.45 11.51
-1 13 -1 44.3 10.64
1 -13 2 9.76 6.18
-1 13 -2 12.42 7.42
1 -13 3 30.72 7.66
-1 13 -3 32.83 9.22
1 -13 4 21.97 6.94
1 -13 5 88.08 14.28
1 -13 6 227.8 21.77
1 -13 7 10.71 5.34
1 -13 8 337.62 26.47
1 -13 9 6.01 3.99
1 -13 10 260.72 22.61
1 -13 10 245.21 18.59
1 -13 11 15.39 5.61
1 -13 11 13.94 6.9
-1 13 -12 220.94 15.7
1 -13 12 232.22 17.79
-1 13 -13 4.65 2.92
1 -13 13 1.86 3.42
-1 13 -14 41.29 7.53
1 -13 14 36.96 7.44
-1 13 -15 -3.31 2.86
1 -13 15 0.54 3.54
1 -13 15 6.97 5.81
-1 13 -16 0.86 3.39
1 -13 16 0.51 3.23
1 -13 17 4.87 4.71
1 -13 18 9.63 6.01
1 -13 19 -1.3 4.24
1 -13 20 4.79 4.93
1 -13 21 -3.09 5.1
1 -13 22 1.48 4.11
1 -13 23 5.79 5.2
1 -13 24 13.88 5.58
1 -13 25 3.88 5.55
-1 12 12 21.14 9.36
-1 12 11 33.44 12.01
-1 12 10 15.29 7.82
-1 12 9 60.53 13.16
-1 12 8 5.1 5.55
-1 12 7 5.68 4.73
-1 12 6 4.44 4.44
1 -12 -5 6.63 5.74
-1 12 5 2.27 4.36
1 -12 -4 2.39 6.45
-1 12 4 -1.89 3.71
1 -12 -3 4.13 5.94
-1 12 3 1.05 3.82
-1 12 3 -1.55 2.44
1 -12 -2 -0.88 7.32
-1 12 2 4.81 5.16
-1 12 2 -0.41 1.88
1 -12 -1 -2.1 5.01
-1 12 1 -0.12 3.59
1 -12 0 66.47 14.18
-1 12 0 65.38 12.1
1 -12 1 6.78 6.67
-1 12 -1 4.98 5.31
1 -12 2 211.05 22.2
-1 12 -2 204.24 20.12
1 -12 3 55.77 10.99
-1 12 -3 50.32 10.14
1 -12 4 458.53 30.82
1 -12 5 54 9.38
1 -12 6 305.75 24.06
1 -12 7 68.26 11.74
1 -12 8 106.96 14.38
1 -12 9 8.58 5.74
1 -12 10 89.29 13.97
1 -12 10 77.78 10.26
1 -12 11 7.35 4.17
-1 12 -12 28.6 5.71
1 -12 12 32.01 6.66
-1 12 -13 14.34 4.17
1 -12 13 19.17 5.54
-1 12 -14 -0.29 2.6
1 -12 14 -1.82 4.02
-1 12 -15 5.19 3.22
1 -12 15 10.79 6.4
1 -12 16 7.32 5.35
1 -12 17 11.24 4.89
1 -12 18 -0.83 3.68
1 -12 18 13.04 5.42
1 -12 19 9.06 6.39
1 -12 19 3.57 3.65
1 -12 20 3.75 6.88
1 -12 20 2.47 4.73
1 -12 21 12.61 6.99
1 -12 21 1.16 5.3
1 -12 22 6.11 7.12
1 -12 22 5.31 3.96
1 -12 23 30.17 11.44
1 -12 23 9.63 5.35
1 -12 24 5.71 8.02
1 -12 24 -8.61 5.87
1 -12 25 12.59 7.98
1 -12 25 12.66 6.82
-1 11 13 2.46 5.75
-1 11 12 9.77 8.21
-1 11 11 -2.1 4.4
-1 11 10 57.52 13.17
-1 11 9 1.16 4.76
-1 11 8 60.03 13.09
-1 11 7 -2.07 4.02
-1 11 6 78.05 12.97
-1 11 5 -3.63 3.71
-1 11 4 13.33 4.68
-1 11 4 17.89 3.98
1 -11 -3 3.79 5.31
-1 11 3 -7.03 4.13
-1 11 3 1.52 2.07
1 -11 -2 11.67 7.8
-1 11 2 10.16 5.97
-1 11 2 1.1 2.45
1 -11 -1 2.44 4.44
-1 11 1 -0.31 3.41
1 -11 0 18.6 7.63
-1 11 0 34.2 8.3
1 -11 1 9.6 6.56
-1 11 -1 11.23 5.34
1 -11 2 57.77 11.56
-1 11 -2 35.92 8.56
1 -11 3 21.01 6.05
-1 11 -3 31.86 8.5
1 -11 4 15.67 5.77
1 -11 5 108.37 13.98
1 -11 6 21.21 6.87
1 -11 6 13.57 4.2
1 -11 7 116.84 14.43
1 -11 7 112.69 11.82
1 -11 8 -1.66 3.3
1 -11 9 102.52 12.94
1 -11 10 50.6 9.18
1 -11 10 49.05 7.37
-1 11 -11 290.45 16.84
1 -11 11 279.32 17.98
-1 11 -12 10.29 3.05
1 -11 12 15.04 4.97
-1 11 -13 105.75 10.88
1 -11 13 110.56 11.53
-1 11 -14 -1.39 2.37
1 -11 14 -2.01 3.08
1 -11 15 15.67 6.51
-1 11 -15 3.61 3.46
1 -11 15 12.91 5.5
1 -11 16 0.64 4.45
1 -11 16 3.15 4.02
1 -11 17 7.34 4.96
1 -11 17 8.68 5.35
1 -11 18 0.43 3.88
1 -11 18 -2.41 4
1 -11 19 -11.73 5.55
1 -11 19 2.28 4.16
1 -11 20 3.28 3.81
1 -11 20 -9.96 6.19
1 -11 21 2.82 5.33
1 -11 21 -0.1 3.55
1 -11 22 4.48 4
1 -11 22 -1.83 3.95
1 -11 23 4.26 6.2
1 -11 23 -2.38 3.53
1 -11 24 4.02 6.17
1 -11 24 10.86 5.93
-1 10 14 24.25 10.1
-1 10 13 -0.14 4.44
-1 10 12 19.15 8.61
-1 10 11 3.08 4.88
-1 10 10 56.11 12.56
-1 10 9 0.18 4.47
-1 10 8 7.59 5.53
-1 10 7 -2.09 4.51
-1 10 6 1.52 4.65
-1 10 5 4.23 3.16
-1 10 4 -1.49 5.07
-1 10 4 8.41 2.59
-1 10 3 12.91 5.25
-1 10 3 7.96 2.64
1 -10 -2 -3.38 4.9
-1 10 2 -3.3 4.84
-1 10 2 -2.32 2.11
1 -10 -1 32.95 9.31
-1 10 1 44.35 9.19
1 -10 0 -0.04 4.26
-1 10 0 12.28 5.42
1 -10 1 55.94 10.76
-1 10 -1 48.15 8.83
1 -10 2 31.15 9.13
-1 10 -2 28.66 7.07
1 -10 3 351.52 25.2
-1 10 -3 357.1 23.29
1 -10 3 363.47 20.01
1 -10 4 7.3 4.74
1 -10 4 7.65 3.25
1 -10 5 268.45 20.87
1 -10 5 293.04 18.09
1 -10 6 11.33 5.45
1 -10 6 4.69 2.76
1 -10 7 85.04 12.28
1 -10 7 79.78 9.54
1 -10 8 0.35 2.84
1 -10 8 5.64 3.69
1 -10 9 89.32 11.57
1 -10 9 91.32 9.77
-1 10 -10 -1.42 2.81
1 -10 10 -0.54 2.25
-1 10 -11 12 3.63
1 -10 11 9.15 2.77
-1 10 -12 1.41 2.65
1 -10 12 -1.08 2.85
1 -10 13 3.25 4.55
-1 10 -13 7.22 3.76
1 -10 13 5.01 3.12
1 -10 14 11.13 5.22
-1 10 -14 8.75 4.09
1 -10 14 -4.63 3.83
1 -10 15 1.63 4.12
1 -10 15 10.9 5.08
1 -10 16 4.5 3.76
1 -10 16 -1.37 3.38
1 -10 17 4.84 4.21
1 -10 17 0.85 3.65
1 -10 18 -1.83 3.49
1 -10 18 -0.38 4.05
1 -10 19 -1.13 4.57
-1 10 -19 -0.05 3.52
1 -10 19 -1.97 4.87
1 -10 20 7.36 5.77
1 -10 20 2.86 3.84
1 -10 21 9.36 5.23
1 -10 21 5.28 5.09
1 -10 22 11.62 6.82
1 -10 22 5.75 3.23
1 -10 23 14.76 6.35
1 -10 23 2.61 4.65
1 -10 24 10.03 7.92
1 -10 24 26.34 9.43
-1 9 15 5.73 6.44
-1 9 14 12.6 7.36
-1 9 13 18.98 9.92
-1 9 12 6.08 6.47
-1 9 11 42.18 10.23
-1 9 10 18.55 6.42
-1 9 10 29.07 6.13
-1 9 9 182.31 19.99
-1 9 8 -0.12 4.63
-1 9 7 76.33 12.42
-1 9 6 1.42 3
-1 9 5 28.34 7.39
-1 9 4 -1.01 3.05
-1 9 4 8 2.49
-1 9 3 51.62 9.45
-1 9 3 39.94 5.16
1 -9 -2 22.63 8.77
-1 9 2 25.47 5.92
-1 9 2 26.93 5.08
1 -9 -1 4.29 6.54
-1 9 1 6.63 3.67
1 -9 0 17.31 7.66
-1 9 0 -1.39 2.77
1 -9 1 2.77 5
1 -9 1 2.66 2.42
-1 9 -1 4.21 3.44
1 -9 2 12.29 5.86
-1 9 -2 12.53 4.6
1 -9 2 17.58 4.75
1 -9 3 -1.12 3.92
1 -9 3 -1.24 2.98
-1 9 -3 1.55 3.4
1 -9 4 43.13 8.01
1 -9 4 60.76 8
1 -9 5 9.34 4.6
1 -9 5 1.6 2.31
1 -9 6 94.96 11.41
1 -9 6 82.76 9.72
1 -9 7 21.23 6.17
1 -9 7 20.55 5.57
1 -9 8 81.15 10.98
1 -9 9 21.06 4.62
-1 9 -9 22.95 4.3
-1 9 -10 508.03 20.1
1 -9 10 490.98 20.9
1 -9 11 0.29 3.73
-1 9 -11 5.24 2.85
1 -9 11 6.21 2.47
1 -9 12 241.45 18.23
-1 9 -12 222.36 14.57
1 -9 12 206.33 13.6
1 -9 13 1.23 3.92
-1 9 -13 2.9 2.96
1 -9 13 2.57 3.87
1 -9 14 53.98 9.46
1 -9 14 49.06 8.33
1 -9 15 12.45 5.87
1 -9 15 11.93 5.41
1 -9 16 56.85 9.97
1 -9 16 51.18 8.65
1 -9 17 8.72 5.14
1 -9 17 0.14 2.85
1 -9 18 6.04 4.8
-1 9 -18 2.15 2.4
1 -9 18 5.74 4.06
1 -9 19 -6.37 4.5
-1 9 -19 0.53 2.13
1 -9 19 -1.12 3.93
1 -9 20 -6.15 5.16
1 -9 20 -10.46 5.21
1 -9 21 2.42 3.69
1 -9 21 9.73 4.52
1 -9 22 0.13 4.75
1 -9 22 4.15 5.02
1 -9 23 9.91 6.96
1 -9 23 -3.14 3.67
1 -9 24 1.17 3.85
-1 8 16 -3.12 5.98
-1 8 15 30.06 10.7
-1 8 14 -0.29 4.03
-1 8 13 70.73 14.23
-1 8 12 8.39 6.62
-1 8 11 177.34 20.11
-1 8 10 53.04 11.52
-1 8 10 47.98 6.83
-1 8 9 98.97 14.15
-1 8 8 33.63 8.61
-1 8 7 5.43 4.75
-1 8 6 68.24 10.87
-1 8 5 -1.6 3.43
-1 8 4 7.69 4.69
-1 8 4 4.51 2.39
-1 8 3 81.57 10.48
-1 8 3 77.71 6.57
-1 8 2 69.46 9.17
-1 8 2 62.12 6.73
1 -8 -1 -0.05 4.26
-1 8 1 2.31 2.74
1 -8 0 43.32 10.55
-1 8 0 40.2 7.62
1 -8 0 28.18 5.51
1 -8 1 17.54 6.3
-1 8 -1 27.44 6.37
1 -8 1 29.54 5.48
1 -8 2 129.91 14.29
1 -8 2 157.79 12.02
-1 8 -2 150.82 13.75
1 -8 3 11.96 3.89
-1 8 -3 13.27 5.51
1 -8 3 12.56 3.71
-1 8 -3 13.25 5.06
1 -8 4 387.83 22.37
-1 8 -4 396.39 20.47
-1 8 -4 417.76 24.04
1 -8 4 372.86 18.93
1 -8 5 19.36 5.62
-1 8 -5 24.42 6.24
1 -8 5 21.49 4.6
-1 8 -5 20.12 5.14
1 -8 6 116.23 11.95
1 -8 6 119.48 10.81
1 -8 7 6.27 3.44
1 -8 8 82.91 10.02
1 -8 8 75.35 7.86
1 -8 9 53.98 8.34
-1 8 -9 46.02 5.92
1 -8 9 52.07 6.47
1 -8 10 88.58 10.42
-1 8 -10 72.24 7.79
1 -8 10 72.83 7.91
1 -8 11 219.99 16.66
-1 8 -11 201.04 13.18
1 -8 11 213.54 13.15
1 -8 12 21.95 5.82
-1 8 -12 16.78 4.78
1 -8 13 98.38 12
1 -8 13 96.65 11.06
1 -8 14 8.64 4.31
1 -8 14 9.12 4.06
1 -8 15 27.77 6.78
1 -8 15 18.63 5.09
1 -8 16 38.57 8.67
1 -8 16 22.9 5.78
1 -8 17 7.87 5.05
-1 8 -17 9.14 3.9
1 -8 17 10.95 3.7
1 -8 18 6.95 5.96
-1 8 -18 0.88 1.85
1 -8 18 2.37 3.97
1 -8 19 1.05 3.52
1 -8 19 4.75 3.45
1 -8 20 -4.16 5.34
1 -8 20 6.85 4.62
1 -8 21 8.21 6.22
1 -8 21 11.4 4.88
1 -8 22 13.21 6.72
1 -8 22 6.5 3.77
1 -8 23 8.6 5.48
1 -8 23 2.97 3.23
1 -8 24 9.46 6.84
-1 7 17 24.1 10.22
-1 7 16 24 9.35
-1 7 15 -0.33 5.91
-1 7 15 6.17 5.94
-1 7 14 32.32 10.92
-1 7 13 19.12 8.5
-1 7 12 171.1 20.05
-1 7 11 59.35 6.45
-1 7 11 63.48 12.43
-1 7 10 366.98 16.73
-1 7 10 364.77 26.58
-1 7 9 12.07 5.3
-1 7 8 218.8 19.11
1 -7 -8 163.73 15.11
-1 7 7 73.67 11.36
1 -7 -7 53.36 8.42
-1 7 6 132.49 14.4
-1 7 5 6.85 4.7
-1 7 4 306.29 19.67
-1 7 4 326.94 11.78
-1 7 3 73.1 9.97
-1 7 3 73.85 5.79
-1 7 2 34.78 6.67
1 -7 -2 36.47 6.57
-1 7 2 31.84 4.21
1 -7 -1 0.97 4.48
1 -7 -1 4.3 2.24
-1 7 1 2.69 3.83
1 -7 0 19.57 6.51
1 -7 0 27.19 5.37
-1 7 0 36.85 7.03
1 -7 1 15.38 6.18
1 -7 1 16.13 4.49
-1 7 -1 13.56 4.55
-1 7 -2 5.32 5.4
1 -7 2 13.17 5.92
1 -7 2 6.11 2.3
-1 7 -2 3.99 2.85
-1 7 -3 287.25 19.49
1 -7 3 280.67 18.08
1 -7 3 282.19 15.68
-1 7 -4 -2.94 2.48
1 -7 4 -1.67 3.39
1 -7 4 -1.98 2.92
-1 7 -4 3.46 2.69
-1 7 -5 277.34 17.47
-1 7 -5 261.29 15.46
1 -7 5 264.92 16.91
1 -7 5 265.35 15.06
-1 7 -6 55.39 7.47
-1 7 -6 60.99 8.18
1 -7 6 52.81 7.79
1 -7 7 654.73 25.89
-1 7 -7 715.25 27.97
1 -7 7 689.19 25.76
-1 7 -7 662.97 25.77
-1 7 -8 215.5 15.11
1 -7 8 198.26 14.21
-1 7 -8 182.64 10.61
1 -7 8 182.13 10.82
1 -7 9 1127.68 33.93
-1 7 -9 1076.59 27.05
1 -7 9 1052.86 26.37
1 -7 10 297.82 17.94
-1 7 -10 298.22 15.06
1 -7 10 275.54 13.52
1 -7 11 484.47 23.36
1 -7 12 121.7 12.56
1 -7 12 108.17 10.62
1 -7 13 90.43 11.08
1 -7 13 86.57 9.84
1 -7 14 -3.44 3.4
1 -7 14 0.28 2.45
1 -7 15 143.03 14.55
1 -7 15 129.84 12.53
-1 7 -16 24.93 4.73
1 -7 16 33.06 7.69
1 -7 16 20.54 5.74
1 -7 17 34.79 7.95
-1 7 -17 21.91 3.8
1 -7 17 23.7 5.8
1 -7 18 1.08 3.95
-1 7 -18 0.66 1.53
1 -7 18 1.61 3.04
1 -7 19 -1.38 4.58
1 -7 19 8.74 5.43
1 -7 20 1.91 4.63
1 -7 20 5.4 4.31
1 -7 21 4.13 4.43
1 -7 21 0.48 3.79
1 -7 22 11.87 6.33
1 -7 22 -3.12 3.74
1 -7 23 5.95 5.19
-1 6 18 14.88 8.92
-1 6 17 7.59 6.11
-1 6 16 17.3 7.59
-1 6 16 21.91 9.05
-1 6 15 10.93 5.32
-1 6 15 13.21 8.85
-1 6 14 31.5 8.66
-1 6 14 42.84 10.79
-1 6 13 6.47 5.99
-1 6 12 60.75 12.46
1 -6 -11 19.01 5.16
-1 6 11 25.67 3.98
-1 6 11 32.52 9.63
-1 6 10 24.66 4.23
1 -6 -10 14.06 3.61
-1 6 10 30.26 8.03
1 -6 -10 20.2 5.69
-1 6 9 104.61 8.49
-1 6 9 92.87 12.88
1 -6 -9 79.77 9.65
-1 6 8 87.61 11.94
1 -6 -8 68.86 8.89
-1 6 7 260.26 19.32
1 -6 -7 236.61 16.33
-1 6 6 5.93 4
-1 6 5 284.39 18.73
-1 6 4 41.58 7.13
1 -6 -3 89.38 9.88
-1 6 3 100.69 10.41
-1 6 3 110.39 6.33
-1 6 2 -1.34 3.12
1 -6 -2 0.38 1.93
-1 6 2 2.15 1.36
-1 6 1 26.47 5.07
1 -6 -1 26.59 5.29
1 -6 0 -3.1 5.36
1 -6 0 2.1 2.18
-1 6 0 3.31 3.67
1 -6 1 19.06 5.7
-1 6 -1 23.57 5.6
1 -6 1 28.78 5.14
-1 6 -2 8.9 3.91
1 -6 2 12.96 5.29
-1 6 -2 9.36 4.03
1 -6 2 7.18 2.79
1 -6 3 236.24 15.25
-1 6 -3 236.46 13.67
-1 6 -3 249.44 16.13
1 -6 3 230.75 13.47
1 -6 4 2.58 3.07
-1 6 -4 5.98 3.7
1 -6 4 7.25 3.28
-1 6 -4 7.12 3.24
-1 6 -5 266.67 15.73
1 -6 5 263.39 15.67
-1 6 -5 231.65 13.72
1 -6 6 79.77 8.53
-1 6 -6 81.48 8.85
1 -6 6 85.56 9.3
-1 6 -6 74.06 7.88
1 -6 7 237.23 14.23
-1 6 -7 254.35 15.81
-1 6 -7 235.98 14.93
-1 6 -7 237.06 11.06
1 -6 7 216.26 11.17
-1 6 -8 100.78 10.55
1 -6 8 88.77 9.14
-1 6 -8 91.54 9.55
-1 6 -8 87.22 7.26
1 -6 8 88.69 7.09
1 -6 9 206.13 14.06
-1 6 -9 189.93 13.67
-1 6 -9 187.21 11.5
1 -6 9 176.64 10.05
1 -6 10 887.92 30.27
1 -6 11 63.97 8.6
1 -6 11 68.38 8.15
1 -6 12 524.61 24.81
1 -6 12 471.71 21.1
1 -6 13 1.37 2.62
1 -6 13 5.33 3.22
-1 6 -14 179.72 10.69
1 -6 14 206.55 16.86
1 -6 14 172.29 13.39
1 -6 15 56.34 9.22
-1 6 -15 50.41 5.62
1 -6 15 45.15 7.11
-1 6 -16 116.5 8.1
1 -6 16 123.03 14.47
1 -6 16 114.49 11.87
-1 6 -17 -0.56 2.28
1 -6 17 3.64 4.08
1 -6 18 8.7 4.51
1 -6 18 3.35 3.39
1 -6 19 2.82 3.95
1 -6 19 7.25 4.24
1 -6 20 5.46 4.71
1 -6 20 2.49 3.16
1 -6 21 10.35 6.13
1 -6 21 3.49 3.41
1 -6 22 -5.91 4.23
1 -6 23 -6.52 4.1
1 -6 24 13.38 7.65
-1 5 18 8.27 8.31
-1 5 17 35.55 10.89
-1 5 16 -1.38 4.25
-1 5 16 2.49 4.27
-1 5 15 23.55 7.01
-1 5 15 12.77 7.11
-1 5 14 9.05 5.13
-1 5 14 7.02 5.08
-1 5 13 166.69 18.31
1 -5 -12 10.76 3.53
-1 5 12 18.12 6.42
-1 5 11 442.4 14.32
1 -5 -11 422.63 20.49
-1 5 11 461.1 28.1
1 -5 -11 330.2 18.79
1 -5 -10 109.94 9.92
-1 5 10 105.29 7.29
-1 5 10 105.75 13.52
1 -5 -10 84.58 9.54
-1 5 9 35.65 4.45
1 -5 -9 39.89 5.63
-1 5 9 28.03 7.57
1 -5 -9 33.41 6.3
1 -5 -8 182.54 11.85
-1 5 8 179.47 16.01
1 -5 -8 177.2 13.5
1 -5 -7 29.98 4.67
-1 5 7 35.49 7.11
1 -5 -7 26.12 5.21
-1 5 6 47.59 8
1 -5 -6 50.89 7.29
-1 5 5 67.1 8.87
-1 5 4 12.04 4.42
1 -5 -4 7.58 2.82
-1 5 3 23.32 2.68
-1 5 3 25.29 5.03
1 -5 -3 25.91 4.97
1 -5 -2 37.91 5.54
-1 5 2 48.57 7.07
-1 5 2 41.82 3.78
-1 5 1 97.64 9.06
1 -5 -1 108.62 9.09
1 -5 0 145.63 14.08
1 -5 0 140.32 10.49
-1 5 0 141.77 11.08
1 -5 1 30.42 6.69
-1 5 -1 24.99 4.9
1 -5 1 25.2 4.71
-1 5 -2 -0.14 2.57
1 -5 2 -0.45 2.95
-1 5 -2 0.52 2.91
1 -5 2 1.61 2.24
-1 5 -3 7.87 3.58
1 -5 3 9.56 3.37
1 -5 3 7.92 2.86
-1 5 -3 12.43 3.36
-1 5 -4 267.93 14.19
-1 5 -4 242.06 12.61
1 -5 4 243.18 13.82
1 -5 4 240.8 12.71
1 -5 5 40.16 5.44
-1 5 -5 41.79 5.9
-1 5 -5 40.72 5.92
1 -5 5 44.2 6.01
1 -5 6 640.81 21.4
-1 5 -6 665.59 22.82
-1 5 -6 721.12 24.35
-1 5 -6 628.28 16.38
-1 5 -7 52.88 6.96
1 -5 7 46.52 5.97
-1 5 -7 39.88 5.8
-1 5 -7 42.81 4.89
1 -5 7 47.22 4.64
1 -5 8 1522.32 36.1
-1 5 -8 1648.33 39.81
-1 5 -8 1492.95 35.28
-1 5 -8 1466.75 29.4
1 -5 8 1442.33 25.72
-1 5 -9 135.34 11.17
1 -5 9 154 11.9
-1 5 -10 739.04 27.07
1 -5 10 818.22 29.33
1 -5 10 792.95 25.58
1 -5 10 739.75 23.88
1 -5 11 30.87 6.73
1 -5 11 21.31 4.86
1 -5 12 135.18 13.21
1 -5 12 123.16 10.51
-1 5 -13 -0.95 1.28
1 -5 13 3.21 4.18
-1 5 -13 0.57 1.4
1 -5 13 -1.79 2.1
1 -5 14 74.16 10.3
-1 5 -14 66.98 5.74
-1 5 -14 73.25 6.67
1 -5 14 70.28 8.37
-1 5 -15 5.22 1.72
1 -5 15 6.64 5.34
-1 5 -15 4.66 2.39
1 -5 15 11.58 4.11
1 -5 16 10.29 4.23
1 -5 16 12.25 4.72
1 -5 17 26.6 7.85
1 -5 17 18.45 5.42
1 -5 18 2.74 4.09
1 -5 18 7.48 4.11
1 -5 19 9.09 6.36
1 -5 19 8.08 3.79
1 -5 20 8.85 6.55
1 -5 20 0.76 3.53
1 -5 21 -0.54 4.56
1 -5 22 3.66 5.83
1 -5 23 -0.07 6.38
1 -5 23 5.89 5.86
1 -5 24 0.82 4.38
-1 4 19 -2.07 6.15
-1 4 18 -4.39 5.22
-1 4 17 -1.49 4.57
-1 4 17 -8.99 6.29
-1 4 16 2.18 4.1
-1 4 16 -2.91 4.18
-1 4 15 8.38 5.72
-1 4 15 4.14 4.71
-1 4 14 4.66 3.95
-1 4 14 2.25 3.68
-1 4 13 11.91 5.61
-1 4 13 8 3.83
1 -4 -12 24.48 5.53
-1 4 12 21.22 6.74
1 -4 -12 14.58 3.77
1 -4 -11 19.91 4.85
-1 4 11 23.44 7.15
1 -4 -11 12.5 3.62
1 -4 -10 162.22 11.73
-1 4 10 166.06 8.01
-1 4 10 160.74 15.62
1 -4 -10 148.24 11.61
1 -4 -9 51.4 6.04
-1 4 9 54.43 4.86
-1 4 9 40.81 8.54
1 -4 -9 46.83 6.63
1 -4 -8 120.63 8.94
-1 4 8 114.51 6.98
-1 4 8 99.53 11.49
1 -4 -8 89.58 9.04
1 -4 -7 8.48 2.45
-1 4 7 5.65 3.09
1 -4 -7 11.12 3.51
1 -4 -6 336.41 12.93
-1 4 6 287.66 17.61
1 -4 -6 294.88 15.52
1 -4 -5 9.68 2.4
-1 4 5 1.32 2.3
1 -4 -5 7.9 2.78
1 -4 -5 11.63 3.68
1 -4 -4 665.04 23.1
-1 4 4 673.22 23.51
-1 4 3 4.05 3.29
1 -4 -3 7.74 2.79
-1 4 2 10.74 3.99
1 -4 -2 2.95 1.82
-1 4 2 5.38 1.21
-1 4 1 150.36 10.2
1 -4 -1 154.47 9.95
1 -4 0 10.36 4.91
1 -4 0 13.38 3.57
-1 4 0 8.76 3.8
1 -4 1 8.42 2.67
-1 4 -1 8.53 4.26
-1 4 -1 11.78 3.94
1 -4 1 16.69 3.96
1 -4 2 6.02 2.62
-1 4 -2 8.79 3.18
1 -4 2 4.16 2.67
-1 4 -2 5.71 2.94
-1 4 -3 24.52 3.79
1 -4 3 21.99 4.42
-1 4 -3 24.97 4.09
1 -4 3 14.72 3.29
1 -4 4 12.12 3
-1 4 -4 16.9 3.7
-1 4 -4 15.78 3.49
1 -4 4 13.41 3.26
-1 4 -5 1.99 1.95
-1 4 -5 1.92 1.87
1 -4 5 1.9 2.18
-1 4 -5 4.51 1.84
-1 4 -6 1.22 2.06
-1 4 -6 5.82 2.8
1 -4 6 3.03 2.32
-1 4 -6 1.93 2.03
1 -4 6 1.25 1.57
-1 4 -7 25.9 4.73
-1 4 -7 30.45 5.43
1 -4 7 26.72 4.71
1 -4 7 27.96 4.12
1 -4 7 24.17 3.02
-1 4 -8 5.64 3.05
1 -4 8 8.59 4.32
1 -4 8 8.66 3.03
-1 4 -9 489.44 20.82
1 -4 9 505.53 21.27
1 -4 9 528.32 19.86
1 -4 9 475.59 17.62
-1 4 -10 25.28 5.42
1 -4 10 20.98 5.07
1 -4 10 26.42 5.05
1 -4 10 24.24 4.47
-1 4 -10 26.55 3.57
-1 4 -11 164.64 8.43
1 -4 11 165.76 13.09
1 -4 11 163.99 11.26
-1 4 -11 173.33 8.8
1 -4 12 0.27 2.8
-1 4 -12 -0.07 1.32
1 -4 12 -1.11 1.7
-1 4 -12 0.52 1.54
-1 4 -13 298.29 10.53
1 -4 13 331.14 20.11
1 -4 13 301.59 16.19
-1 4 -13 306.6 12.55
1 -4 14 52 8.67
-1 4 -14 41.93 4.89
1 -4 14 56.45 7.55
1 -4 15 326.53 21.73
1 -4 15 325.03 17.98
-1 4 -15 306.25 13.49
1 -4 16 0.25 2.97
1 -4 16 2.36 2.75
1 -4 17 52.46 9.98
1 -4 17 43.65 7.28
1 -4 18 -7.1 3.86
1 -4 18 -2.96 3.13
1 -4 19 0.21 3.68
1 -4 19 -4.63 3.64
1 -4 20 -5.46 3.74
1 -4 20 -1.37 2.49
1 -4 21 7.21 5.66
1 -4 22 0.69 4.03
1 -4 22 -2.77 4.87
1 -4 23 6.74 6.03
-1 3 20 -9.03 7.76
-1 3 19 -5.3 6.27
-1 3 18 -2.98 5.31
-1 3 17 -0.88 3.81
-1 3 17 -0.43 4.11
-1 3 16 0.31 3.53
-1 3 16 2.22 4.83
-1 3 15 1.22 3.13
-1 3 15 -1.84 5.46
-1 3 14 76.35 10.97
-1 3 14 93.28 13.97
-1 3 13 2.54 3.81
-1 3 13 2.15 3.43
-1 3 12 232.55 17.37
1 -3 -12 236.68 15.66
-1 3 12 227.45 19.66
1 -3 -12 191.05 13.21
1 -3 -11 7.69 3.41
-1 3 11 3.84 2.94
1 -3 -11 5.08 2.64
1 -3 -10 92.71 8.67
-1 3 10 92.59 11.89
1 -3 -10 79.74 8.43
1 -3 -9 9.01 3.04
-1 3 9 7.6 3.83
1 -3 -9 5.68 2.03
1 -3 -8 96.14 7.67
-1 3 8 93.85 5.45
-1 3 8 104.22 10.89
1 -3 -8 92.11 8.54
-1 3 7 7.23 1.73
1 -3 -7 11.47 2.87
-1 3 7 4.04 3.04
1 -3 -7 8.34 2.83
1 -3 -6 243.72 10.23
-1 3 6 231.8 9.02
-1 3 6 226.51 14.53
1 -3 -6 226.15 12.6
1 -3 -5 15.2 2.39
-1 3 5 10.51 3.16
1 -3 -5 13.95 3.53
1 -3 -5 15.86 3.76
1 -3 -4 89.86 4.93
-1 3 4 81.41 7.87
1 -3 -4 78.38 7.57
1 -3 -4 77.72 7.05
1 -3 -3 1.55 1.18
-1 3 3 3.78 2.95
1 -3 -3 -0.64 2.38
-1 3 2 9.81 2.86
1 -3 -2 5.63 2.41
-1 3 1 105.49 7.95
1 -3 -1 99.22 7.66
1 -3 0 0.53 3.2
-1 3 0 0.06 1.9
1 -3 0 3.85 1.92
1 -3 1 3.92 2.61
-1 3 -1 3.91 2.15
1 -3 1 3.54 2.26
-1 3 -1 2 2.66
-1 3 -1 3.21 1.76
1 -3 2 33.19 4.43
-1 3 -2 34.16 4.53
1 -3 2 32.81 3.85
-1 3 -2 28.76 3.58
1 -3 3 310.5 12.48
1 -3 3 296.38 11.58
-1 3 -3 317.01 12.53
-1 3 -3 297.6 12.2
-1 3 -3 282.75 7.01
-1 3 -4 2.41 1.82
-1 3 -4 1.62 2.08
1 -3 4 4.37 2.5
1 -3 4 3.23 1.14
-1 3 -4 -0.37 1.07
-1 3 -5 365.08 14.27
1 -3 5 388.6 15.02
-1 3 -5 416.66 15.72
1 -3 5 378.14 11.71
1 -3 5 354.49 9.2
-1 3 -6 13.39 3.39
1 -3 6 13.5 3.34
1 -3 6 14.18 3.26
1 -3 7 756.9 22.94
-1 3 -7 726.77 22.45
1 -3 7 745.25 20.77
-1 3 -7 730.48 13.96
-1 3 -8 31.27 5.61
1 -3 8 35.16 5.23
-1 3 -8 31.37 3.59
1 -3 8 36.68 5.37
-1 3 -8 32.7 3.27
1 -3 8 37.36 5.03
1 -3 9 614.78 22.93
-1 3 -9 578.51 22.41
-1 3 -9 576.58 13.82
1 -3 9 611.6 21.75
-1 3 -9 599.93 14.19
1 -3 9 573.79 18.26
-1 3 -10 0.49 2.93
1 -3 10 5.99 3.58
-1 3 -10 2.14 1.31
1 -3 10 3.07 2.86
-1 3 -10 0.14 1.16
1 -3 10 -0.1 1.79
1 -3 11 33.21 6.2
-1 3 -11 30.35 3.62
1 -3 11 27.97 4.46
1 -3 12 10.45 4.1
1 -3 12 6.58 3.16
-1 3 -12 7.21 2.33
1 -3 13 7.53 4.59
1 -3 13 7.65 3.19
1 -3 14 7.84 3.29
1 -3 14 9.93 3.78
1 -3 15 6.7 4.31
1 -3 15 -0.27 2.31
1 -3 16 7.98 4.44
1 -3 16 6.9 3.24
1 -3 17 6.05 4.58
1 -3 17 7.44 3.39
1 -3 18 8.1 5.56
1 -3 18 1.72 2.54
1 -3 19 -1.69 4.44
1 -3 19 -2.41 3.01
1 -3 20 4.28 4.54
1 -3 21 -2.78 3.74
1 -3 21 0.49 3.51
1 -3 22 -5.11 4.92
1 -3 22 3.19 5.2
1 -3 23 3.42 5.29
-1 2 21 -3.69 7.04
-1 2 20 -6.23 6.62
-1 2 19 -4.04 4.62
-1 2 18 1.23 3.45
-1 2 18 2.84 4.08
-1 2 17 -4.51 3.32
-1 2 17 -4.38 4.1
-1 2 16 14.41 6.36
-1 2 16 -2.24 3.96
-1 2 15 3.03 2.87
-1 2 15 -6.86 6.09
-1 2 14 2.29 3.1
-1 2 14 5.87 4.87
-1 2 13 -2.41 3.62
-1 2 13 -2.22 3.75
1 -2 -13 -2.45 2.55
-1 2 12 -0.27 2.41
-1 2 12 0.56 2.95
1 -2 -12 3.66 2.6
-1 2 11 48.49 6.96
-1 2 11 48.02 8.81
1 -2 -11 49.68 6.37
-1 2 10 -2.03 2.64
1 -2 -10 1.47 1.56
-1 2 10 1.8 3.28
1 -2 -9 9.66 3.15
-1 2 9 8.98 3.65
-1 2 8 49.71 7.6
1 -2 -8 49.97 6.13
-1 2 7 710.3 25.64
1 -2 -7 687.1 20.95
-1 2 6 1.54 1.19
1 -2 -6 1.08 1.67
-1 2 6 2.8 2.85
-1 2 5 1656.77 20.64
-1 2 5 1648.72 33.92
1 -2 -5 1650.65 33.2
1 -2 -5 1612.56 30.17
-1 2 4 73.86 4.55
-1 2 4 69.93 6.94
1 -2 -4 73.34 7.05
1 -2 -4 74.75 6.25
-1 2 3 506.3 11.69
-1 2 3 498.23 16.22
1 -2 -3 513.3 16.3
1 -2 -3 507.47 15.49
-1 2 2 5.15 2.14
1 -2 -2 1.04 1.68
1 -2 -1 166.92 8.52
-1 2 1 146.8 8.44
-1 2 0 11.69 2.65
1 -2 0 9.82 2.62
-1 2 -1 30.95 3.85
1 -2 1 28.95 3.97
1 -2 1 29.44 3.75
-1 2 -1 29.88 3.03
1 -2 1 26.86 3.11
-1 2 -2 1.49 1.55
1 -2 2 1.47 1.57
1 -2 2 2.87 1.52
-1 2 -2 1.58 1.49
-1 2 -3 74.7 5.71
1 -2 3 71.37 5.33
-1 2 -3 70.48 5.32
1 -2 3 79.4 3.94
-1 2 -4 9.62 2.5
1 -2 4 16.51 3.13
1 -2 4 9.29 1.36
-1 2 -5 30.53 2.9
1 -2 5 32.44 4.47
-1 2 -5 35.06 4.75
-1 2 -6 106.91 5.2
1 -2 6 112.11 8.31
-1 2 -6 105.2 8.23
-1 2 -6 102.3 4.51
-1 2 -7 22.79 2.56
-1 2 -7 24.31 4.8
1 -2 7 19.67 4.5
1 -2 7 24.62 3.36
-1 2 -8 125.42 5.58
-1 2 -8 126.23 10.24
1 -2 8 129.66 10.17
1 -2 8 124.65 7.68
1 -2 9 46.96 6.16
-1 2 -9 44.23 6.29
1 -2 9 45.93 6.49
1 -2 9 44.66 4.96
-1 2 -10 56.82 8.01
1 -2 10 70.74 8.36
1 -2 10 71.27 6.5
1 -2 11 23.05 5.65
1 -2 11 14.44 1.42
-1 2 -11 17.03 1.76
1 -2 11 16.94 3.64
1 -2 12 118.35 11.9
1 -2 12 123.45 9.27
1 -2 13 -2.98 2.57
1 -2 13 -0.38 2.26
1 -2 14 333.72 21.55
1 -2 14 317.55 16.29
1 -2 15 3.15 2.87
1 -2 15 14.1 3.74
1 -2 16 50.25 9.9
1 -2 16 58.07 7.69
1 -2 17 2.51 2.91
1 -2 17 7.48 3.82
1 -2 18 16.61 6.79
1 -2 18 5.11 3.61
1 -2 19 -2.54 3.99
1 -2 19 14.04 6.87
1 -2 20 -5.03 4.6
1 -2 20 12.21 6.05
1 -2 21 2.37 4.9
1 -2 21 7.34 7.71
1 -2 22 11.11 7.34
1 -2 22 10.59 7.23
-1 1 21 0.33 4.38
-1 1 20 0.02 5.02
-1 1 19 0.75 3.89
-1 1 18 -5.05 3.67
-1 1 18 -8.6 5.98
-1 1 17 12.27 6
-1 1 17 -0.88 3.85
-1 1 16 10.32 4.66
-1 1 16 -1.03 3.54
-1 1 15 55.91 9.31
-1 1 15 53.73 10.96
-1 1 14 3.32 2.98
-1 1 14 -2.65 2.41
-1 1 14 2.8 5.52
-1 1 13 282.87 17.73
-1 1 13 333.26 22.56
1 -1 -13 268.13 15.58
-1 1 13 308.11 17.83
-1 1 12 5.7 2.57
1 -1 -12 -1.43 2.47
-1 1 12 3.2 2.77
-1 1 12 -0.41 4.16
-1 1 11 241.57 15.31
-1 1 11 265.68 18.27
1 -1 -11 254.41 14.08
-1 1 11 246.85 15.13
-1 1 10 25.19 4.85
-1 1 10 26.84 6.28
-1 1 10 24.04 5.02
1 -1 -10 30.24 4.93
-1 1 9 249.72 13.64
-1 1 9 252.5 16.35
-1 1 9 249.84 14.13
1 -1 -9 247.3 13.08
-1 1 8 13.27 3.32
-1 1 8 11.19 3.73
-1 1 8 22.45 5.16
-1 1 8 9.55 3.1
1 -1 -8 12.98 3.19
-1 1 7 252.54 14.46
-1 1 7 243.63 12.4
1 -1 -7 265.51 12.44
-1 1 6 8.4 3.2
1 -1 -6 9.81 2.26
-1 1 6 9.82 2.31
1 -1 -5 7.17 2.17
-1 1 5 14.13 3.25
-1 1 5 14.45 3.01
1 -1 -4 72.81 6.38
-1 1 4 82.04 6.59
-1 1 4 76.97 6.13
1 -1 -4 78.57 6.07
-1 1 3 8.35 1.43
1 -1 -3 7.45 1.61
-1 1 3 6.27 2.02
-1 1 3 6.15 1.98
1 -1 -3 6.48 2.05
1 -1 -3 6.45 2.1
1 -1 -2 153.32 5.58
-1 1 2 161.84 5.58
-1 1 2 154.64 7.37
-1 1 2 148.46 6.68
1 -1 -2 144.55 7.17
1 -1 -2 162.46 7.37
-1 1 1 4.94 1.75
-1 1 1 4.47 1.1
1 -1 -1 2.54 1.21
1 -1 -1 4.99 1.24
-1 1 1 3.42 1.09
-1 1 0 61.96 3.15
1 -1 0 57.38 3.11
1 -1 0 51.02 4.53
-1 1 0 63.76 4.67
1 -1 0 64.6 3.51
-1 1 0 62.43 3.6
1 -1 1 -0.04 0.74
-1 1 -1 1.75 0.92
1 -1 1 1.74 1.25
-1 1 -1 0.53 0.92
1 -1 1 1.76 1.02
-1 1 -1 0.53 0.87
-1 1 -2 5.01 1.28
1 -1 2 9.79 1.57
-1 1 -2 7.72 1.72
1 -1 2 5.86 1.57
-1 1 -2 6.28 1.55
1 -1 3 24.1 2.21
-1 1 -3 25.07 2.31
-1 1 -3 24.19 3.23
1 -1 3 27.86 3.53
1 -1 4 183 5.82
1 -1 4 178.91 9.17
-1 1 -4 174.15 9
1 -1 5 24.91 4.26
-1 1 -5 24.74 4.07
1 -1 5 31.66 3.19
-1 1 -6 402.99 16.27
1 -1 6 418.37 16.22
1 -1 6 408.09 11.21
1 -1 7 51.79 6.08
-1 1 -7 40.53 5.96
1 -1 7 43.04 4.06
1 -1 8 674.78 23.19
1 -1 8 616.67 10.23
-1 1 -8 609.75 10.24
1 -1 8 691.63 16.66
1 -1 9 74.84 8.52
1 -1 9 82.16 6.38
1 -1 10 245.37 15.91
1 -1 10 261.04 11.76
1 -1 11 6.69 3.42
1 -1 11 9.71 2.81
1 -1 12 15.2 4.53
1 -1 12 14.81 3.55
1 -1 13 16.68 5.2
1 -1 13 13.6 3.47
1 -1 14 21.27 6.77
1 -1 14 16.07 4.11
1 -1 15 44.67 8.55
1 -1 15 44.73 6.3
1 -1 16 -0.71 3.46
1 -1 16 5.76 3.32
1 -1 17 -2.48 4.89
1 -1 17 1.95 2.61
1 -1 18 7.93 6.12
1 -1 18 14.95 6.8
1 -1 19 -8.75 5.81
1 -1 19 5.74 4.07
1 -1 20 -3.68 4.34
1 -1 20 3.32 5.01
1 -1 21 -1.68 3.96
1 -1 21 -3.06 6
1 -1 22 6.13 6
-1 0 22 18.96 8.38
-1 0 21 19.65 8.87
-1 0 20 -0.1 3.87
-1 0 19 3.54 4.31
-1 0 19 -4.88 5.74
-1 0 18 3.12 2.88
-1 0 18 2.03 2.65
-1 0 18 7.12 6.21
-1 0 17 -3.4 3.41
-1 0 17 1.7 2.41
-1 0 17 -0.9 3.53
-1 0 16 -2.19 2.51
-1 0 16 1.12 2.65
-1 0 16 2.81 4.23
-1 0 15 10.74 4.46
-1 0 15 10.34 5.08
-1 0 15 17.11 5.15
-1 0 14 65.5 8.83
-1 0 14 59.12 8.69
-1 0 14 68.97 10.54
-1 0 13 18.09 4.8
1 0 -13 14.16 3.81
-1 0 13 9.49 4.51
-1 0 13 14.02 4.42
-1 0 12 161.89 12.8
-1 0 12 162.02 15.08
-1 0 12 155.81 12.28
1 0 -12 169.9 11.72
-1 0 11 6.48 2.97
1 0 -11 6.4 2.76
-1 0 11 5.59 3.62
-1 0 11 4.13 2.52
-1 0 10 134.51 10.14
-1 0 10 131.42 12.14
-1 0 10 122.32 10.18
1 0 -10 129.76 9.63
-1 0 9 121.4 9.13
-1 0 9 120.47 10.65
-1 0 9 134 9.81
1 0 -9 129.56 9.25
-1 0 8 944.89 23.01
-1 0 8 986.03 29.37
-1 0 8 967.26 27.99
1 0 -8 945.1 23.97
-1 0 8 945.67 25.09
-1 0 7 128.96 8.07
-1 0 7 148.29 10.41
-1 0 7 143.04 10.63
1 0 -7 151.36 9.24
-1 0 7 134.93 8.98
-1 0 6 2994.48 34
1 0 -6 3007.82 20.83
-1 0 6 3080.84 44.49
-1 0 6 3003.54 42.37
-1 0 6 2935.5 39.37
1 0 -6 2988.43 38.13
-1 0 5 367.41 10.47
1 0 -5 348.07 7.61
-1 0 5 347.67 13.33
-1 0 5 379.54 14.59
-1 0 5 349.88 7.54
-1 0 5 364.48 12.8
1 0 -5 361.98 12.6
-1 0 4 779.21 12.94
1 0 -4 773.02 11.48
-1 0 4 782.65 18.73
-1 0 4 734.7 17.45
-1 0 4 757.35 11.46
1 0 -4 776.28 17.22
-1 0 4 776.26 17.35
1 0 -3 91.84 4.02
1 0 -3 79.46 5.6
-1 0 3 89.78 5.74
-1 0 3 83.47 5.24
1 0 -3 88.21 5.27
-1 0 3 91.89 4.03
-1 0 3 93.99 5.64
1 0 -3 95.06 5.68
1 0 -2 365.99 8.11
-1 0 2 375.97 9.84
-1 0 2 361.29 9.33
-1 0 2 368.71 8.15
1 0 -2 377.47 9.69
1 0 -2 372.15 9.3
-1 0 2 384.74 10.28
1 0 -2 385.29 10.2
1 0 -1 0.16 0.77
-1 0 1 1.93 1.1
-1 0 1 0.01 0.74
1 0 -1 -1.4 1.02
1 0 -1 1.55 1.23
-1 0 1 0.35 0.78
-1 0 0 9.56 1.63
1 0 0 88.47 3.87
1 0 1 5.22 1.32
-1 0 -1 3.98 1.1
1 0 1 2.61 1.32
1 0 1 3.24 1.16
-1 0 -1 3.25 1.27
1 0 2 5.62 1.75
-1 0 -2 4.7 1.21
1 0 2 5.25 1.26
-1 0 -2 5.83 1.66
1 0 3 1.53 1.84
1 0 3 -0.25 1.05
-1 0 -3 1.44 1
1 0 4 1.11 1.89
1 0 4 1.46 0.84
-1 0 -4 0.61 0.89
1 0 4 0.32 0.67
1 0 5 12.43 3.22
1 0 5 12.09 1.86
1 0 6 15.13 1.5
1 0 6 15.64 4.05
1 0 6 12.81 2.01
1 0 7 108.25 9.43
1 0 7 104.76 5.74
1 0 8 183.4 12.58
1 0 8 188.7 8.35
1 0 9 107.64 10.34
1 0 9 98.17 6.53
1 0 10 57.2 8.08
1 0 10 61.89 5.82
1 0 11 102.28 11.34
1 0 11 105.86 7.92
1 0 12 112.55 12.05
1 0 12 115.86 8.67
1 0 13 401.59 23.45
1 0 13 415.62 16.8
1 0 14 23.56 6.35
1 0 14 14.34 3.62
1 0 15 215.32 19.14
1 0 15 194.55 12.34
1 0 16 0.92 3.37
1 0 16 6.34 3.43
1 0 16 4.19 3.2
1 0 17 76.05 12.2
1 0 17 75.61 12.92
1 0 18 5.03 3.27
1 0 18 5.46 5.61
1 0 19 7.45 3.91
1 0 19 13.25 7.3
1 0 20 8.59 5.9
1 0 20 9.49 6.88
1 0 21 5.25 4.54
1 0 21 12.35 7.7
-1 -1 22 -9.66 6.79
-1 -1 21 1.28 4.13
-1 -1 20 -6.29 6.31
-1 -1 19 4.01 4.73
-1 -1 19 -6.3 3.29
-1 -1 19 -1.75 4.47
-1 -1 18 3.61 3.29
-1 -1 18 6.48 3.82
-1 -1 18 10.85 7.03
-1 -1 17 1.54 3.58
-1 -1 17 3.07 3.36
-1 -1 17 5.29 4.19
-1 -1 16 8.87 4.66
-1 -1 16 4.9 3.75
-1 -1 16 6.85 3.97
-1 -1 15 12.81 5.14
-1 -1 15 7.86 4.21
-1 -1 15 11.68 4.33
-1 -1 14 17.33 4.33
-1 -1 14 23.9 6.12
-1 -1 14 20.03 5.38
-1 -1 13 46.06 6.9
-1 -1 13 50.95 7.53
-1 -1 13 51.73 8.62
-1 -1 12 309.03 16.32
-1 -1 12 322.96 19.66
1 1 -12 290.48 15.68
-1 -1 12 310.29 17.12
-1 -1 11 4.57 2.48
-1 -1 11 9.21 3.85
1 1 -11 4.14 2.21
-1 -1 11 9.29 4.74
-1 -1 10 728.8 22.5
-1 -1 10 753.11 27
-1 -1 10 737.75 24.26
1 1 -10 751.3 23.01
-1 -1 9 51.82 5.93
1 1 -9 49.12 5.67
-1 -1 9 56.26 6.6
-1 -1 9 66.53 8.08
-1 -1 8 421.77 14.66
-1 -1 8 430.17 19.05
-1 -1 8 414.12 17.59
1 1 -8 394.39 15.59
-1 -1 8 426.16 16.83
-1 -1 7 871.42 19.29
1 1 -7 861.64 20.01
-1 -1 7 939.9 26.1
1 1 -7 880.38 21.88
-1 -1 7 864.05 22.66
1 1 -6 679.45 15.94
-1 -1 6 691.29 15.48
-1 -1 6 693.78 11.81
1 1 -6 714.92 11.9
-1 -1 6 714.81 20.96
1 1 -6 693.66 18.41
-1 -1 6 681.49 18.91
-1 -1 5 1446.85 19.6
1 1 -5 1454.04 20.02
-1 -1 5 1436.75 17.13
1 1 -5 1427.53 17.05
-1 -1 5 1464.32 27.5
1 1 -5 1378.51 26.69
-1 -1 5 1418.83 25.31
-1 -1 5 1467.08 24.43
1 1 -5 1431.29 24.52
1 1 -4 35.67 2.9
-1 -1 4 34.54 2.8
-1 -1 4 36.5 2.92
1 1 -4 38.04 4.61
-1 -1 4 38.97 3.72
-1 -1 4 33.46 3.94
1 1 -4 33.8 3.72
-1 -1 4 34.14 3.92
1 1 -3 402.6 11.92
-1 -1 3 422.26 9.55
1 1 -3 430.4 11.5
-1 -1 3 439.29 11.81
1 1 -2 123.82 3.99
-1 -1 2 124.63 4.04
-1 -1 2 124.94 5.8
1 1 -2 125.17 5.65
1 1 -1 312.08 7.79
-1 -1 1 294.97 7.6
1 1 0 41.11 2.71
-1 -1 0 45.02 2.54
-1 -1 0 46.4 2.91
1 1 0 40.14 2.9
-1 -1 -1 147.29 7.61
1 1 1 139.22 7.34
1 1 2 12.45 2.82
-1 -1 -2 13.3 2.53
-1 -1 -3 52.88 5
-1 -1 -4 15.91 3.05
-1 -1 -4 19.07 2.24
1 1 4 21.76 2.48
-1 -1 -5 143.82 5.43
-1 -1 -5 141.61 8.93
1 1 5 131.53 5.4
1 1 5 135.57 4.64
-1 -1 -5 114.6 4.16
-1 -1 -6 1.7 1.96
-1 -1 -6 2.09 1.13
1 1 6 2.28 1.14
1 1 6 1.97 1.02
-1 -1 -6 2.08 0.93
1 1 7 348.09 17.17
-1 -1 -7 311.87 8.82
1 1 7 340.66 9.78
1 1 8 -1.54 3.08
-1 -1 -8 1.77 1.39
1 1 8 1.06 1.28
1 1 9 56.59 8.08
-1 -1 -9 61.79 4.68
1 1 9 67.59 5.32
1 1 10 22.02 5.48
1 1 10 19.29 3.23
-1 -1 -10 22.72 3.09
1 1 11 43.56 7.8
1 1 11 47.35 5.05
1 1 12 174.39 15.61
1 1 12 161.11 9.52
1 1 13 52.54 9.27
1 1 14 117.13 14.15
1 1 14 142.76 15.94
1 1 15 1.8 4.11
1 1 15 11.47 6.25
1 1 16 40.71 9.52
1 1 16 53.73 11.38
1 1 17 8.83 5.01
1 1 17 1.3 4.21
1 1 18 25.52 8.45
1 1 18 41.24 11.56
1 1 19 10.78 7.11
1 1 19 2.51 6.33
1 1 20 13.7 6.64
1 1 20 22.83 9.14
1 1 21 5.65 4.78
-1 -2 23 13.38 7.77
-1 -2 22 11.32 6.25
-1 -2 21 8.61 6.19
-1 -2 20 1.53 3.58
-1 -2 20 -2.12 6.13
-1 -2 19 3.75 3.68
-1 -2 19 5.06 3.89
-1 -2 19 1.28 4.68
-1 -2 18 -1.38 3.01
-1 -2 18 2.51 4.05
-1 -2 18 -3.37 2.77
-1 -2 17 1.88 3.44
-1 -2 17 -0.72 3.82
-1 -2 17 -0.71 3.27
-1 -2 16 15.55 5.8
-1 -2 16 8.44 3.78
-1 -2 16 5.76 4.59
-1 -2 15 22.52 5.73
-1 -2 15 25.38 6.3
-1 -2 15 19.51 5.08
-1 -2 14 0.32 2.98
-1 -2 14 4.38 3.3
-1 -2 14 2.71 2.7
-1 -2 13 76.71 8.6
-1 -2 13 83.92 10.51
-1 -2 13 74.62 9.03
-1 -2 12 39.74 6.03
1 2 -12 32.54 5.65
-1 -2 12 37.06 6.18
-1 -2 11 127.91 9.9
-1 -2 11 134.26 10.89
1 2 -11 125.08 10.05
1 2 -10 46.48 6.05
-1 -2 10 39.89 5.32
-1 -2 10 42.1 3.15
1 2 -10 43.02 3.09
1 2 -10 43.73 5.63
-1 -2 10 43.11 5.87
1 2 -9 730.01 21.64
-1 -2 9 779.86 21.36
-1 -2 9 759.69 13.89
-1 -2 9 814.61 26.93
1 2 -9 777.62 13.84
-1 -2 9 783.54 23.83
1 2 -9 772.22 22.64
1 2 -8 393.17 14.3
-1 -2 8 377.88 13.99
-1 -2 8 378.36 17.45
1 2 -8 390.15 15.42
-1 -2 8 374.81 15.96
1 2 -7 1697.17 27.5
-1 -2 7 1785.15 27.85
1 2 -7 1657.75 33.65
-1 -2 7 1764.05 35.04
-1 -2 7 1722.56 31.79
1 2 -7 1707.93 31.07
-1 -2 6 1095.34 20.79
1 2 -6 1039.53 19.42
-1 -2 6 1050.97 25.11
1 2 -6 1006.38 24.54
-1 -2 6 1052.19 23.36
1 2 -6 1036.68 22.83
1 2 -5 520 12.63
-1 -2 5 512.06 12.62
1 2 -5 498.13 15.95
-1 -2 5 517.77 15.44
1 2 -5 523.47 15.2
-1 -2 4 4.83 1.61
1 2 -4 5.9 1.52
1 2 -4 8.28 2.45
-1 -2 4 1.8 1.54
1 2 -3 1243.8 17.76
1 2 -3 1261.53 20.73
-1 -2 3 1290.24 21.06
1 2 -3 1297.17 20.79
1 2 -2 15.76 2.39
1 2 -2 18.26 2.68
-1 -2 2 17.09 2.42
-1 -2 2 17.95 2.4
1 2 -1 209.72 6.7
-1 -2 1 211.74 6.34
-1 -2 1 222.13 7.2
1 2 -1 213.62 7.26
1 2 -1 223.58 7.84
-1 -2 1 214.88 7.73
-1 -2 0 8.16 1.93
-1 -2 0 5.18 1.51
1 2 1 2.69 2.44
1 2 2 8.57 2.27
-1 -2 -2 9.69 2.37
-1 -2 -3 2.86 1.94
1 2 3 5.79 2.68
-1 -2 -4 3.37 2.52
-1 -2 -5 2.39 2.49
-1 -2 -5 0.07 0.63
-1 -2 -6 97.58 8.31
-1 -2 -6 78.75 4.04
-1 -2 -7 1.76 1.34
-1 -2 -7 2.03 2.98
1 2 7 0.93 0.84
-1 -2 -7 0.55 0.77
-1 -2 -8 317.02 9.01
-1 -2 -8 354.55 17.37
1 2 8 330.63 9.22
-1 -2 -8 297.42 9.03
-1 -2 -9 31.36 5.84
1 2 9 23.85 5.98
-1 -2 -9 18.44 2.42
1 2 10 192.84 15.94
-1 -2 -10 186.39 8.28
1 2 11 47.18 8.26
-1 -2 -11 49.46 4.54
1 2 11 45.37 8.98
1 2 12 154.73 15.31
1 2 12 161.8 16.21
-1 -2 -12 134.01 7.9
1 2 13 93.19 12.58
1 2 13 128.31 14.8
1 2 14 246.77 20.51
1 2 14 269.65 22.28
1 2 15 6.93 6.04
1 2 15 4.01 3.73
1 2 16 24.04 7.48
1 2 16 49.89 11.67
1 2 17 -2.62 5.32
1 2 17 -0.63 3.74
1 2 18 3.11 4.68
1 2 18 17.64 8.13
1 2 19 -5.43 4.25
1 2 19 -2.56 4.55
1 2 20 25.54 9.43
1 2 20 7.09 8.29
-1 -3 23 15 7.68
-1 -3 22 -1 4.12
-1 -3 21 24.27 7.1
-1 -3 21 23.57 8.09
-1 -3 20 5.11 4.67
-1 -3 20 7.96 4.89
-1 -3 20 0.23 5.49
-1 -3 19 12.62 5.94
-1 -3 19 3.59 4.22
-1 -3 19 10.19 5.48
-1 -3 18 0.41 3.44
-1 -3 18 1.22 3.61
-1 -3 18 1.6 3.74
-1 -3 17 19.52 5.77
-1 -3 17 17.72 5.68
-1 -3 17 17.69 6.44
-1 -3 16 -3.32 2.59
-1 -3 16 -4.12 3.45
-1 -3 16 2.5 3.56
-1 -3 15 15.3 5.04
-1 -3 15 21.34 7.21
-1 -3 15 17.44 5.45
-1 -3 14 -1.61 3.02
-1 -3 14 5.19 3.29
-1 -3 13 67.24 4.11
-1 -3 13 63.02 7.93
1 3 -13 65.68 8.7
-1 -3 13 71.95 8.69
1 3 -12 0.57 1.88
-1 -3 12 0.95 1.38
-1 -3 12 1.01 2.58
1 3 -12 1.33 0.97
-1 -3 12 2.23 2.6
-1 -3 11 3.42 2.48
1 3 -11 3.63 2.43
1 3 -11 6.29 3.09
-1 -3 11 5.67 2.72
-1 -3 10 53.99 6.27
1 3 -10 51.91 5.85
-1 -3 10 49.03 6.6
1 3 -10 51.39 6.66
1 3 -9 41.58 5.12
-1 -3 9 50.39 5.83
1 3 -9 53.43 7.41
-1 -3 9 52.89 6.96
-1 -3 9 49.63 6.38
1 3 -9 52.95 6.2
1 3 -8 399.36 14.96
-1 -3 8 429.05 15.35
1 3 -8 401.61 17.59
1 3 -8 424.2 16.58
-1 -3 8 417.52 16.94
1 3 -7 229.99 10.57
-1 -3 7 243.42 10.79
1 3 -7 224.48 12.45
-1 -3 7 226.89 11.81
1 3 -7 243.48 11.92
-1 -3 6 420.03 13.26
1 3 -6 439.74 13.86
1 3 -6 408.65 15.42
1 3 -6 435.61 15.46
-1 -3 6 440.67 15.57
-1 -3 5 0.26 1.57
1 3 -5 -3.07 2.07
1 3 -5 4.81 2.91
-1 -3 5 -2.36 2.28
1 3 -5 -1.01 1.53
1 3 -4 76.99 5.54
1 3 -4 74.76 5.9
1 3 -4 86.71 6.38
-1 -3 4 74.56 5.84
1 3 -3 19.34 2.94
-1 -3 3 19.74 3.33
1 3 -3 17.81 3.17
-1 -3 3 15.31 2.77
1 3 -2 1096.09 19.3
-1 -3 2 1054.68 18.45
-1 -3 2 1080.82 19.22
-1 -3 2 1066.42 19.98
-1 -3 1 -2.05 1.77
1 3 -1 0.99 1.92
1 3 -1 1.51 0.96
-1 -3 1 1.26 0.89
-1 -3 0 588.72 17.45
1 3 0 585.91 11.9
1 3 1 2.8 1.48
1 3 2 94.76 7.76
1 3 2 96.79 6.63
-1 -3 -3 0.82 2.16
1 3 3 3.11 2.88
1 3 3 3.28 2.58
-1 -3 -4 17.31 4.13
1 3 4 19.2 3.89
1 3 4 17.94 4.05
-1 -3 -5 -1.36 2.34
-1 -3 -5 0.51 0.96
1 3 5 2.46 2.56
-1 -3 -6 6.94 2.53
-1 -3 -6 6.99 1.79
1 3 6 6.47 3.2
-1 -3 -7 -0.21 1.92
-1 -3 -7 -0.66 1.12
1 3 7 -0.4 2.66
-1 -3 -8 15.82 4.06
1 3 8 21.42 5.88
-1 -3 -8 15.58 2.37
-1 -3 -9 11.85 2.23
-1 -3 -9 15.62 4.6
1 3 9 12.92 2.13
-1 -3 -9 10.76 2.03
1 3 9 13.55 4.91
-1 -3 -10 50.03 3.88
1 3 10 46.64 3.82
-1 -3 -10 38.98 3.87
1 3 10 46.51 9.2
1 3 11 143.42 14.86
1 3 11 155.25 15.83
-1 -3 -11 127.26 6.97
1 3 12 39.52 8.58
-1 -3 -12 38.51 4.09
1 3 12 60.12 10.71
1 3 13 245.54 20.63
1 3 13 255.18 22.21
1 3 14 -2.13 4.67
1 3 14 2.24 4.32
1 3 15 65.84 11.52
1 3 15 76.13 13.47
1 3 16 8.73 7.66
1 3 16 5.65 4.66
1 3 17 34.99 9.47
1 3 17 28.63 9.3
1 3 18 10.03 6.9
1 3 18 5.48 5.02
1 3 19 9.89 6.64
1 3 19 46.62 12.28
1 3 20 3.28 5.05
-1 -4 24 -3.18 5.37
-1 -4 23 6.7 6.44
-1 -4 22 8.97 6.55
-1 -4 21 0.2 4.65
-1 -4 21 11.3 6.24
-1 -4 20 17.24 6.87
-1 -4 20 3.35 3.51
-1 -4 20 9.37 7.02
-1 -4 19 7.66 5.02
-1 -4 19 3.26 3.54
-1 -4 19 -1.6 4.25
-1 -4 18 2.95 3.88
-1 -4 18 4.9 5.05
-1 -4 18 0.26 3.13
-1 -4 17 4.42 3.63
-1 -4 17 2.54 3.66
-1 -4 17 -2.76 2.69
-1 -4 16 8.76 3.95
-1 -4 16 4.54 3.94
-1 -4 15 1.7 2.72
-1 -4 15 1.93 1.36
1 4 -15 1.77 1.37
-1 -4 15 2.04 3.01
-1 -4 14 49.62 7.9
-1 -4 14 41.62 3.95
1 4 -14 44.11 4.06
-1 -4 14 47.01 7.46
-1 -4 13 3.65 2.98
1 4 -13 3.3 2.74
-1 -4 13 -1.28 2.35
1 4 -12 154.86 11.83
-1 -4 12 161.25 11.89
-1 -4 12 165.57 12.87
1 4 -11 92.84 8.59
-1 -4 11 91.99 8.78
1 4 -11 97.88 10.37
-1 -4 11 101.87 9.71
-1 -4 10 811.05 24.32
1 4 -10 800.01 24
1 4 -10 768.62 27.17
-1 -4 10 790.1 25.91
1 4 -9 16.4 3.69
-1 -4 9 14.74 3.57
1 4 -9 13.34 4.08
-1 -4 9 9.68 3.39
1 4 -9 11.38 2.93
1 4 -8 662.45 19.79
-1 -4 8 655.99 19.39
1 4 -8 625.04 21.74
-1 -4 8 640.86 21.58
1 4 -8 676.79 20.25
1 4 -7 121.03 8.52
-1 -4 7 112.79 8.08
1 4 -7 111.35 8.75
1 4 -7 125.35 8.53
-1 -4 7 114.57 8.61
1 4 -6 17.29 3.19
-1 -4 6 25.37 4.79
1 4 -6 13.67 2.8
1 4 -5 21.39 3.51
1 4 -5 24.91 4.45
1 4 -5 22.96 3.92
-1 -4 5 24.88 4.34
-1 -4 5 18.88 2.86
1 4 -4 14.59 2.69
1 4 -4 10.61 3.03
-1 -4 4 14.43 3.87
-1 -4 4 12.06 2.97
-1 -4 3 163.36 8.59
1 4 -3 164.81 8.82
-1 -4 3 154.63 5.65
-1 -4 3 155.47 8.99
-1 -4 2 4.12 2.2
1 4 -2 9.65 2.73
-1 -4 2 5.46 1.09
1 4 -2 9.21 1.87
1 4 -1 51.82 6.1
-1 -4 1 48.94 5.45
-1 -4 1 45.58 3.44
1 4 -1 51.21 3.9
-1 -4 0 0.6 2.69
1 4 0 -0.22 1.39
-1 -4 0 1.74 1.58
1 4 1 6.45 2.4
1 4 2 -2.03 3.66
1 4 2 -0.08 1.91
1 4 3 14.59 3.36
1 4 3 12.41 3.13
1 4 4 5.54 2.16
1 4 4 5.6 2.69
1 4 5 6.57 3.07
-1 -4 -5 2.86 2.28
1 4 5 2.91 3.03
-1 -4 -6 38.76 6.38
-1 -4 -6 32.79 3.88
1 4 6 30.92 6.22
-1 -4 -7 73.57 8.64
-1 -4 -7 59.4 5.01
1 4 7 60.73 8.64
-1 -4 -8 3.02 2.81
1 4 8 -0.29 3.04
-1 -4 -8 0.73 0.98
-1 -4 -9 87.54 10.13
1 4 9 92.41 11.37
-1 -4 -9 73.25 5.4
-1 -4 -10 18.89 3.06
1 4 10 20.44 6.79
-1 -4 -10 17.28 2.87
-1 -4 -11 131.92 7.02
1 4 11 134.66 7.17
1 4 11 137.05 15.11
-1 -4 -11 95.27 6.14
1 4 12 16 6.22
1 4 12 16.59 6
1 4 13 132.05 16.14
1 4 13 137.29 17.53
1 4 14 5.67 4.21
1 4 14 3.42 3.75
1 4 15 3.59 4.05
1 4 15 13.07 7.75
1 4 16 -3.04 4.99
1 4 16 -3.39 4.77
1 4 17 1.87 3.99
1 4 17 6.63 6.43
1 4 18 3.76 7.27
1 4 18 12.17 8.87
1 4 19 1.04 5.52
1 4 19 20.08 9.66
-1 -5 24 3.44 4.43
-1 -5 23 -2.6 4.06
-1 -5 22 34.04 8.92
-1 -5 22 33.29 9.6
-1 -5 21 6.01 5.21
-1 -5 21 6.66 4.2
-1 -5 21 12.66 6.4
-1 -5 20 29.26 7.41
-1 -5 20 27.46 6.84
-1 -5 20 31.75 7.81
-1 -5 19 -1.55 2.89
-1 -5 19 -8.74 4.97
-1 -5 19 6.6 4.85
-1 -5 18 23.3 5.96
-1 -5 18 23.71 6.1
-1 -5 17 1.99 2.69
-1 -5 17 -1.29 3.29
-1 -5 16 4.29 2.63
-1 -5 16 2.2 1.14
1 5 -16 3.1 1.65
-1 -5 16 3.48 3.54
-1 -5 15 1.26 2.27
-1 -5 15 8.24 4.17
-1 -5 14 15.78 4.9
1 5 -14 10.26 3.33
-1 -5 14 19.88 5.34
-1 -5 13 4.14 2.98
1 5 -13 2.73 2.76
-1 -5 13 -0.46 2.99
1 5 -13 -0.8 2.17
1 5 -12 -0.92 2.64
-1 -5 12 1.65 1.98
1 5 -12 2.33 3.52
1 5 -12 2.24 1.85
-1 -5 12 -1.53 3.23
1 5 -11 11.66 3.61
-1 -5 11 14.41 3.81
1 5 -11 17.83 5.17
-1 -5 11 14.72 3.71
1 5 -11 11.93 3.32
1 5 -10 15.82 4.35
-1 -5 10 12.45 3.42
1 5 -10 13.91 4.31
-1 -5 10 12.69 3.42
1 5 -10 11.38 3.03
-1 -5 9 76.76 7.62
1 5 -9 78.1 7.75
1 5 -9 67.04 7.95
-1 -5 9 64.31 7.63
1 5 -9 70.2 7.22
-1 -5 8 39.79 5.39
1 5 -8 41.01 5.71
1 5 -8 30.74 5.11
-1 -5 8 38.64 5.65
1 5 -8 33.6 5.26
1 5 -7 480.88 17.51
1 5 -7 499.45 17.92
-1 -5 7 457.98 18.34
1 5 -6 11.09 2.91
1 5 -6 11.66 3.17
1 5 -6 7.74 2.82
-1 -5 6 13.59 4.28
-1 -5 6 11.54 3.13
1 5 -5 27.29 4.35
1 5 -5 34.01 5.31
-1 -5 5 34.04 5.35
-1 -5 5 28.92 4.6
-1 -5 4 132.4 8.94
1 5 -4 137.02 9.25
-1 -5 4 120.08 8.27
1 5 -3 895.15 23.83
-1 -5 3 873.98 22.65
-1 -5 3 867.86 15.15
-1 -5 3 820.82 21.5
-1 -5 2 1.85 2.04
1 5 -2 3.59 2.58
-1 -5 2 0.75 0.95
1 5 -2 1.13 1.85
-1 -5 1 725.29 23.13
-1 -5 1 672.53 14.96
1 5 -1 709.95 17.26
-1 -5 0 34.47 6.2
1 5 0 34.56 4.45
-1 -5 0 34.5 3.95
1 5 1 123.37 8.53
-1 -5 -1 134.02 8.44
1 5 2 5.02 3.09
1 5 2 1.7 1.69
1 5 3 15.11 4.49
1 5 3 13.33 3.66
1 5 4 16.41 3.58
1 5 4 17.55 4.32
1 5 5 13.39 3.84
1 5 5 6.63 3.59
-1 -5 -6 1.63 1.32
1 5 6 3.7 2.74
-1 -5 -7 1.29 2.88
-1 -5 -7 0.44 1.31
1 5 7 -3.65 3.38
-1 -5 -8 1.11 2.41
-1 -5 -8 3.47 2.13
1 5 8 3.21 3.54
1 5 9 2.15 3.37
-1 -5 -9 0.08 1.15
1 5 10 26.18 7.06
-1 -5 -10 15.37 2.83
-1 -5 -11 -0.04 1.57
1 5 11 2.76 3.44
-1 -5 -12 55.58 4.9
1 5 12 49.98 10.26
1 5 13 5.86 4.39
1 5 13 2.52 4.11
1 5 14 54.92 11.87
1 5 14 60.75 12.43
1 5 15 -0.6 3.72
1 5 15 -3.73 6.24
1 5 16 48.26 12.02
1 5 16 34.02 9.49
1 5 17 -6.87 4.97
1 5 17 2.9 5.39
1 5 18 13.38 7.46
1 5 18 11.02 7.28
-1 -6 25 0.62 5.06
-1 -6 24 10.9 6.81
-1 -6 23 2.03 4.82
-1 -6 23 3.51 3.63
-1 -6 22 9.47 4.96
-1 -6 22 7.21 6.76
-1 -6 21 -3.34 4.14
-1 -6 21 0.93 3.38
-1 -6 20 -2.61 3.41
-1 -6 20 4.08 4.36
-1 -6 20 -8.37 4.43
-1 -6 19 3.27 3.17
-1 -6 19 -0.03 3.82
-1 -6 18 3.17 3.59
-1 -6 18 1.37 3.23
-1 -6 17 0.65 2.73
-1 -6 17 4.1 2.61
-1 -6 16 1.44 2.51
-1 -6 16 2.03 3.67
-1 -6 15 1.99 2.92
-1 -6 15 2.28 3.49
-1 -6 14 6.41 4.37
-1 -6 14 1.55 3.36
-1 -6 13 73.67 8.63
1 6 -13 71.63 9.79
-1 -6 13 69.4 8.9
1 6 -13 67.77 8.14
1 6 -12 4.14 2.63
-1 -6 12 3.6 2.61
1 6 -12 2.86 3.11
-1 -6 12 -2.36 3.1
1 6 -12 0.19 2.73
-1 -6 11 136.15 11.1
1 6 -11 126.32 11.07
1 6 -11 138.27 12.31
1 6 -11 138.59 11.21
-1 -6 11 131.23 11.6
-1 -6 10 -0.54 3.06
1 6 -10 3.09 2.86
1 6 -10 0.64 2.52
-1 -6 10 -1.85 2.62
1 6 -10 4.43 3.06
1 6 -9 643.35 23.67
1 6 -9 574.91 22.49
1 6 -9 611.55 21.68
-1 -6 9 580.75 22.83
1 6 -8 14.75 3.98
1 6 -8 9.96 4.06
1 6 -8 9.56 3.5
-1 -6 8 3.96 3.03
1 6 -7 1147.29 29.46
1 6 -7 1311.09 33.77
-1 -6 7 1110.9 28.19
-1 -6 7 1162.36 30.07
1 6 -6 -0.38 2.02
1 6 -6 2.66 3.22
-1 -6 6 3.5 3.47
-1 -6 6 1.27 2.2
1 6 -5 36.17 5.56
-1 -6 5 30.52 5.02
-1 -6 5 25.7 4.44
-1 -6 4 6.81 3.35
1 6 -4 2.36 1.81
-1 -6 4 1.65 2.18
-1 -6 4 1.61 1.49
-1 -6 3 73.22 7.42
1 6 -3 73.97 8.03
-1 -6 3 66.6 4.84
1 6 -3 67 5.67
1 6 -2 118.19 11.04
-1 -6 2 151.53 11.06
1 6 -2 137.62 8.65
-1 -6 2 128.69 7.09
-1 -6 1 58.99 7.68
1 6 -1 66.89 6.13
-1 -6 1 57.69 5.01
-1 -6 0 113.97 11.45
1 6 0 120.92 8.66
-1 -6 0 108.17 7.49
1 6 1 9.16 3.3
-1 -6 -1 6.56 2.33
1 6 2 5.12 3.15
1 6 2 1.42 2.26
1 6 3 17.18 4.39
1 6 3 5.76 2.15
1 6 4 13.24 4.13
1 6 4 21 5
1 6 5 2.2 2.27
1 6 5 8 3.94
1 6 6 36.03 6.69
1 6 7 4.39 4.43
-1 -6 -7 0.65 1.43
-1 -6 -8 56.69 6.4
1 6 8 58.79 9.63
1 6 9 -5.63 4.61
-1 -6 -9 3.21 1.81
1 6 10 140.89 15.89
1 6 11 -7.27 5.33
1 6 12 119.14 16.18
-1 -6 -12 109.39 8.1
1 6 13 5.61 5.6
1 6 14 7.95 6.3
1 6 14 1.71 4.16
1 6 15 4.52 4.7
1 6 15 6.22 5.17
1 6 16 10.88 6.39
1 6 16 0.11 4.84
1 6 17 13.14 6.64
1 6 17 1.28 4.95
1 6 18 0.92 4.9
-1 -7 25 1.12 4.65
-1 -7 24 -3.59 3.75
-1 -7 23 52.89 11.12
-1 -7 23 48.07 10.64
-1 -7 22 3.62 5.96
-1 -7 22 -1.26 3.29
-1 -7 21 45.07 9.36
-1 -7 21 46.96 10.21
-1 -7 21 51.47 10.52
-1 -7 20 2.63 3.05
-1 -7 20 5.76 5.4
-1 -7 19 24.84 6.66
-1 -7 19 22.49 5.52
-1 -7 18 13.91 5.36
-1 -7 18 3.56 3.85
-1 -7 17 8.57 4.84
-1 -7 17 0.68 2.65
-1 -7 16 16.29 5.24
-1 -7 16 15.59 5.09
-1 -7 15 8.17 3.73
-1 -7 15 4.85 3.84
-1 -7 14 -3.12 3.28
1 7 -14 2.21 3
-1 -7 14 2.58 2.89
-1 -7 13 9.52 2.99
1 7 -13 11.92 4.73
-1 -7 13 11.87 4.26
-1 -7 12 10.8 4.21
1 7 -12 6.67 2.95
-1 -7 12 6.18 2.41
-1 -7 11 67.2 8.52
1 7 -11 61.68 8.31
1 7 -11 60.32 7.77
-1 -7 11 55.55 7.75
1 7 -10 79.19 9.25
1 7 -10 64.61 8.57
1 7 -10 63.18 8.06
-1 -7 10 73.06 9.13
1 7 -9 109.71 10.33
-1 -7 9 104.56 10.19
1 7 -8 18.66 4.66
1 7 -8 25.31 5.42
-1 -7 8 19.43 4.89
-1 -7 8 20.84 4.47
1 7 -7 198.89 13.56
1 7 -7 212.62 14.61
-1 -7 7 188.48 12.81
-1 -7 7 198.53 12.54
1 7 -6 148.01 12.09
-1 -7 6 139.52 10.9
1 7 -6 168.57 12.33
-1 -7 6 142.48 10.87
-1 -7 5 46.96 6.53
-1 -7 5 45.35 6.39
1 7 -5 42.96 6.47
-1 -7 5 45.89 4.48
1 7 -4 1220.54 34.17
-1 -7 4 1175.77 31.15
-1 -7 4 1129.58 21.88
1 7 -3 179.98 13.78
-1 -7 3 162.82 12.05
1 7 -3 147.12 9.78
-1 -7 3 166.73 8.37
-1 -7 2 2065.42 44.75
1 7 -2 2019.21 50.4
1 7 -2 2021.83 37.13
-1 -7 2 2010.47 30.32
-1 -7 1 139.95 12.67
-1 -7 1 131.02 8.27
1 7 -1 138.55 10.04
-1 -7 0 660.25 29.17
1 7 0 677.46 22.39
-1 -7 0 670.45 19.87
-1 -7 -1 19.04 6.09
1 7 1 7.22 3
-1 -7 -1 7.63 3.06
1 7 2 310.6 19.5
1 7 2 365.73 17.8
1 7 3 20.92 4.92
1 7 3 27.66 5.43
1 7 4 41.21 6.75
1 7 4 42.77 7.16
1 7 5 -0.47 2.01
1 7 5 3.73 3.09
1 7 6 3.21 2.94
1 7 6 3.64 2.68
1 7 7 8.78 4.74
-1 -7 -7 7.84 3.18
1 7 8 10.56 5.36
-1 -7 -8 10.33 2.88
1 7 9 9.2 4.32
1 7 10 -0.07 4.28
1 7 11 42.18 10.2
1 7 12 18.25 7.97
1 7 13 76.56 13.32
1 7 14 12.79 8.64
1 7 15 16.7 8.45
1 7 15 42.61 11.55
1 7 16 6.66 4.71
1 7 16 11.44 6.49
1 7 17 24.2 10.98
1 7 17 31.14 9.4
-1 -8 26 9.3 6.3
-1 -8 25 19.03 8.02
-1 -8 24 2.75 6.11
-1 -8 24 3.51 4.56
-1 -8 23 20.54 7.28
-1 -8 23 29.4 8.95
-1 -8 22 11.54 6.08
-1 -8 22 12.05 5.68
-1 -8 21 8.61 5.22
-1 -8 21 6.01 5.69
-1 -8 20 8.09 4.32
-1 -8 20 10.72 4.43
-1 -8 19 0.72 3.98
-1 -8 19 0.34 3.52
-1 -8 18 21.78 5.96
-1 -8 18 20.53 6.14
-1 -8 17 7 3.74
-1 -8 17 5.54 3.77
-1 -8 16 7.08 3.82
-1 -8 16 7.37 4.14
-1 -8 15 4.22 4.23
1 8 -15 7.45 4.84
-1 -8 15 5.14 4.08
-1 -8 14 0.59 2.87
1 8 -14 -1.83 3.61
-1 -8 14 -4.08 3.8
1 8 -13 4.02 3.92
-1 -8 13 0.15 2.65
1 8 -12 5.32 2.35
-1 -8 12 10.43 4.68
1 8 -11 15.89 5.03
-1 -8 11 6.03 3.86
-1 -8 10 517.45 23.72
-1 -8 9 44.25 7.51
-1 -8 9 28.83 5.3
-1 -8 8 1001.28 31.1
-1 -8 8 945.15 29.45
1 8 -7 49.49 7.59
1 8 -7 54.74 7.55
-1 -8 7 40.47 6.21
1 8 -6 339.83 19.36
-1 -8 6 327.15 17.59
-1 -8 6 339.36 13.6
-1 -8 6 325.33 16.9
-1 -8 5 14 4.02
-1 -8 5 18.55 5.15
1 8 -5 11.56 4.59
-1 -8 5 10.79 2.55
-1 -8 4 418.75 20.41
1 8 -4 443.07 22.77
-1 -8 4 406.95 14.11
1 8 -3 266.87 18.7
-1 -8 3 275.41 17.03
-1 -8 3 243.71 11.29
1 8 -3 255.05 14.03
-1 -8 2 62.65 9.14
1 8 -2 58.39 7.37
-1 -8 2 53.37 5.78
-1 -8 1 323.37 20.42
1 8 -1 307.65 16.33
-1 -8 1 312.46 13.84
-1 -8 0 59.79 9.96
1 8 0 59.16 7.4
-1 -8 0 53.59 6.43
-1 -8 -1 89.53 12.46
1 8 1 102.29 9.99
-1 -8 -1 94.16 9.15
1 8 2 52 7.51
1 8 2 33.18 6.65
1 8 3 113.84 11.27
1 8 3 87.17 10.15
1 8 4 9.95 4.49
1 8 4 13.25 4.01
1 8 5 23.51 5.79
1 8 5 30.21 5.9
1 8 6 -0.44 3.27
1 8 6 10.53 4.43
1 8 7 7.45 4
1 8 8 -5.18 4.68
1 8 9 39 9.12
1 8 10 -3.63 3.88
1 8 11 43.17 10.81
1 8 12 5.66 6.07
1 8 13 4.22 4.69
1 8 14 2.79 4.74
1 8 15 10.98 6.64
1 8 15 3.3 4.35
1 8 16 5.61 5.5
1 8 16 15.94 8.66
1 8 17 -5.28 5.59
-1 -9 26 1.04 6.28
-1 -9 25 12.87 7.9
-1 -9 25 0.48 4.64
-1 -9 24 34.71 9.32
-1 -9 24 32.66 8.36
-1 -9 23 11.29 6.66
-1 -9 23 11.89 6.32
-1 -9 22 39.95 8.78
-1 -9 22 36.63 9.53
-1 -9 21 4.86 3.25
-1 -9 21 5.92 3.57
-1 -9 20 29.46 7.26
-1 -9 20 34.02 8.55
-1 -9 19 11.8 5.03
-1 -9 19 6.76 4.91
-1 -9 18 15.08 6.33
-1 -9 18 13.71 6.05
-1 -9 17 9.69 4.74
-1 -9 17 -3 3.33
-1 -9 16 6.43 2.84
1 9 -16 10.93 4.86
-1 -9 16 -1.01 3.11
1 9 -15 5.55 4.19
-1 -9 15 -0.87 3.06
1 9 -14 1.47 3.14
-1 -9 14 -4.12 3.25
1 9 -13 8 3.56
-1 -9 13 13.04 4.26
1 9 -12 31.3 6.36
-1 -9 12 32.4 7.15
-1 -9 11 53.72 8.41
-1 -9 10 -0.13 2.95
-1 -9 10 1.49 3.35
-1 -9 9 134.63 11.75
-1 -9 9 138.35 12.69
-1 -9 8 83.66 9.26
-1 -9 7 266.72 17
-1 -9 7 250.1 12.63
-1 -9 7 240.81 15.63
-1 -9 6 23.57 5.89
-1 -9 6 21.06 5.39
-1 -9 6 18.17 3.52
-1 -9 5 991.88 33.02
1 9 -5 1010.74 36.28
-1 -9 5 954.06 23.27
1 9 -4 275.21 19.56
-1 -9 4 262.02 17.4
-1 -9 4 259.25 12.08
1 9 -3 904.59 38.21
-1 -9 3 928.49 33.66
1 9 -3 848.38 28.34
-1 -9 3 905.41 23.11
-1 -9 2 122.2 13.04
1 9 -2 108.98 10.72
-1 -9 2 100.4 8.26
-1 -9 1 961.44 37.83
-1 -9 1 908.26 25.44
1 9 -1 961.38 31.18
-1 -9 0 10.01 4.04
1 9 0 14.99 4.87
-1 -9 0 14.27 3.95
-1 -9 -1 122.1 14.53
-1 -9 -1 129.29 10.83
1 9 1 134.99 12.32
1 9 2 2.94 2.44
1 9 2 1.75 2.92
1 9 3 43.26 7.57
1 9 3 37.77 7.29
1 9 4 5.53 2.92
1 9 4 3.97 3.25
1 9 5 -0.33 3.51
1 9 5 1.32 2.71
1 9 6 5.79 4.78
1 9 6 7.17 3.49
1 9 7 2.01 4.4
1 9 8 7 5.77
1 9 9 0.47 3.83
1 9 10 21.08 7.7
1 9 11 8.06 5.52
1 9 12 43.83 11.35
1 9 13 17.98 8.2
1 9 14 20.55 9.55
1 9 15 10.09 7.42
1 9 16 11.11 6.78
-1 -10 26 -1.99 4.82
-1 -10 25 2.23 4.98
-1 -10 25 -5.21 5.54
-1 -10 24 6.29 4.92
-1 -10 24 -2.73 6.18
-1 -10 23 22.59 7.73
-1 -10 22 -1.16 4.76
-1 -10 22 -1.56 3.56
-1 -10 21 11.68 4.93
-1 -10 21 3.24 4.38
-1 -10 20 1.14 4.89
-1 -10 19 15.59 6.46
-1 -10 18 -2.14 5.22
1 10 -17 34.13 8.19
-1 -10 17 25.23 7.12
1 10 -16 6.99 4.73
-1 -10 16 13.59 4.57
1 10 -15 17.16 5.51
-1 -10 15 14.3 4.78
1 10 -14 2.59 2.6
-1 -10 14 2.7 3.78
1 10 -13 33.46 6.94
-1 -10 13 32.74 6.89
1 10 -12 10.68 3.5
-1 -10 12 20.67 6.55
-1 -10 11 11.99 4.49
-1 -10 11 12.54 4.2
-1 -10 10 -0.2 3.42
-1 -10 10 -1.01 3.27
-1 -10 9 103.81 9.13
-1 -10 9 92.01 10.27
-1 -10 9 101.51 11.25
-1 -10 8 7.7 3.99
-1 -10 8 2.06 1.83
-1 -10 8 4.75 3.24
-1 -10 7 80.5 9.97
-1 -10 7 88.12 7.9
-1 -10 7 79.52 9.64
-1 -10 6 69.47 9.77
-1 -10 6 59.85 8.26
-1 -10 6 58.25 6.27
-1 -10 5 242.38 17.49
-1 -10 5 207.71 11.56
-1 -10 4 545.42 26.63
-1 -10 4 510.67 18.14
-1 -10 3 48.61 8.17
-1 -10 3 49.59 5.85
1 10 -3 54.95 7.99
-1 -10 2 290.99 21.44
-1 -10 2 298.04 15.05
1 10 -2 316.91 19.18
-1 -10 1 0.56 3.98
1 10 -1 6.75 4.26
-1 -10 1 0.45 1.84
-1 -10 0 177.62 18.21
-1 -10 0 169.57 12.47
1 10 0 185.28 15.02
-1 -10 -1 1.84 4.23
1 10 1 -1.31 2.99
-1 -10 -2 119.45 16.05
1 10 2 124.8 13.07
1 10 2 113.07 13.5
-1 -10 -3 9.78 5.92
1 10 3 9.99 3.96
1 10 3 8.28 3.74
1 10 4 27.6 6.64
1 10 4 25.19 6.94
1 10 5 5.27 3.12
1 10 5 12.25 5.18
1 10 6 11.94 5.29
1 10 6 7.91 5.86
1 10 7 -8.5 4.77
1 10 8 8.48 6.19
1 10 9 17.27 7.68
1 10 10 9.13 7.08
1 10 11 0.42 4.73
1 10 12 3.6 5.79
1 10 13 7.92 6.92
1 10 14 -5.92 7.16
-1 -11 26 3.94 4.99
-1 -11 25 15.02 7.09
-1 -11 24 -2.28 4.41
-1 -11 23 17.43 6.61
-1 -11 22 14.23 6.59
-1 -11 21 12.16 5.31
-1 -11 20 8.81 5.65
-1 -11 19 6.26 3.68
1 11 -18 5.82 5.72
-1 -11 18 2.67 3.76
1 11 -17 5.64 4.25
-1 -11 17 0.37 4.42
1 11 -16 4.99 4.23
-1 -11 16 1.85 3.39
1 11 -15 2.4 2.81
-1 -11 15 4.91 4.72
1 11 -14 -3.34 4.22
-1 -11 14 1.8 4.77
1 11 -13 3.73 2.67
-1 -11 13 2.92 2.98
-1 -11 12 10.79 5.17
-1 -11 12 2.87 2.46
-1 -11 11 3.59 2.41
-1 -11 11 -0.47 3.54
-1 -11 10 88.23 9.07
-1 -11 10 80.76 10.66
-1 -11 10 80.33 10.13
-1 -11 9 0.52 1.62
-1 -11 9 -0.25 3.04
-1 -11 8 149.85 14.47
-1 -11 8 150.43 10.73
-1 -11 8 148.42 13.64
-1 -11 7 47.63 8.43
-1 -11 7 44.9 7.85
-1 -11 7 40.75 5.49
-1 -11 6 49.62 8.52
-1 -11 6 51.34 8.68
-1 -11 6 57.49 6.34
-1 -11 5 76.21 10.98
-1 -11 5 74.95 7.36
-1 -11 4 375.41 23.75
-1 -11 4 336.67 15.74
1 11 -4 313.05 19.72
-1 -11 3 58.03 9.14
1 11 -3 51.31 8.52
-1 -11 3 56.05 6.72
-1 -11 2 155.01 16.1
-1 -11 2 152.99 11.39
1 11 -2 158.05 14.69
-1 -11 1 7.13 4.72
1 11 -1 6.62 4.37
-1 -11 0 7.52 5.52
1 11 0 8.14 4.86
-1 -11 -1 14.56 7.29
1 11 1 8.48 3.51
-1 -11 -2 33.74 10.18
1 11 2 43.6 8.35
1 11 2 39.37 8.66
-1 -11 -3 35.21 11.24
1 11 3 41.36 8.98
1 11 3 30.52 6.97
-1 -11 -4 -1.83 7.67
1 11 4 5.84 3.8
1 11 4 8.98 5.25
1 11 5 3.41 3.62
1 11 5 6.31 4.48
1 11 6 8.01 3.9
1 11 6 1.36 3.64
1 11 7 3.93 5.4
1 11 8 5.57 5.44
1 11 9 12.79 5.98
1 11 10 6.77 5.57
1 11 11 28.88 10.58
1 11 12 13.37 8.14
1 11 13 20.9 9.98
-1 -12 26 12.94 7.19
-1 -12 25 12.82 8.49
-1 -12 24 27.26 9.27
-1 -12 23 16.9 7.85
-1 -12 22 19.7 9.67
-1 -12 21 -0.76 4.07
-1 -12 20 24.17 6.45
1 12 -19 0.63 4.18
-1 -12 19 -8.26 6.52
1 12 -18 50.52 9.62
-1 -12 18 62.8 11.27
1 12 -17 4.48 5.15
-1 -12 17 -0.66 3.25
1 12 -16 41.77 8.51
-1 -12 16 45.54 9.45
1 12 -15 -4.85 4.13
-1 -12 15 -3.56 3.88
1 12 -14 8.98 3.03
-1 -12 14 7.5 4.39
-1 -12 13 0.17 3.86
-1 -12 13 -0.69 4.24
-1 -12 12 4.79 4.07
-1 -12 12 -0.28 3.24
-1 -12 11 1.71 1.99
-1 -12 11 -1.86 3.22
-1 -12 11 4.72 5.03
-1 -12 10 1.66 1.58
-1 -12 10 -0.76 3.22
-1 -12 9 6.98 3.51
-1 -12 9 10.74 3.17
-1 -12 9 1.99 3.18
-1 -12 8 4.47 3.91
-1 -12 8 3.48 1.93
-1 -12 8 7.21 3.83
-1 -12 7 23.92 6.94
-1 -12 7 26.19 6.52
-1 -12 7 17.19 3.63
-1 -12 6 102.61 12.66
-1 -12 6 88.26 8.4
-1 -12 5 133.59 14.71
-1 -12 5 134.79 10.19
-1 -12 4 6.45 5.07
1 12 -4 0.85 2.72
-1 -12 4 2.22 1.74
-1 -12 3 82.21 12.31
-1 -12 3 77.82 8.55
1 12 -3 72.37 10.4
-1 -12 2 31.57 8.22
1 12 -2 22.28 6.62
-1 -12 1 73.51 12.74
1 12 -1 80.32 11.78
-1 -12 0 1.52 3.57
1 12 0 8.46 4.52
-1 -12 -1 64.06 12.86
1 12 1 74.67 11.42
-1 -12 -2 21.65 8.23
1 12 2 10.07 4.53
1 12 2 15.65 5.67
-1 -12 -3 53.24 12.52
1 12 3 73.97 11.89
1 12 3 63.74 10.35
-1 -12 -4 4.59 7.04
1 12 4 2.77 5.18
1 12 4 6.38 4.15
-1 -12 -5 -0.8 5.11
1 12 5 6.84 4.19
1 12 5 0.5 3.91
1 12 6 8.53 5.55
1 12 7 3.9 4.7
1 12 8 -3.66 4.01
1 12 9 5.88 7.23
1 12 10 0.99 4.29
1 12 11 2.96 5.54
1 12 12 2.61 6.05
-1 -13 25 -7.52 6.35
-1 -13 24 20.85 9.67
-1 -13 23 4.33 4.91
-1 -13 22 15.52 8.47
-1 -13 21 0.81 3.77
-1 -13 20 16.93 6.39
1 13 -19 6.85 4.68
-1 -13 19 1.81 4.32
1 13 -18 18.88 6.93
-1 -13 18 12.52 4.76
1 13 -17 3.79 4.79
-1 -13 17 6.38 4.17
1 13 -16 5.47 4.58
-1 -13 16 4.14 3.86
1 13 -15 4.7 2.95
-1 -13 15 11.76 6.02
1 13 -14 6.73 5.28
-1 -13 14 11.23 5.62
-1 -13 14 -2.41 4.4
-1 -13 13 18.75 4.9
-1 -13 13 25.36 7.53
-1 -13 12 8.71 5.08
-1 -13 12 -7.89 5.06
-1 -13 11 48.86 9.43
-1 -13 11 54.44 9.96
-1 -13 10 29.07 6.71
-1 -13 9 119.99 14.43
-1 -13 9 102.72 9.56
-1 -13 9 120.58 13.43
-1 -13 8 3.77 4.1
-1 -13 8 5.85 4.75
-1 -13 8 -0.21 1.81
-1 -13 7 33.38 7.85
-1 -13 7 51.56 9.78
-1 -13 7 39.4 5.97
-1 -13 6 16.99 5.74
-1 -13 6 7.01 3.21
-1 -13 5 318.26 24.04
-1 -13 5 305.6 16.1
-1 -13 4 5.09 5.29
-1 -13 4 -2.28 1.64
1 13 -4 1.33 4.44
-1 -13 3 92.99 13.59
1 13 -3 92.92 12.62
-1 -13 2 2.32 3.64
1 13 -2 4.21 5.03
-1 -13 1 16.09 7.77
1 13 -1 25.5 7.44
-1 -13 0 7.62 6.79
1 13 0 10.63 5.32
-1 -13 -1 3.78 4.95
1 13 1 11.86 5.81
1 13 1 -3.75 4.65
-1 -13 -2 12.09 5.73
1 13 2 5.49 4.02
1 13 2 11.77 5.65
-1 -13 -3 -4.53 5.71
1 13 3 5.27 5
1 13 3 2.86 3.57
-1 -13 -4 0.88 6.85
1 13 4 7.93 4.65
1 13 4 15.96 5.76
-1 -13 -5 9.21 6.34
1 13 5 -3.73 5.66
-1 -13 -6 -4.15 7.06
1 13 6 3.38 4.23
-1 -13 -7 -5.78 8.3
1 13 7 -10.65 6.7
1 13 8 -10.75 6.85
1 13 9 6.46 5.29
1 13 10 -8.43 6.94
1 13 11 -1.59 6.67
-1 -14 24 -5.01 5.55
-1 -14 23 17.89 8.45
-1 -14 22 -7.38 5.77
-1 -14 21 14.69 6.34
1 14 -20 6.86 6.44
-1 -14 20 7.91 5.9
1 14 -19 82.5 13.55
-1 -14 19 69 12.64
1 14 -18 2.72 5.23
-1 -14 18 5.97 3.76
1 14 -17 86.16 13.18
-1 -14 17 82.09 12.92
1 14 -16 5.76 4.31
-1 -14 16 1.63 5.05
1 14 -15 20.93 6.34
-1 -14 15 28.23 8.86
-1 -14 14 -5.14 5.28
-1 -14 14 9.56 6.06
-1 -14 13 3.62 5
-1 -14 13 3.12 4.79
-1 -14 12 3.05 3.86
-1 -14 12 13.07 6.6
-1 -14 11 1.77 4.59
-1 -14 11 -0.37 3.29
-1 -14 10 6.46 4.85
-1 -14 10 8.76 5.47
-1 -14 9 6.32 5.2
-1 -14 9 2.08 3.54
-1 -14 8 8.43 5.8
-1 -14 8 9.9 5.71
-1 -14 7 3.75 4.37
-1 -14 7 2.35 5.44
-1 -14 6 33.43 9.2
-1 -14 5 7.22 5.4
-1 -14 4 110.14 14.85
-1 -14 3 11.57 5.6
1 14 -3 0.29 5.78
-1 -14 2 136.01 16.99
1 14 -2 141.62 16.44
-1 -14 1 14.58 7.62
1 14 -1 6.46 3.81
-1 -14 0 123.16 17.95
1 14 0 163.37 18.36
-1 -14 -1 7.54 5.17
1 14 1 -1.88 3.79
-1 -14 -2 163.85 21.9
1 14 2 205.1 21.12
1 14 2 152.1 17.1
-1 -14 -3 21.25 9.55
1 14 3 14.63 6.65
-1 -14 -4 55.12 13.31
1 14 4 51.28 11.18
-1 -14 -5 3.71 6.49
1 14 5 5.99 5.73
-1 -14 -6 -1.62 6.77
1 14 6 8.03 5.94
-1 -14 -7 -6.49 8.54
1 14 7 -5.59 6.1
-1 -14 -8 -1.98 7.16
1 14 8 4.29 6.03
-1 -14 -9 -10.95 10.41
1 14 9 -1.96 5.58
-1 -14 -10 -4.36 10.11
1 14 10 5.35 8.44
-1 -15 23 30.35 10.98
-1 -15 22 -2.53 5.03
1 15 -21 30.14 9.4
-1 -15 21 11.97 4.27
1 15 -20 9.17 6.77
-1 -15 20 0.99 3.97
1 15 -19 19.62 7.75
-1 -15 19 27.86 9.08
1 15 -18 10.18 7.06
-1 -15 18 10.01 5.95
1 15 -17 -2.13 3.47
-1 -15 17 -7.83 5.49
1 15 -16 17.47 7.11
-1 -15 16 23.17 8.02
1 15 -15 -1.16 3.25
-1 -15 15 -7.62 6.67
-1 -15 15 3.25 5.18
-1 -15 14 3.31 3.24
-1 -15 14 15.15 6.24
-1 -15 13 6.56 4.83
-1 -15 13 -7.85 4.95
-1 -15 12 7.4 5.59
-1 -15 12 1.53 3.21
-1 -15 11 1.57 4.35
-1 -15 11 8.97 6.35
-1 -15 10 10.24 6.47
-1 -15 10 -4.46 3.74
-1 -15 9 1.08 3.32
-1 -15 9 5.07 4.84
-1 -15 8 68.26 12.65
-1 -15 8 61.16 10.19
-1 -15 7 8.06 5.38
-1 -15 7 0.94 5.01
-1 -15 6 129.45 16.78
-1 -15 5 21.97 8.51
-1 -15 4 90.14 14.14
-1 -15 3 3.37 5.05
1 15 -3 1.67 4.18
-1 -15 2 40.07 9.66
1 15 -2 35.82 9.86
-1 -15 1 30.58 9.12
1 15 -1 21 7.67
-1 -15 0 45.56 11.97
1 15 0 59.92 12.38
-1 -15 -1 23 9.68
1 15 1 34.56 10.2
1 15 1 35.56 10.01
-1 -15 -2 6.11 7.96
1 15 2 11.35 6.92
-1 -15 -3 50.31 11.63
1 15 3 56.29 12.99
-1 -15 -4 -0.52 5.05
1 15 4 3.03 4.83
-1 -15 -5 19.02 10.24
1 15 5 30.56 9.95
-1 -15 -6 12.7 8.49
1 15 6 -2.87 6.68
-1 -15 -7 -1.04 8.28
1 15 7 3.53 5.09
-1 -15 -8 9.32 8.23
1 15 8 -5.54 6.89
-1 -15 -9 5.25 6.92
1 15 9 -4.16 5.35
-1 -15 -10 11.24 10.44
-1 -16 22 8.32 4.65
1 16 -21 10.3 7.65
-1 -16 21 -2.08 4.88
1 16 -20 63.95 12.74
-1 -16 20 61.37 12.74
1 16 -19 12.85 6.42
-1 -16 19 -2.9 6.01
1 16 -18 85.04 13.65
-1 -16 18 92.52 15.25
1 16 -17 7.33 4.45
-1 -16 17 4.49 4.73
1 16 -16 32.57 9.1
-1 -16 16 44.54 10.69
-1 -16 15 -4.5 4.92
-1 -16 15 6.56 4.86
-1 -16 14 9.63 5.46
-1 -16 14 11.24 6.91
-1 -16 13 -0.4 3.64
-1 -16 13 3.02 4.11
-1 -16 12 3.06 3.66
-1 -16 12 5.93 5.53
-1 -16 11 11.24 6.83
-1 -16 11 8.04 5.1
-1 -16 10 11.9 5.87
-1 -16 10 14.59 6.85
-1 -16 9 4.14 3.97
-1 -16 9 4.86 5.55
-1 -16 8 -1.73 4.96
-1 -16 8 9.23 6.03
-1 -16 7 15.74 6.31
-1 -16 7 10.48 8.17
-1 -16 6 7.67 5.62
-1 -16 5 77.26 13.52
-1 -16 4 6.98 5.73
-1 -16 3 101.51 16.7
1 16 -3 92.32 14.37
-1 -16 2 2.97 4.79
1 16 -2 8.22 4.29
-1 -16 1 108.81 17.22
1 16 -1 103.36 15.48
-1 -16 0 29.99 10.06
1 16 0 19.94 7.6
-1 -16 -1 157.61 21.88
1 16 1 192.37 21.72
-1 -16 -2 4.53 6.23
1 16 2 17.98 8.21
-1 -16 -3 62.79 16.53
1 16 3 71.86 14.8
-1 -16 -4 6.03 6.86
1 16 4 6.24 7.72
-1 -16 -5 14.53 9.34
1 16 5 25.9 9.51
-1 -16 -6 -1.48 6.54
1 16 6 -0.01 5.22
-1 -16 -7 14.1 10.24
1 16 7 -5.56 6.95
-1 -16 -8 -10.21 9.21
1 16 8 -5.19 6.54
1 17 -21 5.31 6.35
-1 -17 21 4.94 5.09
1 17 -20 5.29 5.3
-1 -17 20 5.85 6.44
1 17 -19 14.53 6.76
-1 -17 19 17.26 8.15
1 17 -18 -1.5 3.48
-1 -17 18 -0.96 3.74
1 17 -17 16.06 6.31
-1 -17 17 25.95 8.48
1 17 -16 -0.81 3.74
-1 -17 16 -4.59 4.66
-1 -17 16 2.19 5.3
-1 -17 15 20.5 8.72
-1 -17 15 12.43 5.72
-1 -17 14 21.86 8.29
-1 -17 14 -1.12 4.42
-1 -17 13 11.5 6.56
-1 -17 13 23.55 8.11
-1 -17 12 -0.26 3.76
-1 -17 12 1.82 5.29
-1 -17 11 17.42 9.32
-1 -17 11 7.55 6.57
-1 -17 11 10.03 5.36
-1 -17 10 3.68 5.49
-1 -17 10 -3.29 4.41
-1 -17 9 1.14 3.91
-1 -17 9 1.33 4.63
-1 -17 8 11.54 7.37
-1 -17 8 5.12 6.52
-1 -17 7 37.01 10.18
-1 -17 7 46.73 10.64
-1 -17 6 6.61 6.05
-1 -17 5 24.28 8.59
-1 -17 4 2.94 5.48
-1 -17 3 24.62 8.25
1 17 -3 28.24 8.68
-1 -17 2 24.8 9.92
1 17 -2 28.09 9.25
-1 -17 1 22.04 9.74
1 17 -1 17.14 6.97
-1 -17 0 39.41 11.81
1 17 0 43.63 11.81
-1 -17 -1 6.4 6.73
1 17 1 -1.99 4.63
-1 -17 -2 38.27 11.84
1 17 2 49.25 12.97
-1 -17 -3 13.2 9.23
1 17 3 1.65 6.53
-1 -17 -4 -0.68 6.68
1 17 4 20.84 9.77
-1 -17 -5 15.59 9.24
1 17 5 -2.75 6.23
-1 -17 -6 12.26 7.76
1 17 6 12.51 8.79
-1 -17 -7 -1.77 5.65
1 17 7 -12.97 8.65
-1 -18 19 27.66 9.22
1 18 -18 0.04 3.7
-1 -18 18 1.26 4.32
1 18 -17 10.8 5.04
-1 -18 17 7.85 4.71
1 18 -16 -1.87 3.56
-1 -18 16 4.8 5.73
-1 -18 16 -1.09 5.46
-1 -18 15 18.45 6.41
-1 -18 15 30.27 9.48
-1 -18 14 -2.26 4.08
-1 -18 14 -1.86 4.52
-1 -18 13 -5.48 4.08
-1 -18 13 2.74 4.72
-1 -18 12 12.54 6.23
-1 -18 12 4.05 5.18
-1 -18 11 8.2 6.73
-1 -18 11 1.72 4.75
-1 -18 11 6.37 4.83
-1 -18 10 7.96 7.36
-1 -18 10 -2.55 4.02
-1 -18 9 -0.9 4.96
-1 -18 9 0.43 4.28
-1 -18 8 6.26 8.01
-1 -18 8 5.51 5.21
-1 -18 7 -3.6 4.69
-1 -18 7 3.86 4.69
-1 -18 6 40.13 11.93
-1 -18 6 40.63 11.13
-1 -18 5 8.73 9.19
-1 -18 4 35.53 10.29
-1 -18 3 10.29 6.36
-1 -18 2 37.64 12.02
-1 -18 1 -2.56 5.08
-1 -18 0 62.95 14.4
-1 -18 -1 -1.43 6.11
-1 -18 -2 29.19 12.11
-1 -18 -3 13.95 10.41
-1 -18 -4 8.43 9.07
-1 -18 -5 10.73 9.2
-1 -19 17 -11.18 6.04
-1 -19 17 -6.88 4.73
-1 -19 16 4.08 5.84
-1 -19 16 7.27 5.24
-1 -19 15 -11.25 6.63
-1 -19 15 -5.25 5.74
-1 -19 14 3.67 5.38
-1 -19 14 10.75 7.15
-1 -19 13 14.6 8.31
-1 -19 13 -1.96 4.54
-1 -19 12 16.42 8.52
-1 -19 12 10.34 6.17
-1 -19 11 9.08 6.36
-1 -19 11 4.97 5.75
-1 -19 11 17.09 8.55
-1 -19 10 4.47 5.81
-1 -19 10 -2.52 4.76
-1 -19 10 5.83 5.62
-1 -19 9 -2.99 6.35
-1 -19 9 5.88 5.95
-1 -19 8 1.76 4.59
-1 -19 8 -6.32 6.1
-1 -19 7 -3.36 5.7
-1 -19 7 5.94 5.83
-1 -19 6 2.84 6.97
-1 -19 6 27.08 9.39
-1 -19 5 5.32 5.77
-1 -19 4 -10.7 8.55
-1 -19 3 9.73 6.75
-1 -19 2 -0.18 5.07
-1 -19 1 6.21 4.98
-1 -19 0 6.51 8.72
-1 -19 -1 8.42 5.4
-1 -19 -2 -6.26 8.06
-1 -19 -3 25.01 12.18
-1 -20 17 -6.48 7.43
-1 -20 16 4.9 4.56
-1 -20 15 9.36 8
-1 -20 15 4.74 7.47
-1 -20 14 16.83 9.35
-1 -20 14 9.06 5.96
-1 -20 13 16.17 8.04
-1 -20 13 6.06 6.77
-1 -20 12 12.59 7.73
-1 -20 12 -7.98 6
-1 -20 11 12.52 8.07
-1 -20 11 4.81 6.3
-1 -20 11 3.9 5.72
-1 -20 10 -6.8 7
-1 -20 10 10.31 7.99
-1 -20 10 -3.91 4.26
-1 -20 9 1.83 4.93
-1 -20 9 0.86 4.62
-1 -20 8 -5.15 7.32
-1 -20 8 16.04 8.75
-1 -20 7 10.26 7.45
-1 -20 7 17.35 8.04
-1 -20 6 -1.82 5.52
-1 -20 6 20.23 9.28
-1 -20 5 22.64 8.87
-1 -20 5 1.28 7.29
-1 -20 4 -4.04 6.23
-1 -20 3 17.61 8.19
-1 -20 2 -9.73 9.12
-1 -20 1 21.31 8.72
-1 -20 0 11.86 8.56
-1 -21 11 9.23 6.86
-1 -21 11 9.01 7.06
-1 -21 10 1.65 5.67
-1 -21 10 6.75 6.96
-1 -21 9 -7.76 8.16
-1 -21 9 18.32 8.78
-1 -21 8 6.13 7.15
-1 -21 7 -0.11 6.78
-1 -21 6 1.55 5.42
-1 -21 5 -0.01 5.39
-1 -21 4 11.23 8.48
-1 -21 3 9.44 7.88
-1 -22 10 8.48 7.33
-1 -22 9 3.84 7.3
-1 -22 8 5.7 5.19
2 -21 11 11.98 7.68
2 -21 12 29.64 10.87
2 -21 13 21.15 9.24
2 -21 14 35.62 10.42
2 -21 15 10.4 5.83
2 -21 16 36.55 11.32
2 -21 17 -0.34 5.48
2 -21 18 14.84 7.7
-2 20 1 -2.42 6.22
-2 20 0 28.49 11.52
2 -20 3 4.63 6.55
2 -20 4 -9.6 8.58
2 -20 5 2.35 7.55
2 -20 6 9.62 7.94
2 -20 7 7.12 7.65
2 -20 8 4.1 8.66
2 -20 9 5.01 5.26
2 -20 10 14.67 9.19
2 -20 11 9.76 7.68
2 -20 11 4.69 6.86
2 -20 12 23.84 10.53
2 -20 12 -4.28 7.03
2 -20 13 12.81 7.29
2 -20 13 1.56 7.82
2 -20 14 11.03 6.92
2 -20 15 23.01 8.39
2 -20 16 -4.06 6.04
2 -20 17 30.13 9.24
2 -20 18 -1.89 4.39
-2 19 3 -7.84 7.86
-2 19 2 17.78 9.6
-2 19 1 0.71 5.97
2 -19 0 17.75 9.14
-2 19 0 19.47 9.57
2 -19 1 -7.32 10.23
-2 19 -1 -10.89 8.89
2 -19 2 10.24 9.68
2 -19 3 7.48 7.32
2 -19 4 -1.39 7.35
2 -19 5 16.96 9.59
2 -19 6 15.46 10.54
2 -19 7 -10.8 9.64
2 -19 8 -3.19 5.52
2 -19 9 4.93 8.3
2 -19 10 -10.9 7.85
2 -19 11 28.96 10.92
2 -19 12 7.86 5.18
2 -19 12 0.96 6.31
2 -19 13 48.07 13.3
2 -19 13 76.12 13.5
2 -19 14 9.55 7.49
2 -19 15 70.37 14.22
2 -19 16 5.41 5.91
2 -19 17 26.43 8.4
2 -19 18 -6.47 6.45
-2 18 4 -5.72 7.92
2 -18 -3 15.82 9.69
-2 18 3 -0.95 6.84
2 -18 -2 11.94 6.65
-2 18 2 10.32 8.4
2 -18 -1 38.86 13.34
-2 18 1 45.34 14.06
2 -18 0 16.82 9.24
-2 18 0 -6.06 6.45
2 -18 1 34.8 11.9
-2 18 -1 25.46 9.11
2 -18 2 3.47 6.94
2 -18 3 22.12 9.8
2 -18 4 -3.22 5.12
2 -18 5 1.77 7.2
2 -18 6 -2.35 5.75
2 -18 7 3.66 5.81
2 -18 8 0.25 7.87
2 -18 9 7.05 8.51
2 -18 10 -3.93 6.95
2 -18 11 -5.66 6.81
2 -18 12 7.23 6.8
2 -18 12 10.62 7.21
2 -18 13 13.47 7.23
2 -18 13 2.29 8.12
2 -18 14 25.94 8.67
2 -18 15 -4.61 4.59
2 -18 16 36.06 9.48
2 -18 17 5.92 4.15
2 -18 18 13.05 6.1
2 -18 18 36.5 10.87
2 -18 19 11.41 7.42
-2 17 6 5.4 7.93
2 -17 -5 8.55 9.39
-2 17 5 20.88 10.6
2 -17 -4 15.14 9.16
-2 17 4 10.75 8.47
2 -17 -3 13.46 6.76
-2 17 3 32 11.7
2 -17 -2 15.2 11
-2 17 2 11.3 8.02
2 -17 -1 24.68 9.92
-2 17 1 26.56 9.47
2 -17 0 8.69 8.54
-2 17 0 8.93 7.7
2 -17 1 16.01 8.93
-2 17 -1 16.95 8.65
2 -17 2 3 5.95
-2 17 -2 2.09 6.12
2 -17 3 3.79 8.35
2 -17 4 -3.31 6.01
2 -17 5 5.62 7.43
2 -17 6 3.32 6.05
2 -17 7 4.37 8.49
2 -17 8 17.04 7.99
2 -17 9 -8.46 4.65
2 -17 10 15.87 8.18
2 -17 11 9.74 6.02
2 -17 12 61.48 11.36
2 -17 12 60.07 14.16
2 -17 13 1.81 4.59
2 -17 14 65.41 12.12
2 -17 15 8.29 5.31
2 -17 16 21.91 7.05
2 -17 17 -3.98 4.41
2 -17 18 3.45 4.46
2 -17 18 13.03 6.8
2 -17 19 6.75 6.11
2 -17 20 12.55 7.76
2 -17 21 -0.2 4.82
2 -16 -7 0.67 8.12
-2 16 7 12.75 8.7
2 -16 -6 -4.23 7.32
-2 16 6 0.44 5.96
2 -16 -5 -19.3 10.37
-2 16 5 8.32 8.82
2 -16 -4 11.55 6.77
-2 16 4 30.23 12.79
2 -16 -3 8.32 6.44
-2 16 3 -10.81 7.69
2 -16 -2 42.09 13.64
-2 16 2 41.9 12.43
2 -16 -1 -5.51 9.51
-2 16 1 4 6.11
2 -16 0 86.93 18.12
-2 16 0 90.81 17.51
2 -16 1 6.16 7.02
-2 16 -1 -0.84 4.99
2 -16 2 38.9 12.72
-2 16 -2 58.77 13.93
2 -16 3 -4.25 6.16
2 -16 4 15.48 8.77
2 -16 5 3.83 5.3
2 -16 6 6.33 4.37
2 -16 7 7.27 5.99
2 -16 8 0.28 4.94
2 -16 9 17.51 8.61
2 -16 10 5.78 6.75
2 -16 11 -2.76 4.82
2 -16 12 -3.47 4.83
2 -16 12 1.99 3.92
2 -16 13 12.17 5.54
2 -16 14 3.32 4.21
2 -16 15 41.92 8.64
2 -16 16 2.42 3.99
2 -16 17 21.83 6.87
2 -16 18 -1.61 3.78
2 -16 18 2.38 5.78
2 -16 19 34.48 10.14
2 -16 20 4.09 7.68
2 -16 21 11.93 6.87
2 -16 22 -3.08 6.38
2 -16 23 1.09 5.18
2 -15 -8 0.86 6.75
-2 15 8 30.01 11.13
2 -15 -7 2.51 7.62
-2 15 7 -2.31 5.14
2 -15 -6 31.33 13.54
-2 15 6 43.23 12.41
2 -15 -5 -4.92 9.38
-2 15 5 22.18 10.26
2 -15 -4 17.12 8.09
-2 15 4 23.47 10
2 -15 -3 4.42 7.67
-2 15 3 2.98 5.46
2 -15 -2 29.59 12.7
-2 15 2 35.56 10.96
2 -15 -1 -4.68 5.59
-2 15 1 0.15 5.28
2 -15 0 9.61 7.23
-2 15 0 14.71 7.48
2 -15 1 18.15 8.45
-2 15 -1 13.48 8.37
2 -15 2 -1.98 5.81
-2 15 -2 0.98 4.7
2 -15 3 33.58 9.43
2 -15 4 3.65 5.41
2 -15 5 30.86 10.03
2 -15 6 -13.11 7.5
2 -15 7 15.36 8.04
2 -15 8 8.6 7.49
2 -15 9 9.68 8.04
2 -15 10 21.27 8.03
2 -15 11 40.58 11.92
2 -15 12 0.44 5.31
2 -15 12 3.28 3.05
-2 15 -12 -1.93 3.11
-2 15 -13 53.72 7.8
2 -15 13 55.24 9.78
-2 15 -14 8.28 3.6
2 -15 14 5.61 4.64
2 -15 15 27.12 7.71
2 -15 16 2.2 3.17
2 -15 17 7.04 4.13
2 -15 18 10.87 7.56
2 -15 19 12.18 7.02
2 -15 20 9.48 6.59
-2 15 -21 10.39 5.63
2 -15 21 -0.89 3.58
2 -15 22 7.93 4.94
2 -15 23 -11.01 7.5
2 -15 24 5.96 6.44
-2 14 10 -11.12 9.77
2 -14 -9 -2.48 11.31
-2 14 9 -10.38 7.37
2 -14 -8 -4 9.13
-2 14 8 4.61 7.15
2 -14 -7 25.11 12.33
-2 14 7 33.46 11.76
2 -14 -6 -0.53 6.01
-2 14 6 9.25 7.86
2 -14 -5 41.32 13.33
-2 14 5 49.02 12.92
2 -14 -4 5.81 7.75
-2 14 4 8.17 7
2 -14 -3 108.31 19.65
-2 14 3 189.55 22.5
2 -14 -2 0.55 6.67
-2 14 2 2.91 4.46
2 -14 -1 410.02 36.86
-2 14 1 434.12 33.36
2 -14 0 -3.58 9.05
-2 14 0 16.34 7.12
2 -14 1 185.13 23.86
-2 14 -1 213.88 23.15
2 -14 2 16.68 8.29
-2 14 -2 0.57 4.67
2 -14 3 44.72 12.5
-2 14 -3 45.16 9.81
2 -14 4 12.71 6.68
2 -14 5 91.28 15.88
2 -14 6 -16.06 8.71
2 -14 7 -0.78 5.61
2 -14 8 18.21 8.17
2 -14 9 5.44 5
2 -14 10 18.97 7.94
2 -14 11 10.47 7.41
-2 14 -11 1.74 2.06
2 -14 12 14.86 6.39
-2 14 -12 12.17 3.31
-2 14 -13 4.98 3.34
2 -14 13 10.58 5.09
-2 14 -14 38.19 6.72
2 -14 14 35.55 7.82
-2 14 -15 5.27 3.23
2 -14 15 9.72 5.1
2 -14 16 53.46 9.12
2 -14 17 7.33 5.69
2 -14 18 85.39 13.51
2 -14 19 2.04 4.94
-2 14 -20 68.35 10.83
2 -14 20 65.49 13.13
2 -14 21 -4.56 4.55
2 -14 22 15.9 8.03
2 -14 23 -0.32 4.85
2 -14 24 -6.34 5.74
2 -14 25 -9.68 7.06
-2 13 11 0.42 6.14
-2 13 10 -0.19 5.3
-2 13 9 2.33 5.87
-2 13 8 0.84 5.21
2 -13 -7 29.48 11.91
-2 13 7 21.61 7.72
2 -13 -6 15.1 11.17
-2 13 6 2.47 5.07
2 -13 -5 29.1 10.97
-2 13 5 59.63 13.1
2 -13 -4 2.76 6.29
-2 13 4 9.89 7.63
2 -13 -3 70.74 16.35
-2 13 3 96.75 15.96
2 -13 -2 25.92 11.17
-2 13 2 21.6 7.84
2 -13 -1 16.49 8.93
-2 13 1 15.23 9.02
-2 13 1 12.78 3.87
2 -13 0 154.18 21.62
-2 13 0 150.05 18.85
2 -13 1 18.6 8.42
-2 13 -1 23.3 8.3
2 -13 2 156.73 20.7
-2 13 -2 160.58 19.9
2 -13 3 20.53 8.34
-2 13 -3 16.84 6.62
2 -13 4 124.19 17.71
2 -13 5 34.18 8.97
2 -13 6 74 13.24
2 -13 7 0.68 3.64
2 -13 8 39.94 9.72
2 -13 9 7.16 5.01
2 -13 10 12.95 7.79
2 -13 11 5.74 5.04
-2 13 -11 6.01 2.54
2 -13 12 26.32 6.46
-2 13 -12 31.91 5.45
-2 13 -13 4.44 2.95
2 -13 13 1.49 3.39
-2 13 -14 18.58 5.06
2 -13 14 7.68 3.55
2 -13 15 2.47 2.63
2 -13 16 2.96 2.75
2 -13 17 6.06 4.09
2 -13 18 7.01 5.69
2 -13 19 60.77 12.54
2 -13 19 27.08 8.21
2 -13 20 9.72 6.01
-2 13 -20 4.8 4.69
2 -13 20 3.57 4.22
2 -13 21 51.33 12.85
2 -13 21 28.85 9.05
2 -13 22 10.81 6.41
2 -13 22 -8.29 5.91
2 -13 23 17.64 7.45
2 -13 23 7.12 4.56
2 -13 24 11.44 5.36
2 -13 24 0.53 4.54
2 -13 25 21.21 10.41
2 -13 25 2.6 5.68
-2 12 12 3.37 7.48
-2 12 11 4.54 6.22
-2 12 10 5.69 4.88
-2 12 9 0.96 5.82
-2 12 8 11.52 6.91
-2 12 8 5.5 4.11
-2 12 7 -0.78 4.66
-2 12 6 26.59 8.55
2 -12 -5 25.56 11.69
-2 12 5 29.38 8.33
2 -12 -4 158.75 24.67
-2 12 4 163.53 19.49
2 -12 -3 75.75 15.12
-2 12 3 99.67 15.95
2 -12 -2 528.56 40.4
-2 12 2 608.97 36.35
-2 12 2 524.39 18.67
2 -12 -1 19.48 7.53
-2 12 1 25.28 7.68
2 -12 0 405.74 33.6
-2 12 0 445.94 30.76
2 -12 1 8.61 5.78
-2 12 -1 16.08 6.44
2 -12 2 269.7 25.65
-2 12 -2 287.21 24.96
2 -12 3 -1.51 4.79
-2 12 -3 -8.62 5.67
2 -12 4 247.67 23.92
2 -12 5 29.24 8.98
2 -12 6 30.04 7.87
2 -12 7 5.17 4.81
2 -12 8 8.98 6.58
2 -12 9 10.89 6.88
2 -12 10 5.84 3.45
-2 12 -10 4.81 2.49
2 -12 11 28.34 6.58
2 -12 11 23.26 7.87
-2 12 -11 21.91 4.16
-2 12 -12 8.42 3.54
2 -12 12 5.2 4.87
-2 12 -13 44.82 6.72
2 -12 13 41.48 6.91
2 -12 14 6.34 2.4
2 -12 15 78.27 12.63
2 -12 15 69.39 9.05
2 -12 16 8.36 5.3
2 -12 16 19.31 6.66
2 -12 17 142.98 17.16
2 -12 17 141.11 16.21
2 -12 18 13.35 6.73
2 -12 18 5.61 4.08
-2 12 -19 124.36 13.3
2 -12 19 118.77 16.65
2 -12 19 81.31 12.76
2 -12 20 -0.56 4.59
-2 12 -20 2.08 3.08
2 -12 20 9.85 5.52
2 -12 21 29.08 9.8
2 -12 21 17.66 6.88
2 -12 22 4.57 5.5
2 -12 22 -0.96 4.7
2 -12 23 22.32 9.43
2 -12 23 12.6 5.69
2 -12 24 -1.61 5.07
2 -12 24 1.45 4.04
2 -12 25 6.58 8.64
-2 11 13 -0.55 7.04
-2 11 12 4.92 5.27
-2 11 11 -2.47 5.5
-2 11 10 7.41 5.62
-2 11 9 -1.27 4.4
-2 11 9 0.53 2.43
-2 11 8 27.91 9.88
-2 11 8 24.46 6.71
-2 11 7 1.27 4.29
-2 11 6 6.91 6.39
-2 11 5 7.77 4.27
2 -11 -4 22.14 9.26
-2 11 4 26.28 7.29
2 -11 -3 35.66 11.51
-2 11 3 55.21 11.4
-2 11 3 41.11 4.19
2 -11 -2 7 5.74
-2 11 2 14.21 7.21
-2 11 2 11.49 3.06
2 -11 -1 89.33 15.71
-2 11 1 103.06 14.83
2 -11 0 3.01 6.35
-2 11 0 -1.2 4.48
2 -11 1 71.1 12.98
-2 11 -1 83.53 13.41
2 -11 2 77.36 13.52
-2 11 -2 86.56 13.16
2 -11 3 89.15 13.76
-2 11 -3 90.44 13.38
2 -11 4 45.33 9.89
2 -11 5 338.85 25.49
2 -11 6 -1.91 4.54
2 -11 7 33.79 8.18
2 -11 8 4.07 4.69
2 -11 9 14.33 7
2 -11 10 38.26 8.51
-2 11 -10 39.62 5.61
2 -11 11 29 6.06
-2 11 -11 29.69 5.05
-2 11 -12 9.05 3.31
2 -11 12 14.27 4.42
2 -11 13 4.04 5.01
2 -11 13 4.84 2.82
2 -11 14 20.86 7.17
2 -11 14 3.54 2.69
2 -11 15 13.17 6.68
2 -11 16 11.09 6.59
2 -11 16 21.05 7.13
2 -11 17 12.13 7.01
2 -11 17 3.3 4.48
2 -11 18 51.74 11.25
-2 11 -18 70.73 10.02
2 -11 18 48.55 9.55
-2 11 -19 5.9 4.6
2 -11 19 5.74 5.45
2 -11 19 -0.1 4.79
2 -11 20 70.37 13.81
2 -11 20 67.14 12.1
2 -11 21 3.28 4.19
2 -11 21 3.45 3.42
2 -11 22 21 8.31
2 -11 22 8.84 4.87
2 -11 23 -2.78 5.13
2 -11 23 2.12 3.75
2 -11 24 19.67 9.01
2 -11 24 14.64 6.8
2 -11 25 13.94 7.78
-2 10 14 15.47 9.67
-2 10 13 0.42 4.9
-2 10 12 0.58 7.13
-2 10 11 -3.98 4.99
-2 10 10 10.57 6.51
-2 10 9 -1.14 4.9
-2 10 9 7.28 3.58
-2 10 8 3.28 4.24
-2 10 8 4.34 3.21
-2 10 7 44.13 10.28
-2 10 6 6.53 6.22
-2 10 5 88.14 12.85
-2 10 4 12.78 6.18
2 -10 -3 274.32 28.28
-2 10 3 310.81 23.77
-2 10 3 251.67 9.4
2 -10 -2 74.51 14.23
-2 10 2 86.94 12.78
-2 10 2 78.89 6.69
2 -10 -1 121.85 18.46
-2 10 1 131.73 15.1
2 -10 0 1.67 5.12
-2 10 0 4.04 3.41
2 -10 1 118.97 16.94
-2 10 -1 119.48 14.57
2 -10 2 -4.55 4.74
-2 10 -2 2.44 4.69
2 -10 3 88.43 13
-2 10 -3 90.55 12.43
2 -10 4 2.38 3.78
2 -10 5 47.13 9.25
2 -10 6 92.77 12.87
2 -10 7 38.27 8.33
2 -10 8 56.96 9.8
2 -10 9 4.98 4.11
-2 10 -9 -1.96 1.76
-2 10 -10 -3.31 2.27
2 -10 11 5.72 3.47
-2 10 -11 9.36 3.23
2 -10 11 5.8 3.04
2 -10 12 47.68 9.25
2 -10 12 31.84 5.22
2 -10 13 3.17 4.16
2 -10 13 1.38 2.66
2 -10 14 44.74 9.03
2 -10 15 11.91 6
2 -10 15 8.68 4.98
2 -10 16 105.54 13.79
2 -10 16 98.39 12.15
2 -10 17 6.16 5
-2 10 -17 10.77 4.86
2 -10 17 7.42 4.33
2 -10 18 97.58 14.31
-2 10 -18 78.42 10.12
2 -10 18 83.21 12.05
2 -10 19 0.84 4.62
-2 10 -19 -2.73 2.44
2 -10 19 -0.47 3.55
2 -10 20 50.37 11.38
2 -10 20 22.99 7.31
2 -10 21 8.75 6.07
2 -10 21 8.05 5.66
2 -10 22 7.62 6.55
2 -10 22 5.57 3.98
2 -10 23 0.5 5.03
2 -10 23 5.45 6.93
2 -10 24 4.03 5.21
2 -10 25 20.54 9.35
-2 9 15 15.49 8.72
-2 9 14 3.91 5.6
-2 9 13 13.63 8.04
-2 9 12 4.44 6.05
-2 9 11 4.47 6.88
-2 9 10 3.58 5.37
-2 9 10 -0.6 2.08
-2 9 9 -0.2 5.37
-2 9 9 4.93 2.78
-2 9 8 -3.87 5.01
-2 9 8 0.55 2.46
-2 9 7 6.28 4.81
-2 9 6 5.89 5.38
-2 9 5 1.95 4
-2 9 4 61.29 10.75
-2 9 3 69.42 11.07
-2 9 3 65.61 4.45
2 -9 -2 316.82 28.87
-2 9 2 354.01 23.92
-2 9 2 324.99 12.63
2 -9 -1 21.75 8.34
-2 9 1 24.31 6.66
2 -9 0 61.69 12.35
-2 9 0 66.99 10.7
2 -9 1 8.23 6.4
-2 9 -1 1.06 3.35
2 -9 2 61.53 11.74
-2 9 -2 59.75 9.85
2 -9 3 76.79 12
2 -9 4 490.23 28.25
2 -9 4 505.98 24.96
2 -9 5 31.95 7.15
2 -9 5 36.1 7.03
2 -9 6 15.28 5.8
2 -9 6 10.61 3.68
2 -9 7 151.32 15.27
2 -9 8 1.18 2.88
-2 9 -8 1.86 1.71
2 -9 9 10.96 5.47
-2 9 -9 9.29 2.77
2 -9 9 13.97 4.99
2 -9 10 13.79 4.02
2 -9 10 11.26 4.31
-2 9 -10 11.47 2.87
2 -9 11 6.65 4.12
2 -9 11 1.75 2.22
2 -9 12 -0.05 2.78
2 -9 12 -0.29 2.37
2 -9 13 6.99 5.68
2 -9 13 -1.79 2.56
2 -9 14 2.94 3.64
2 -9 15 11.8 5.23
2 -9 15 11.3 4.28
2 -9 16 -1.79 4.18
-2 9 -16 -0.19 2.46
2 -9 16 0.47 2.56
2 -9 17 38.55 9.04
-2 9 -17 38.65 6.42
2 -9 17 41.11 8.68
2 -9 18 4.26 4.46
-2 9 -18 5.76 3.69
2 -9 18 -0.79 2.83
2 -9 19 51.1 11.34
-2 9 -19 31.04 6.2
2 -9 19 30.73 7.29
2 -9 20 3.16 4.12
2 -9 20 -4.62 4.82
2 -9 21 5.66 4.71
2 -9 21 10.09 5.1
2 -9 22 -0.88 4.15
2 -9 22 -3.87 3.46
2 -9 23 11.91 7.25
2 -9 24 0.86 5.28
2 -9 25 -0.16 5.04
-2 8 16 0.17 7.26
-2 8 15 16.62 8.09
-2 8 14 9.96 8.21
-2 8 13 0.09 5.17
-2 8 12 16.74 7.84
-2 8 11 7.03 5.76
-2 8 10 1.52 3.95
-2 8 10 1.01 2.13
-2 8 9 3.21 5.52
-2 8 9 1.42 1.88
-2 8 8 7.48 4.8
-2 8 8 20.63 4.69
-2 8 7 -2.6 3.97
-2 8 7 5 3.65
-2 8 6 37.44 8.79
-2 8 5 39.29 8.06
-2 8 4 90.86 12.34
-2 8 3 82.7 11.4
-2 8 3 79.99 4.16
-2 8 2 111.76 13.1
-2 8 2 112.77 6.58
2 -8 -1 9.73 7.43
-2 8 1 4.34 4.32
2 -8 0 102.12 15.44
-2 8 0 103.21 12.37
2 -8 1 -2.28 5.17
2 -8 1 1.32 2.34
-2 8 -1 2.69 4.29
2 -8 2 31.26 8.29
-2 8 -2 47.48 9.25
2 -8 2 43.76 7.23
-2 8 -2 51.92 8
2 -8 3 29.6 7.39
2 -8 3 34.04 6.55
-2 8 -3 44.01 7.11
2 -8 4 214.97 17.63
2 -8 4 223.01 16.21
2 -8 5 343.25 21.33
2 -8 5 323.32 19.6
2 -8 6 141.81 13.95
2 -8 6 118.23 11.96
2 -8 7 233.78 16.22
2 -8 7 215.58 16.8
-2 8 -7 192.18 9.32
2 -8 8 2.04 2.94
2 -8 8 2.54 4.25
-2 8 -8 0.71 1.19
2 -8 9 85.03 10.07
-2 8 -9 75.12 6.72
2 -8 10 1.53 3.49
2 -8 10 -1.48 1.7
2 -8 11 3.03 3.53
2 -8 11 4.31 2.28
2 -8 12 8.21 3.79
2 -8 12 -0.16 2.47
2 -8 13 86.47 11.08
-2 8 -14 2.69 3.38
2 -8 14 -1.03 3.11
2 -8 14 1.13 3.64
2 -8 15 89.8 12.47
-2 8 -15 90.12 9.16
2 -8 15 89.17 10.83
2 -8 16 9.97 5.02
-2 8 -16 1.83 2.43
2 -8 16 6.07 3.87
2 -8 17 76.01 11.9
-2 8 -17 71.04 8.22
2 -8 17 65.16 9.67
2 -8 18 -1.36 3.55
-2 8 -18 3.44 2.29
2 -8 18 -0.46 2.76
2 -8 19 38.86 10.13
2 -8 19 20.36 6.54
2 -8 20 9.49 5.58
2 -8 20 2.39 3.23
2 -8 21 0.01 4.45
2 -8 21 2.11 3.2
2 -8 22 15.09 7.2
2 -8 22 4.02 3.71
2 -8 23 -4.08 4.47
2 -8 24 -1.82 4.54
2 -8 25 -0.4 4.76
-2 7 17 3.28 6.6
-2 7 16 82.9 16.89
-2 7 15 5.07 6.84
-2 7 14 32.42 11.04
-2 7 13 20.58 9.22
-2 7 12 22.92 7.65
-2 7 11 5.07 5.79
-2 7 11 5.9 2.65
-2 7 10 14.74 8.27
-2 7 10 0.22 2.49
-2 7 9 10.92 5.97
-2 7 9 1.42 2.11
-2 7 8 5.31 4.72
-2 7 8 2.41 1.93
-2 7 7 6.52 5.07
-2 7 7 13.91 3.91
-2 7 6 -1.52 4.24
-2 7 5 30.06 7.08
-2 7 4 1.38 3.66
-2 7 3 251.26 18.47
-2 7 2 -0.65 2.73
-2 7 2 0.37 1.15
2 -7 -1 147.37 17.52
2 -7 -1 160.53 13.52
-2 7 1 156.94 14.58
2 -7 0 32.87 8.77
2 -7 0 30.96 6.5
-2 7 0 29.42 6.55
2 -7 1 1023.68 41.49
-2 7 -1 1192.41 38.33
2 -7 1 1214.28 35.88
2 -7 2 34.55 7.73
-2 7 -2 47.09 8.34
2 -7 2 40.97 6.53
-2 7 -2 37.38 6.16
2 -7 3 1211.07 39.97
-2 7 -3 1342.39 43.4
-2 7 -3 1345.6 34.38
2 -7 3 1299.17 36.96
-2 7 -4 210.62 16.39
2 -7 4 193.84 15.56
-2 7 -4 194.24 13.53
2 -7 4 202.14 14.61
2 -7 5 557.64 25.44
-2 7 -5 537.1 23.25
-2 7 -5 569.64 26.27
2 -7 5 523.79 23.75
2 -7 6 37.42 7.22
-2 7 -6 35.78 6.81
-2 7 -6 33.03 3.41
-2 7 -6 33.49 6.71
2 -7 6 33.59 6.45
2 -7 7 102.28 10.92
2 -7 7 106.82 10.86
-2 7 -7 95.09 6.46
-2 7 -8 42.33 4.71
2 -7 8 39.47 6.98
2 -7 9 33.52 6.15
2 -7 9 30.71 4.44
2 -7 10 5.29 3.28
2 -7 10 5.77 2.54
2 -7 11 3.68 3.75
2 -7 11 -1.2 1.72
2 -7 12 0.09 2.77
2 -7 13 -1.38 3.46
-2 7 -13 1.29 2.71
2 -7 13 1.86 2.99
-2 7 -14 4.88 3.1
2 -7 14 -2.94 3.41
2 -7 14 4.82 3.34
2 -7 15 -1.68 3.04
-2 7 -15 -0.03 2.19
2 -7 15 2.13 3.16
2 -7 16 55.19 9.63
-2 7 -16 33.61 5.45
2 -7 16 45.27 7.64
2 -7 17 -1.42 4.04
-2 7 -17 -3.62 2.89
2 -7 17 -1.47 3.1
2 -7 18 44 9.42
2 -7 18 39.34 7.69
2 -7 19 -3.59 6.5
2 -7 19 7.87 4.19
2 -7 20 41.98 10.62
2 -7 20 29.53 6.66
2 -7 21 7.39 5.92
2 -7 21 5.84 4.71
2 -7 22 35.53 10.4
2 -7 23 5.5 6.45
2 -7 24 11.1 6.99
-2 6 18 25.83 11.4
-2 6 17 4.15 5.53
-2 6 16 18.06 9.11
-2 6 15 24.11 9.14
-2 6 14 15.87 6.85
-2 6 14 16.31 8.09
-2 6 13 50.6 11.7
-2 6 12 3.92 4.89
2 -6 -11 25.83 4.6
-2 6 11 38.31 9.93
-2 6 10 -1.82 2.11
-2 6 10 3.77 4.16
-2 6 9 6.65 2.39
-2 6 9 9.59 5.54
-2 6 8 2.66 2.12
-2 6 8 0.58 2.86
-2 6 7 27.97 5.01
-2 6 7 25.77 6.31
-2 6 6 1.11 2.59
-2 6 6 1.42 3.31
2 -6 -6 0.49 2.46
-2 6 5 242.69 17.94
-2 6 4 2.83 4.21
-2 6 3 348.06 20.74
-2 6 2 12.94 4.52
2 -6 -2 5.87 3
-2 6 1 161.06 13.97
2 -6 -1 145.13 12.63
2 -6 0 46.34 9.77
2 -6 0 33.38 6.25
-2 6 0 44.76 7.32
2 -6 1 37.18 8.07
-2 6 -1 41.47 8.13
2 -6 1 49.02 7.48
-2 6 -1 49.2 6.46
-2 6 -2 41.82 7.88
2 -6 2 33.58 7.51
2 -6 2 47.78 7.5
-2 6 -2 43.14 7.5
-2 6 -2 40.16 5.89
-2 6 -3 43.34 7.39
2 -6 3 42.36 6.87
2 -6 3 34.83 5.79
-2 6 -3 50.56 6.51
2 -6 4 851.75 29.94
-2 6 -4 880.66 26.7
-2 6 -4 918.39 30.91
2 -6 4 859.37 28.66
2 -6 4 873.38 26.54
-2 6 -5 9.65 3.49
2 -6 5 2.72 2.63
-2 6 -5 9.98 1.7
-2 6 -5 5.28 3.48
2 -6 5 13.46 4.15
-2 6 -6 423.65 20.97
2 -6 6 397.82 19.73
2 -6 6 396.75 18.8
-2 6 -6 404.63 19.49
-2 6 -6 378.26 11.21
2 -6 7 18.67 4.31
-2 6 -7 18.75 4.61
-2 6 -7 11.16 3.82
2 -6 7 18.1 4.71
2 -6 8 563.99 23.57
2 -6 9 7.11 3.53
2 -6 9 6.65 2.04
2 -6 10 519.95 24.74
2 -6 10 437.81 14.45
2 -6 11 11.36 4.46
-2 6 -11 9.38 2.8
2 -6 11 7.61 2.7
-2 6 -12 1.7 1.96
2 -6 12 4.2 5.02
-2 6 -13 -0.99 1.62
2 -6 13 3.13 4.65
2 -6 13 2.71 2.83
2 -6 14 29.96 7.09
-2 6 -14 18.51 4.05
2 -6 14 18.87 4.77
2 -6 15 15.94 7.44
-2 6 -15 9.69 2.89
2 -6 15 7.3 3.5
2 -6 16 41.79 9.58
2 -6 16 29.9 5.62
2 -6 17 -0.29 3.8
2 -6 17 3.44 2.55
2 -6 18 12.36 5.68
2 -6 18 10.16 5.02
2 -6 19 4.69 4.2
2 -6 19 3.3 3.92
2 -6 20 10.1 5.95
2 -6 20 8.27 5.27
2 -6 21 2.79 4.8
2 -6 22 4.54 4.78
2 -6 23 24.51 9.61
2 -6 24 7.7 7.44
-2 5 18 14.05 8.49
-2 5 17 120.16 18.46
-2 5 16 21.96 9.2
-2 5 15 30.75 7.48
-2 5 15 49.83 11.66
-2 5 14 0.09 3.37
-2 5 14 1.75 4.77
-2 5 13 93.73 15.31
2 -5 -12 1.84 1.8
-2 5 12 6.11 5.04
2 -5 -11 58.94 7.07
-2 5 11 71.88 12.11
2 -5 -10 -0.33 1.67
-2 5 10 -1.5 3.53
2 -5 -9 -1.88 2.16
-2 5 9 -2.73 2.08
-2 5 9 -2.26 2.86
2 -5 -8 3.17 1.7
-2 5 8 1.24 1.31
-2 5 8 3.01 3.03
2 -5 -8 0.34 2.29
2 -5 -7 -1.46 1.66
-2 5 7 0.67 1.43
-2 5 7 1.06 2.59
-2 5 6 3.15 2.06
-2 5 6 -1.26 3.55
2 -5 -6 -0.19 2.15
-2 5 5 7.49 4.53
-2 5 5 3.37 2.23
-2 5 4 131.65 12.56
2 -5 -3 -5.16 2.71
-2 5 3 -0.06 3.22
2 -5 -2 739.43 26.1
-2 5 2 749.83 27.39
2 -5 -1 33.71 6.22
-2 5 1 41.64 7.34
2 -5 0 1724.51 49.04
-2 5 0 1927.66 43.98
2 -5 0 1896.2 41.61
2 -5 1 80.18 10.06
-2 5 -1 94.42 7.96
-2 5 -1 86.35 9.88
2 -5 1 79.23 8.23
-2 5 -2 4218.5 67.38
-2 5 -2 4420.16 52.15
2 -5 2 3932.23 63.71
2 -5 2 4166.02 60.27
-2 5 -3 301.73 16.79
-2 5 -3 298.2 14.22
2 -5 3 285.81 14.02
2 -5 3 284.54 16.53
2 -5 3 282.08 15.89
-2 5 -4 2373.63 45.4
2 -5 4 2267.51 39.91
-2 5 -4 2444.84 42.79
2 -5 4 2241.45 44.32
-2 5 -4 2262.38 19.3
-2 5 -5 -0.04 2.05
2 -5 5 0.16 2.5
2 -5 5 -0.27 2.53
-2 5 -5 -2.27 2.43
2 -5 6 718.26 24.49
-2 5 -6 757.1 25.89
2 -5 6 709.65 24.67
-2 5 -6 728.46 24.06
-2 5 -7 0.5 2.23
-2 5 -7 2.3 2.35
2 -5 7 2.05 2.63
2 -5 7 1.96 1.53
-2 5 -8 20.32 5.04
-2 5 -8 19.2 4.75
2 -5 8 23.08 5.72
2 -5 8 22.12 3.73
2 -5 8 19.36 2.92
2 -5 9 126.27 11.69
-2 5 -9 116.71 8.9
2 -5 9 121.91 9.03
2 -5 9 105.94 6.3
2 -5 10 5.56 3.94
-2 5 -10 3.48 2.6
2 -5 10 4.06 2.29
2 -5 11 9.12 4.64
-2 5 -11 9.15 2.74
2 -5 11 3.92 2.51
2 -5 12 4.33 5.03
-2 5 -12 -1.41 1.76
2 -5 12 2.85 2.85
2 -5 13 1.1 2.59
-2 5 -13 0.95 2.19
2 -5 13 -0.32 2.28
2 -5 14 0.33 2.97
2 -5 14 1.69 2.67
2 -5 15 12.63 5.53
2 -5 15 4.89 2.56
2 -5 16 0.1 4.85
2 -5 16 1.3 2.2
2 -5 17 45.66 9.73
2 -5 17 24.16 5.43
2 -5 18 14.53 6.85
2 -5 18 5.72 3.41
2 -5 19 28.49 8.38
2 -5 19 35.81 6.84
2 -5 20 -3.99 6.96
2 -5 20 3.15 3.03
2 -5 21 28.79 9.84
2 -5 22 8.64 6.94
2 -5 23 22 9.46
2 -5 24 5.86 6.36
-2 4 19 12.88 8.12
-2 4 18 23.99 10.2
-2 4 17 11.93 8.07
-2 4 16 15.8 5.89
-2 4 16 -1.14 3.93
-2 4 15 7.27 4.24
-2 4 15 0.54 4.32
-2 4 14 -1.06 3.31
-2 4 14 -2.91 5.85
-2 4 13 42.42 8.03
2 -4 -13 51.84 7.42
-2 4 13 45.9 10.74
2 -4 -12 34.18 5.64
-2 4 12 40.49 9.84
2 -4 -11 12.11 3.44
-2 4 11 7.62 4.79
2 -4 -10 97.66 8.25
-2 4 10 107.51 12.87
2 -4 -9 2.85 1.72
-2 4 9 0.01 2.89
2 -4 -9 1.05 2.04
2 -4 -8 34.69 4.14
-2 4 8 35.87 4.56
-2 4 8 27.36 6.29
2 -4 -8 28.74 6.34
2 -4 -7 -0.93 1.06
-2 4 7 3.91 1.99
-2 4 7 -2.08 3.58
2 -4 -7 -0.28 2.44
-2 4 6 -0.03 1.42
2 -4 -6 1.85 1.14
-2 4 6 0.4 2.43
2 -4 -6 4.12 2.86
2 -4 -5 13.34 1.94
-2 4 5 10.24 2.81
-2 4 5 14.02 4.7
2 -4 -5 7.92 3.45
2 -4 -5 11.19 3.97
2 -4 -4 156.38 12.17
-2 4 4 160.57 12.66
-2 4 4 168.16 9.53
2 -4 -3 6.44 2.64
-2 4 3 6.77 4.08
-2 4 3 9.76 3.18
2 -4 -2 16.58 4.29
-2 4 2 9.05 3.78
-2 4 2 14.94 3.91
2 -4 -1 11.28 3.81
-2 4 1 12.37 4.45
2 -4 0 28.87 6.26
-2 4 0 36.36 6.04
2 -4 0 34.21 5.43
-2 4 0 33.18 4.47
-2 4 -1 415.65 14.76
2 -4 1 389.58 19.71
-2 4 -1 403.02 20.51
2 -4 1 438.99 18.51
-2 4 -1 408.81 18.82
-2 4 -2 140.43 11.26
2 -4 2 114.66 8.4
-2 4 -2 116.6 8.72
2 -4 2 116.19 10.1
2 -4 2 122.2 9.65
2 -4 3 1057.24 27.84
2 -4 3 1067.22 24.87
-2 4 -3 1174.2 26.75
-2 4 -3 1140.05 28.9
2 -4 4 8.85 3.37
-2 4 -4 4.04 2.8
2 -4 4 4.07 2.5
-2 4 -4 6.33 3
2 -4 5 27.81 5.08
-2 4 -5 41.79 5.92
-2 4 -5 41.52 5.82
2 -4 5 35.33 3.36
-2 4 -5 35.4 4.7
2 -4 5 37.82 5.63
-2 4 -6 184.9 12.08
-2 4 -6 153.08 10.97
2 -4 6 175.85 12.21
-2 4 -6 164.13 9.49
2 -4 6 161.25 8.19
-2 4 -7 873.03 26.94
-2 4 -7 958.54 28.53
2 -4 7 906.8 28.03
-2 4 -7 874.54 21.62
2 -4 7 876.81 20.89
2 -4 7 827.29 15.04
-2 4 -8 16.19 4.28
-2 4 -8 23.69 5.3
2 -4 8 12.89 3.31
-2 4 -8 10.37 2.87
2 -4 8 17.24 4.62
-2 4 -9 617.78 24.72
2 -4 9 616.02 25.1
2 -4 9 643.76 21.24
-2 4 -9 620.96 18.13
2 -4 10 -4.02 3.14
-2 4 -10 2.2 1.51
2 -4 10 0.97 1.98
-2 4 -11 23.87 3.62
2 -4 11 28.51 6.1
2 -4 11 31.16 5.4
2 -4 12 -2.06 3.89
2 -4 12 1.87 1.93
2 -4 13 6.72 4.15
2 -4 13 5.83 2.58
2 -4 14 0.71 3.25
2 -4 14 2.56 2.59
2 -4 15 0.03 3.63
2 -4 15 5.13 3.33
2 -4 16 -1.04 3.26
-2 4 -16 0.82 0.96
2 -4 16 3.78 2.91
2 -4 17 10.34 6.91
2 -4 17 8.38 3.65
2 -4 18 13.21 6.58
2 -4 18 -1.45 2.65
2 -4 19 1.44 4.61
2 -4 19 -3.97 3.16
2 -4 20 5.29 6.35
2 -4 21 -3.16 4.06
2 -4 22 20.93 7.68
2 -4 23 -5.37 5.59
-2 3 20 49.78 13.64
-2 3 19 -3.13 5.83
-2 3 18 45.96 12.39
-2 3 17 -9.23 6.37
-2 3 16 37.68 8.02
-2 3 16 26.04 9.25
-2 3 15 0.04 2.56
-2 3 15 -6.2 4.16
-2 3 14 79.73 10.48
-2 3 14 96.64 13.86
-2 3 13 6.68 3.01
-2 3 13 16.83 6.59
-2 3 12 34.84 6.09
-2 3 12 50.92 9.77
-2 3 12 36.06 3.38
2 -3 -12 34.79 3.31
-2 3 11 2.94 2.85
-2 3 11 4.39 3.57
-2 3 10 -0.91 3.61
2 -3 -10 -1.32 3.18
-2 3 9 0.02 3.27
2 -3 -9 -1.71 2.77
-2 3 8 2.83 2.67
2 -3 -8 1.62 3.01
-2 3 7 1.5 3.29
2 -3 -7 5 2.97
-2 3 6 2.02 1.63
-2 3 6 5.17 3.43
2 -3 -6 6.28 2.84
2 -3 -6 5.17 3.24
-2 3 5 8.63 2.29
-2 3 5 10.67 4.18
2 -3 -5 11.1 3.83
2 -3 -5 5.74 3.11
-2 3 4 32.75 3.98
2 -3 -4 33.51 5.83
-2 3 4 32.44 5.79
2 -3 -4 32.29 5.63
-2 3 3 105.47 9.7
2 -3 -3 120.19 9.98
-2 3 3 119.41 7.44
-2 3 2 14.63 3.97
2 -3 -2 23.61 4.96
-2 3 2 18.58 3.22
-2 3 1 433.3 18.26
2 -3 -1 435.71 17.75
-2 3 1 416.71 13.79
-2 3 0 296.57 10.69
2 -3 0 257.12 16
2 -3 0 290.74 14.75
-2 3 0 279.85 7.21
-2 3 0 297.36 14.9
-2 3 0 285.73 11.39
2 -3 1 1068.93 28.84
-2 3 -1 1195.37 22.52
-2 3 -1 1199.81 30.95
2 -3 1 1165.66 21.91
2 -3 1 1191 28.76
-2 3 -1 1178.45 23.05
-2 3 -2 170.02 8.99
2 -3 2 170.35 10.6
-2 3 -2 182.29 9.43
2 -3 2 169.71 9.05
-2 3 -2 177.8 10.8
-2 3 -3 1447.47 25.44
2 -3 3 1571.54 30.12
2 -3 3 1407.65 28.84
-2 3 -3 1499.83 29.65
-2 3 -3 1423.02 27.4
-2 3 -4 149.54 8.39
-2 3 -4 168.36 10.06
2 -3 4 150.39 9.67
-2 3 -4 155.12 9.63
2 -3 4 154.58 10.03
-2 3 -5 218.66 10
-2 3 -5 233.98 12.47
-2 3 -5 214.17 11.88
2 -3 5 220.19 12.26
-2 3 -6 46.89 4.71
-2 3 -6 42.76 6.07
2 -3 6 51.18 6.95
-2 3 -6 41.25 5.83
2 -3 6 43.78 2.91
-2 3 -7 345.36 12.55
-2 3 -7 335.5 16.79
2 -3 7 356.2 17.25
-2 3 -8 114.44 7.28
2 -3 8 119.27 10.68
-2 3 -8 105.98 10.26
2 -3 9 41.06 7.08
-2 3 -9 43.15 6.67
2 -3 10 22.01 5.5
2 -3 10 16.48 3.34
2 -3 11 5.93 4.45
2 -3 11 0.43 1.57
2 -3 12 -3.66 4.36
2 -3 12 -0.51 1.82
2 -3 13 4.05 3.6
2 -3 13 2.3 1.94
-2 3 -13 3.28 1.46
2 -3 14 -3.36 4.15
2 -3 14 0.5 0.87
-2 3 -14 1.04 1.28
2 -3 14 -2.19 2.44
-2 3 -14 1.34 1.31
2 -3 15 0.11 2.81
2 -3 15 5.69 3.04
2 -3 16 17.21 5.41
2 -3 16 20.22 4.34
2 -3 17 -0.99 3.18
2 -3 17 -4.45 2.89
2 -3 18 23.28 7.45
2 -3 18 24.22 5.15
2 -3 19 -7.98 6.52
2 -3 20 25.98 8.64
2 -3 21 -4.03 5.51
2 -3 22 28.96 9.61
2 -3 23 -1.19 5.48
2 -3 23 13.86 8.91
-2 2 21 0.85 5.33
-2 2 20 0.82 4.97
-2 2 19 17.62 8.15
-2 2 18 4.49 6.33
-2 2 17 28.04 8.95
-2 2 16 6.73 4.23
-2 2 16 -1.09 4.28
-2 2 15 10.89 4.19
-2 2 15 20.3 7.13
-2 2 14 17.15 4.74
-2 2 14 15.07 6.25
-2 2 13 109.32 10.93
-2 2 13 124.3 15.01
-2 2 12 5.71 3.04
-2 2 12 11.32 5.08
-2 2 11 109.42 10.15
2 -2 -11 97.91 5.37
-2 2 11 103.49 5.53
-2 2 11 105.44 12.42
-2 2 10 30.67 4.95
2 -2 -10 32.3 3.52
-2 2 10 34.95 3.53
-2 2 10 40.16 7.54
2 -2 -10 26.05 5.63
-2 2 9 0.9 2.71
2 -2 -9 1.15 1.89
-2 2 8 -0.75 3.42
2 -2 -8 0.48 2.27
-2 2 7 -0.48 1.86
-2 2 7 -2.1 2.47
2 -2 -7 -1.02 1.97
2 -2 -7 1.04 1.89
-2 2 6 37.7 5.71
-2 2 6 44.59 6.79
2 -2 -6 37.05 5.95
2 -2 -6 35.92 5.72
-2 2 5 115.19 8.98
2 -2 -5 101.38 8.93
-2 2 5 104.38 9.3
2 -2 -5 98.73 8.99
-2 2 4 24.11 3.19
-2 2 4 18.02 4.17
-2 2 4 22.23 3.79
2 -2 -4 24.73 4.7
2 -2 -4 23.89 4.48
-2 2 3 60.71 5.19
2 -2 -3 59.09 5.09
2 -2 -3 62.39 6.62
-2 2 3 59.58 5.67
-2 2 3 55.64 6.96
2 -2 -3 55.93 6.39
-2 2 2 22.19 3.19
-2 2 2 16.78 4.4
2 -2 -2 25.52 4.43
2 -2 -2 17 2.34
-2 2 2 21.71 3.25
-2 2 1 111.03 5.4
-2 2 1 108.35 5.31
-2 2 1 111.61 8.94
2 -2 -1 108.76 8.4
2 -2 -1 97.28 6.09
2 -2 -1 108.17 4.48
-2 2 1 107.96 6.84
2 -2 0 310.87 15.22
2 -2 0 337.11 10.03
-2 2 0 350.05 10.81
2 -2 0 339.1 7.27
-2 2 0 317.16 14.75
2 -2 0 348.88 14.87
-2 2 0 343.79 9.29
-2 2 0 333.62 11.47
2 -2 0 344.75 11.8
2 -2 1 10.54 2.44
-2 2 -1 2.04 1.78
-2 2 -1 10.23 2.62
2 -2 1 15.3 2.79
-2 2 -1 4.06 2.96
2 -2 1 7.52 3.36
-2 2 -1 10.63 2.51
2 -2 2 490.23 13.94
-2 2 -2 475.44 13.78
-2 2 -2 491.84 14.14
2 -2 2 485.73 14.85
2 -2 2 491.01 14.37
-2 2 -2 515.78 15.19
-2 2 -3 198.8 8.94
2 -2 3 203.28 8.98
-2 2 -3 211.81 10.3
2 -2 3 197.61 10.14
2 -2 3 197.28 9.4
-2 2 -3 211.16 9.78
2 -2 4 20.42 3.12
-2 2 -4 16.79 2.68
-2 2 -4 17.74 3.8
2 -2 4 19.61 3.98
-2 2 -4 16.46 3.36
-2 2 -5 70.36 5.51
2 -2 5 69.52 5.3
2 -2 5 63.57 7.06
-2 2 -5 62.81 6.43
2 -2 6 18.52 4.54
-2 2 -6 13.51 3.76
-2 2 -7 48.39 6.63
2 -2 7 49.06 6.99
-2 2 -8 88.32 9.36
2 -2 8 76.15 8.56
2 -2 9 100.07 10.54
-2 2 -9 107.3 11.36
2 -2 9 95.84 6.74
2 -2 10 72.62 8.73
-2 2 -10 63.66 3.42
2 -2 10 68.65 5.95
2 -2 11 9.85 3.86
2 -2 11 7.5 1.7
-2 2 -11 8.31 1.96
-2 2 -11 6.43 1.28
2 -2 11 9.52 2.52
2 -2 12 21.58 6.12
2 -2 12 17.37 2.42
-2 2 -12 20.45 2.61
2 -2 12 22.39 3.95
2 -2 13 7.07 5.04
2 -2 13 5.85 2.69
2 -2 14 -1.93 3.11
2 -2 14 4.34 2.21
2 -2 15 1.04 4.31
2 -2 15 0.04 2.06
2 -2 16 2.32 3.72
2 -2 16 0.16 1.99
2 -2 17 6.49 5.76
2 -2 17 11.6 3.67
2 -2 18 6.96 4.9
2 -2 19 3.07 4.89
2 -2 20 7.54 6.16
2 -2 21 19.91 8.46
2 -2 21 32.97 9.91
2 -2 22 15.97 7.69
2 -2 22 9.09 6.91
2 -2 23 2.65 5.57
-2 1 21 12.1 6.86
-2 1 20 8.59 5.9
-2 1 19 11.87 5.72
-2 1 18 6.23 3.93
-2 1 17 16.85 4.68
-2 1 17 29.49 9.07
-2 1 16 1.42 3.42
-2 1 16 -4.31 5.34
-2 1 15 23.89 5.73
-2 1 15 36.23 8.87
-2 1 14 7 3.61
-2 1 14 2.43 4.96
-2 1 14 6.35 3.59
-2 1 13 105.53 10
-2 1 13 114.88 13.56
-2 1 13 117.51 12.03
-2 1 12 98.3 9
-2 1 12 101.76 12.64
-2 1 12 88.6 10.08
-2 1 11 134.87 10.2
-2 1 11 131.94 13.23
-2 1 11 144.2 12.39
-2 1 10 212.62 11.84
-2 1 10 229.99 16.82
-2 1 10 221.71 14.83
2 -1 -10 208.41 14.29
-2 1 9 54.97 5.73
2 -1 -9 56.59 4.38
-2 1 9 55.17 7.85
-2 1 9 57.17 4.31
2 -1 -9 58.83 7.41
-2 1 9 46.74 7
-2 1 8 113.1 7.55
2 -1 -8 124.05 6.69
-2 1 8 107.64 10.26
-2 1 8 114.68 6.38
2 -1 -8 121.83 10.24
-2 1 8 113.9 9.99
-2 1 7 2 1.21
2 -1 -7 -2.15 1.8
2 -1 -7 1.47 1.16
-2 1 7 0.24 1.57
-2 1 7 2.81 2.56
-2 1 7 0.67 2.23
-2 1 7 1.54 2.5
2 -1 -7 0.72 1.82
2 -1 -6 5.17 1.76
-2 1 6 7.07 2.98
-2 1 6 5.09 2.79
-2 1 6 1.45 2.07
2 -1 -6 5.79 2.8
2 -1 -6 5.4 2.27
2 -1 -5 3.4 1.52
-2 1 5 0.81 1.97
-2 1 5 3.64 2.23
-2 1 5 4.25 2.01
2 -1 -5 4.82 2.32
2 -1 -5 4.86 2.99
2 -1 -4 173 8.09
-2 1 4 180 10.47
-2 1 4 192.16 10.22
2 -1 -4 169.62 10.18
2 -1 -4 161.63 10.36
-2 1 4 175.52 10.89
2 -1 -3 6.03 1.97
2 -1 -3 9.76 3
-2 1 3 6.52 2.05
2 -1 -3 6.75 2.32
-2 1 3 4.57 2.61
2 -1 -3 8.02 2.7
-2 1 3 8.59 2.96
2 -1 -2 318.21 10.82
2 -1 -2 290.69 9.8
2 -1 -2 307.35 12.73
-2 1 2 317.19 12.76
2 -1 -2 316.64 12.88
-2 1 1 71.84 3.66
2 -1 -1 70.19 3.5
2 -1 -1 83.15 5.94
2 -1 -1 71.18 5.11
2 -1 -1 73.89 6.62
-2 1 1 69.61 6.12
2 -1 -1 73.2 6.02
2 -1 0 550.68 16.59
-2 1 0 610.34 12.1
2 -1 0 613.68 12.27
2 -1 0 570.72 17.56
2 -1 0 603.95 14.01
-2 1 0 603.88 15.08
2 -1 1 14.7 2.6
-2 1 -1 14.92 2.5
2 -1 1 14.19 2.58
-2 1 -1 10.74 2.46
-2 1 -1 14.92 2.5
2 -1 1 13.69 2.34
2 -1 2 1308.23 21.86
-2 1 -2 1304.73 23.48
-2 1 -2 1331.84 23.22
2 -1 2 1288.31 19.68
2 -1 2 1306.82 23.19
-2 1 -2 1337.19 20.07
-2 1 -3 6.91 2.41
2 -1 3 6.45 1.82
-2 1 -3 5.01 2.31
2 -1 3 7.59 2.44
-2 1 -3 4.29 2.45
2 -1 4 6.33 1.57
2 -1 4 5.27 2.4
-2 1 -4 10.55 3.19
2 -1 5 28.7 3.43
2 -1 5 27.65 4.81
-2 1 -5 28.03 5
2 -1 6 9.72 2.21
-2 1 -6 13.3 3.93
2 -1 6 9.42 3.59
2 -1 7 165.93 12.21
2 -1 7 165.73 7.71
2 -1 7 161.8 7.36
-2 1 -7 159.46 7.71
2 -1 7 158.82 7.02
2 -1 8 163.41 12.41
2 -1 8 176.81 7.51
2 -1 8 169.13 7.76
-2 1 -8 181.7 7.99
2 -1 8 168.66 7.59
2 -1 9 229.64 15.98
2 -1 9 262.98 9.41
-2 1 -9 251.16 9.17
2 -1 9 254.55 9.72
2 -1 10 -2.56 3.79
2 -1 10 -0.11 1.12
2 -1 11 1.8 4.13
2 -1 11 1.83 1.63
2 -1 12 -1.7 3.28
2 -1 12 -0.52 1.55
2 -1 13 8.03 4.18
2 -1 13 -0.45 1.92
2 -1 14 12.66 5.26
2 -1 14 -0.52 1.66
2 -1 15 5.68 4.6
2 -1 15 2.07 2.06
2 -1 16 1.99 6.12
2 -1 16 4.88 2.07
2 -1 17 25.39 7.75
2 -1 18 2.72 4.87
2 -1 19 6.25 5.38
2 -1 20 -2.76 5.38
2 -1 20 -2.36 3.97
2 -1 21 16.91 8.03
2 -1 21 24.19 10.58
2 -1 22 2.29 5.72
2 -1 22 -7.19 5.68
-2 0 22 12.24 7.18
-2 0 21 -1.36 4.19
-2 0 20 46.44 11.34
-2 0 19 11.76 7.53
-2 0 18 32.28 10
-2 0 18 39.3 8.13
-2 0 17 -0.52 3.75
-2 0 17 8.9 6.61
-2 0 17 2.11 2.89
-2 0 16 28.26 5.87
-2 0 16 34.02 7.75
-2 0 16 37.55 8.86
-2 0 15 8.73 3.03
-2 0 15 13.02 6.53
-2 0 15 10.72 4.68
-2 0 14 429.94 19.87
-2 0 14 434.6 26.8
-2 0 14 429.21 24.12
-2 0 13 50.17 6.64
-2 0 13 59.43 10.42
-2 0 13 56.83 8.53
-2 0 12 180.79 11.62
-2 0 12 186.16 15.78
-2 0 12 182.28 14.64
-2 0 11 91.56 7.9
-2 0 11 91.18 10.59
-2 0 11 93.34 9.86
-2 0 10 48.95 5.42
2 0 -10 47.95 6.93
-2 0 10 49.44 7.38
-2 0 10 48.35 7.38
2 0 -9 59.17 4.27
-2 0 9 62.11 5.55
2 0 -9 63.18 7.43
-2 0 9 67.68 8.13
-2 0 9 57.32 7.21
-2 0 8 101.64 6.48
2 0 -8 93.92 5.56
-2 0 8 108.9 9.71
-2 0 8 107.23 10.12
-2 0 8 102.25 9.33
2 0 -8 97.97 8.91
-2 0 7 13.25 2.34
2 0 -7 11.76 2.5
-2 0 7 11.99 2.4
-2 0 7 13.7 3.51
-2 0 7 13.42 3.7
-2 0 7 12.29 3.76
2 0 -7 11.66 3.4
-2 0 6 16.72 2.14
2 0 -6 16.12 2.88
-2 0 6 16.82 3.65
-2 0 6 17.34 2.72
2 0 -6 15.12 3.38
-2 0 6 15.45 3.5
-2 0 6 15.72 3.54
2 0 -6 16.03 3.67
2 0 -6 16.53 3.67
-2 0 5 1.31 0.82
2 0 -5 0.07 1.3
-2 0 5 3.4 1.95
2 0 -5 5.39 2.51
-2 0 5 1.15 1.89
-2 0 5 3.19 2.18
-2 0 5 6.36 3.04
2 0 -5 -0.55 1.58
2 0 -5 1.02 2.01
2 0 -4 8.89 2.43
-2 0 4 8.47 2.32
2 0 -4 11.28 3.07
-2 0 4 13.15 3.23
-2 0 4 10.04 3.16
2 0 -4 11.92 2.9
2 0 -4 7.02 2.44
2 0 -3 34 3.95
-2 0 3 34.09 4.23
-2 0 3 38.37 4.12
2 0 -3 37.68 4.23
2 0 -3 29.75 3.27
2 0 -3 39.89 4.86
-2 0 3 35.78 4.62
2 0 -2 50.13 4.53
-2 0 2 52.93 4.68
2 0 -2 51.79 4.93
-2 0 2 51.61 5.05
-2 0 2 56.13 5.39
2 0 -2 53.59 5.26
2 0 -1 161.06 5.22
2 0 -1 146.65 7.7
-2 0 1 146.39 7.74
-2 0 1 145.75 7.86
2 0 -1 146.66 8.09
2 0 -1 157.68 7.89
-2 0 1 152.35 7.95
2 0 0 -2.16 1.8
2 0 0 -0.15 1.13
2 0 0 -4.61 2.13
2 0 0 1.07 1.63
-2 0 0 1.84 1.9
-2 0 0 2.34 1.75
2 0 0 0.64 1.35
2 0 1 365.24 7.48
2 0 1 380.92 11.87
-2 0 -1 362.3 8.09
2 0 1 383.25 11.84
2 0 1 379.49 13.64
-2 0 -1 390.57 13.97
-2 0 -1 390.65 11.9
2 0 1 387.56 10.5
2 0 2 -0.66 1.65
-2 0 -2 0.32 1.59
2 0 2 2.52 1.71
2 0 2 3.32 2.71
-2 0 -2 -0.85 2.09
2 0 3 1151.75 24.94
-2 0 -3 1119.07 20.4
-2 0 -3 1177.78 25.22
2 0 3 1104.24 20.27
2 0 4 108.8 8.65
-2 0 -4 97.13 6.21
-2 0 -4 100.43 8.06
2 0 4 103.53 6.37
2 0 5 582.03 20.85
-2 0 -5 608.06 20.17
2 0 5 578.04 14.39
-2 0 -5 580.25 14.37
2 0 6 175.79 12.34
-2 0 -6 180.15 11.7
2 0 6 161.51 7.66
-2 0 -6 177.59 8
2 0 6 161.1 5.17
-2 0 -7 664.07 23.21
2 0 7 607.85 23.81
2 0 7 621.58 11.16
-2 0 -8 313.33 17.1
2 0 8 301.81 9.77
2 0 8 307.66 17.62
2 0 8 306.47 8.7
2 0 9 177.44 7.19
2 0 9 175.47 14.11
2 0 9 174.54 7.26
2 0 10 8.62 3.24
2 0 10 6.82 1.78
2 0 11 9.74 3.65
2 0 11 13.91 2.54
2 0 12 23.76 6.87
2 0 12 16.87 2.83
2 0 13 4.47 3.37
2 0 13 3.24 1.88
2 0 14 2.3 4.93
2 0 14 3.06 1.82
2 0 15 -1.54 3.84
2 0 15 -3.18 2.21
2 0 16 5.85 5.24
2 0 17 -0.2 4.47
2 0 18 7.61 5.87
2 0 18 8.24 6.7
2 0 19 -3.79 5.49
2 0 19 6.75 6.08
2 0 20 -1.35 7.58
2 0 20 10.41 6.92
2 0 21 2.33 5.16
2 0 21 -1.6 4.78
2 0 22 8.16 4.85
-2 -1 22 -1.92 5.29
-2 -1 21 3.25 4.39
-2 -1 20 39.76 10.74
-2 -1 20 42.94 9.51
-2 -1 19 6.75 4.93
-2 -1 19 3.01 3.82
-2 -1 18 66.86 9.59
-2 -1 18 65.72 12.53
-2 -1 18 51.07 10
-2 -1 17 7.1 3.34
-2 -1 17 -5.94 4.73
-2 -1 17 5.85 6.36
-2 -1 16 34.85 6.53
-2 -1 16 37.9 9.11
-2 -1 16 39.26 8.11
-2 -1 15 3.65 2.22
-2 -1 15 4.39 3.71
-2 -1 14 22.09 4.83
-2 -1 14 29.23 6.56
-2 -1 14 25.69 7.12
-2 -1 13 83.63 8.47
-2 -1 13 87.03 11.52
-2 -1 13 88.84 10.8
-2 -1 12 80.58 7.64
-2 -1 12 86.84 10.58
-2 -1 12 82.63 9.85
-2 -1 11 201.86 11.11
2 1 -11 190.05 7.02
-2 -1 11 199.3 15.2
-2 -1 11 200.74 14.64
-2 -1 10 30.3 4.2
2 1 -10 27.24 4.87
-2 -1 10 29.24 5.72
-2 -1 10 27.3 5.34
-2 -1 9 78.71 6.07
-2 -1 9 87.74 9.01
-2 -1 9 76.55 8.77
2 1 -9 78.22 8.31
-2 -1 8 12.55 2.29
2 1 -8 16.81 4.38
-2 -1 8 16.92 4.18
2 1 -8 16.83 4.2
-2 -1 8 14.39 3.46
-2 -1 8 13.75 3.71
-2 -1 7 114.86 6.01
-2 -1 7 121.62 9.88
2 1 -7 109.49 9.68
-2 -1 7 114.33 8.69
2 1 -7 111.01 8.91
-2 -1 7 109.59 9.33
2 1 -6 3.56 1.43
-2 -1 6 1.99 1.66
-2 -1 6 3.55 1.32
2 1 -6 6.44 3.3
2 1 -6 2.5 1.41
-2 -1 6 4.28 1.73
2 1 -6 0.7 2.54
-2 -1 6 5.05 3.25
2 1 -5 6.97 1.26
-2 -1 5 3.37 1.02
-2 -1 5 3.87 1.73
2 1 -5 7.23 2.14
-2 -1 5 1.07 1.9
2 1 -5 5.55 2.47
2 1 -5 8.06 2.4
2 1 -5 3.13 1.67
-2 -1 5 6.01 2.82
-2 -1 4 47.28 4.76
-2 -1 4 54.08 4.65
2 1 -4 54.32 4.51
2 1 -4 49.41 4.76
2 1 -4 56.75 5.77
-2 -1 4 54.42 5.58
-2 -1 3 27.51 3.75
2 1 -3 22.53 3.42
2 1 -3 24.8 3.38
-2 -1 3 28.89 3.12
2 1 -3 25.55 2.53
2 1 -3 27.31 3.8
-2 -1 3 24.3 3.55
2 1 -2 62.21 5.12
-2 -1 2 66.38 5.16
-2 -1 2 59.71 5.16
-2 -1 2 66.65 4.55
2 1 -2 64.25 4.98
2 1 -2 62.73 4.49
-2 -1 2 65.52 5.44
2 1 -2 65 5.36
-2 -1 1 381.14 12.33
2 1 -1 388.6 12.41
-2 -1 1 375.27 12.25
2 1 -1 394.63 12.36
2 1 -1 388.92 10.79
2 1 -1 408.43 11.9
-2 -1 1 394.73 11.76
2 1 0 32.09 3.85
-2 -1 0 24.54 3.44
2 1 0 26.05 3.23
-2 -1 0 31.75 3.69
-2 -1 0 26.02 3.1
2 1 0 27.25 3.06
2 1 1 506.02 14.16
-2 -1 -1 536.54 18.74
-2 -1 -1 537.69 14.32
2 1 1 503.63 17.83
2 1 1 519.47 14.47
-2 -1 -1 519.65 11.11
2 1 1 539.77 10.82
2 1 1 523.48 11.88
2 1 2 91.5 7.6
-2 -1 -2 85.57 5.96
-2 -1 -2 89.45 7.77
2 1 2 84.82 5.87
2 1 2 93.24 3.87
-2 -1 -2 92.95 4.12
-2 -1 -2 84.27 4.62
-2 -1 -3 1.32 1.52
-2 -1 -3 3.54 2.76
2 1 3 1.28 2.22
2 1 3 1.44 1.4
-2 -1 -3 4.91 1.58
2 1 4 77.84 5.62
-2 -1 -4 76.81 5.63
-2 -1 -4 73.12 7.57
2 1 5 49.45 4.51
-2 -1 -5 49.69 4.61
-2 -1 -5 51.74 6.51
-2 -1 -6 454.61 19.03
2 1 6 444.76 20.15
-2 -1 -7 193.45 13.09
2 1 7 163.51 12.91
-2 -1 -8 353.45 18.71
2 1 8 323.3 19.22
2 1 9 1.09 3.58
2 1 10 312.3 9.39
2 1 10 305.84 20.26
2 1 11 1.45 0.93
2 1 11 -4.13 3.76
2 1 12 221.22 18.46
2 1 13 5.76 3.93
2 1 14 14 5.59
2 1 15 0.42 4.41
2 1 16 0.3 4.35
2 1 16 4.14 4.88
2 1 17 4.12 5.93
2 1 17 -8.72 4.72
2 1 18 2.28 4.36
2 1 18 15.84 7.89
2 1 19 15.53 8.89
2 1 19 4.22 6.35
2 1 20 13.31 7.4
2 1 20 14.33 7.97
2 1 21 -5.58 6.02
2 1 21 8.89 8.46
-2 -2 23 -0.85 4.61
-2 -2 22 14.34 7.41
-2 -2 21 12.42 7.38
-2 -2 21 4.66 4.13
-2 -2 20 7.76 5.78
-2 -2 20 4.7 4.49
-2 -2 19 29.98 8.12
-2 -2 19 29.89 8.77
-2 -2 18 2.45 2.33
-2 -2 18 -2.58 3.4
-2 -2 17 168.58 13.84
-2 -2 17 178.18 18.08
-2 -2 17 161.03 16.28
-2 -2 16 4.76 2.75
-2 -2 16 -0.79 3.71
-2 -2 16 -3.16 3.62
-2 -2 15 647.76 24.71
-2 -2 15 655.27 31.73
-2 -2 15 650.16 29.5
-2 -2 14 2.17 2.04
-2 -2 14 2.69 2.9
-2 -2 14 -0.91 3.42
-2 -2 13 896.49 26.25
-2 -2 13 958.54 34.4
-2 -2 13 878.16 32.04
-2 -2 12 69.94 6.94
-2 -2 12 74.1 9.22
-2 -2 12 65.93 8.82
-2 -2 11 300.62 13.61
-2 -2 11 305.31 17.59
-2 -2 11 303.47 17.58
2 2 -10 12.63 2.61
-2 -2 10 9.58 2.28
-2 -2 10 11.35 3.04
2 2 -10 9.57 2.07
-2 -2 10 12.37 3.01
2 2 -10 14.1 3.64
-2 -2 10 11.99 4.51
2 2 -9 140.92 8.28
-2 -2 9 143.15 8.45
-2 -2 9 132.37 7.52
-2 -2 9 136.23 10.47
2 2 -9 131.81 11.46
2 2 -9 126.47 7.72
2 2 -9 135.65 10.41
-2 -2 9 124.85 10.82
2 2 -8 65.09 5.18
-2 -2 8 65.23 5.24
-2 -2 8 58.78 5.35
2 2 -8 62.21 7.61
2 2 -8 64.4 5.46
-2 -2 8 61.12 6.61
-2 -2 8 67.16 7.51
2 2 -8 63.56 6.97
2 2 -7 13.57 2.45
-2 -2 7 13.1 2.34
-2 -2 7 7.56 2.52
2 2 -7 12.7 2.69
2 2 -7 11.35 3.68
-2 -2 7 15.87 3.61
2 2 -7 11.85 2.48
-2 -2 7 13.68 3.81
-2 -2 6 27.27 3.12
2 2 -6 30.25 3.12
-2 -2 6 30.26 4.16
2 2 -6 23.18 3.99
2 2 -6 24.95 3.42
-2 -2 6 28.18 3.7
2 2 -6 27.2 4.61
-2 -2 6 26.94 4.56
-2 -2 5 14.66 3.13
2 2 -5 13.6 2.1
-2 -2 5 15.16 2.8
-2 -2 5 14.18 3.24
2 2 -5 15.54 3.29
2 2 -4 42.71 3.81
-2 -2 4 33.65 3.1
-2 -2 4 27.75 4.18
2 2 -4 36.03 4.67
2 2 -3 31.1 2.36
-2 -2 3 35.35 2.77
2 2 -3 35.6 4.11
-2 -2 3 34.69 4.37
2 2 -2 114.98 6.85
-2 -2 2 134.14 7.6
-2 -2 1 25.31 3.16
2 2 -1 32.04 3.72
2 2 -1 21.55 2.88
-2 -2 0 260.34 8.74
-2 -2 0 267.68 10.17
2 2 0 272.65 8.75
2 2 0 276.92 10.16
2 2 1 20.93 4.88
-2 -2 -1 18.52 2.75
2 2 1 15.92 2.11
-2 -2 -1 20.18 2.27
-2 -2 -2 968.54 27.54
2 2 2 924.77 26.35
-2 -2 -2 951.22 12.14
-2 -2 -2 985.32 17.79
-2 -2 -3 2.62 1.87
-2 -2 -3 4.07 2.82
2 2 3 4.64 2.91
2 2 4 825.43 18.78
2 2 4 853.73 25.48
-2 -2 -4 799.02 18.84
-2 -2 -4 847.39 26.07
2 2 5 167.97 8.58
-2 -2 -5 176.68 8.8
-2 -2 -5 177.1 12.31
2 2 6 1824.88 28.21
-2 -2 -6 1830.82 28.19
-2 -2 -6 1926.05 41.41
2 2 7 89.13 6.25
-2 -2 -7 74.51 5.91
-2 -2 -7 87.21 9.08
2 2 8 813.12 18.86
-2 -2 -8 852.95 29.65
-2 -2 -8 785.59 18.38
2 2 9 11.52 4.13
2 2 10 133.07 14.26
2 2 11 8.49 4.97
2 2 12 6.46 1.19
2 2 12 12.53 5.85
2 2 13 -4.29 4.79
2 2 14 7.49 4.92
2 2 14 4.86 5.06
2 2 15 -0.78 3.95
2 2 15 5.39 4.29
2 2 16 11.56 6.75
2 2 16 13.98 6.59
2 2 17 0.49 4.94
2 2 17 1.99 4.78
2 2 18 2.42 5.03
2 2 18 3.43 5.35
2 2 19 1.26 6.77
2 2 19 10.97 8.29
2 2 20 1.06 5.47
2 2 20 3.12 4.72
2 2 21 8.76 7.82
-2 -3 24 -6.49 8.21
-2 -3 23 4.97 5.96
-2 -3 22 -2.77 3.47
-2 -3 22 -0.03 6.15
-2 -3 21 29.37 7.65
-2 -3 21 23.6 8.85
-2 -3 20 -5.36 3.77
-2 -3 20 -5.4 4.81
-2 -3 19 23.67 5.76
-2 -3 19 12.22 5.54
-2 -3 19 22.4 7.17
-2 -3 18 8.51 4.34
-2 -3 18 12.07 6.25
-2 -3 18 14.62 5.74
-2 -3 17 4.63 3.76
-2 -3 17 2.45 2.87
-2 -3 17 9.56 5.16
-2 -3 16 18.13 5.15
-2 -3 16 19.6 6.9
-2 -3 16 8.5 5.18
-2 -3 15 15.59 4.48
-2 -3 15 20.05 5.77
-2 -3 15 16.56 5.74
-2 -3 14 79.03 8.69
-2 -3 14 76.51 9.97
-2 -3 14 65.13 9.39
-2 -3 13 2.37 2.34
-2 -3 13 -2.26 3.36
-2 -3 13 4.46 3.82
-2 -3 12 62.49 6.99
2 3 -12 61.51 7.15
-2 -3 12 56.86 5.17
2 3 -12 57.36 5.4
-2 -3 12 61.5 8.33
-2 -3 12 52.89 8.24
2 3 -11 20.96 4.24
-2 -3 11 23.22 3.38
-2 -3 11 21.86 3.71
2 3 -11 23.97 5.9
2 3 -11 21.16 3.2
-2 -3 11 17.46 4.54
-2 -3 11 27.28 5.71
-2 -3 10 158.32 9.44
2 3 -10 152.73 9.42
-2 -3 10 146 8.58
2 3 -10 146.08 12.55
2 3 -10 144.73 8.46
-2 -3 10 152.1 11.11
2 3 -10 160.34 11.8
-2 -3 10 161.16 12.56
2 3 -9 10.47 2.79
-2 -3 9 6.75 2.16
2 3 -9 10.64 3.85
-2 -3 9 5.7 2.96
2 3 -9 12.42 3.86
-2 -3 9 8.56 2.81
-2 -3 8 509.87 15.21
2 3 -8 515.6 15.12
-2 -3 8 535.79 17.51
2 3 -8 494.49 21.05
2 3 -8 526.36 20.11
-2 -3 8 521.09 20.51
2 3 -7 1.09 1.25
2 3 -7 2.27 2.42
-2 -3 7 7.33 2.25
2 3 -7 2.25 1.81
-2 -3 7 3.3 3.44
2 3 -6 182.96 8.31
-2 -3 6 186.54 8.21
2 3 -6 188.29 10.97
-2 -3 6 175.73 11.37
2 3 -5 -0.08 1.56
-2 -3 5 -0.1 0.98
2 3 -5 -1.3 1.8
-2 -3 4 18.96 1.77
-2 -3 4 21.04 4.13
2 3 -4 23.87 4.18
2 3 -4 17.12 3.38
2 3 -3 7.02 2.26
2 3 -3 5.61 2.09
-2 -3 3 7.52 2.96
2 3 -2 339.93 9.7
2 3 -2 344.66 13.02
-2 -3 2 318.76 12.69
-2 -3 2 347.74 12.42
2 3 -2 337.83 12.21
-2 -3 1 37.64 2.96
2 3 -1 29.41 3.33
-2 -3 1 33.84 3.74
2 3 -1 33.61 3.31
-2 -3 1 34.54 4.37
2 3 -1 35.7 4.71
-2 -3 0 239.51 8.93
-2 -3 0 241.27 8.74
-2 -3 0 221.75 10.32
2 3 1 0.85 3.32
-2 -3 -1 6.4 2.8
-2 -3 -1 1.53 1.16
2 3 2 67.54 7.66
-2 -3 -2 66.49 3.66
2 3 3 5.35 2.48
-2 -3 -3 10.29 1.32
2 3 4 47.39 6.9
-2 -3 -4 51.64 7.19
-2 -3 -5 257.71 15.92
2 3 5 265.73 15.24
-2 -3 -6 -0.61 2.96
2 3 7 252.19 11.32
-2 -3 -7 270.46 17.11
-2 -3 -7 243.85 11.43
2 3 8 76.01 6.17
-2 -3 -8 80.29 6.61
2 3 9 179.28 9.43
-2 -3 -9 179.03 9.53
2 3 10 2.89 4.2
2 3 10 1.17 1.46
2 3 11 157.78 16.44
2 3 12 5.38 6.18
2 3 12 3.43 3.74
2 3 13 105.06 14.83
2 3 13 107.21 14.56
2 3 14 1.75 3.66
2 3 14 -1.78 4.05
2 3 15 12.61 7.27
2 3 15 24.13 8.38
2 3 16 -7.08 5.76
2 3 16 4.8 5.32
2 3 17 -1.57 4.25
2 3 17 3.83 5.36
2 3 18 9.21 6.83
2 3 18 -2.68 4.93
2 3 19 10.29 6.22
2 3 19 -12.33 7.64
2 3 20 9.84 7.57
-2 -4 24 -4.21 4.35
-2 -4 23 -2.45 4.53
-2 -4 22 -0.11 3.72
-2 -4 22 13.86 6.38
-2 -4 21 -0.65 3.81
-2 -4 21 4.17 5.1
-2 -4 20 3.43 3.99
-2 -4 20 15.3 6.46
-2 -4 19 0.5 2.46
-2 -4 19 2.23 4.15
-2 -4 19 4.08 5.81
-2 -4 18 34.61 6.68
-2 -4 18 25.61 6.78
-2 -4 18 40.04 8.47
-2 -4 17 2.77 2.4
-2 -4 17 -4.98 3.58
-2 -4 17 -1.61 3.31
-2 -4 16 134.22 11.87
-2 -4 16 134.86 14.14
-2 -4 16 126.85 14.07
-2 -4 15 34.67 3.88
-2 -4 15 36.8 6.03
2 4 -15 33.29 6.58
-2 -4 15 31.24 7.37
-2 -4 15 22.4 6.06
-2 -4 14 465.22 20.32
2 4 -14 429.59 20.04
-2 -4 14 447.22 15
2 4 -14 456.52 15.1
-2 -4 14 466.05 23.51
-2 -4 14 452.78 23.99
2 4 -13 6.2 2.53
-2 -4 13 8.97 2.52
-2 -4 13 7.68 3.16
2 4 -13 7.54 2.43
-2 -4 13 6.52 3.15
-2 -4 13 6.94 4.91
2 4 -12 258.07 13.96
-2 -4 12 248.1 13.44
-2 -4 12 248.94 12.03
2 4 -12 247.98 17.58
2 4 -12 247.78 11.75
-2 -4 12 257.8 15.6
-2 -4 12 233.63 16.34
2 4 -11 4.28 2.04
-2 -4 11 4.41 2.31
2 4 -11 6.39 3.68
-2 -4 11 9.6 4.65
-2 -4 11 8.08 3.17
2 4 -10 139.46 9.26
-2 -4 10 137 9.21
2 4 -10 124.59 11.39
-2 -4 10 139.49 11.94
2 4 -9 14.06 3.08
-2 -4 9 18.58 3.78
2 4 -9 18.2 4.93
2 4 -9 13.71 3.96
-2 -4 9 15.19 4.07
2 4 -8 3.9 1.81
2 4 -8 5.77 2.52
-2 -4 8 7.95 3.59
2 4 -8 2.97 2.13
2 4 -7 9.79 2.57
-2 -4 7 11.93 3.65
2 4 -7 11.45 3.36
2 4 -7 13.91 3.6
2 4 -6 9.69 2.81
2 4 -6 14.13 3.08
2 4 -6 15.41 3.78
-2 -4 6 13.42 3.41
-2 -4 5 39.98 2.84
2 4 -5 42.04 5.27
-2 -4 5 45.38 5.75
2 4 -5 42.24 5.58
2 4 -4 24.31 3.78
2 4 -4 27.53 4.42
-2 -4 4 21.62 3.99
2 4 -4 24.44 4.27
2 4 -3 77.29 5.93
-2 -4 3 84.59 7
-2 -4 3 76.82 6.78
2 4 -3 82.12 7.22
2 4 -3 79.84 7.14
-2 -4 2 23.96 3.18
2 4 -2 22.28 3.21
2 4 -2 31.05 4.54
-2 -4 2 21.74 3.6
-2 -4 2 22.25 3.82
-2 -4 1 49.29 4.54
2 4 -1 49.41 5.57
2 4 -1 49.38 3.25
-2 -4 1 54.56 5.97
-2 -4 1 51.3 5.06
-2 -4 0 5.68 2.65
-2 -4 0 4.97 2.54
-2 -4 0 8.4 2.35
2 4 0 10.06 2.35
-2 -4 -1 309.95 10.19
2 4 2 41.31 7.06
-2 -4 -2 40.66 3.66
2 4 3 412.31 20.35
2 4 4 5.23 3.48
-2 -4 -5 1377.84 39.73
2 4 5 1308.08 35.84
-2 -4 -6 13.1 3.72
-2 -4 -7 1083.53 36.39
2 4 7 1066.24 33.51
-2 -4 -8 7.64 3.01
2 4 8 10.53 4.37
-2 -4 -9 44.75 5.5
2 4 9 48.42 5.33
2 4 9 43.64 8.47
-2 -4 -10 0.13 1.62
2 4 10 2.85 1.85
2 4 10 -5.78 3.54
-2 -4 -11 20.98 3.75
2 4 11 15.73 6.84
2 4 12 5.49 3.73
2 4 12 14.84 6.17
2 4 13 -4.8 5.48
2 4 13 2.1 4.85
2 4 14 7.21 6.17
2 4 14 0.83 4.34
2 4 15 5.42 4.5
2 4 15 -4.93 4.43
2 4 16 3.87 4.69
2 4 16 5.43 6.24
2 4 17 2.82 7.77
2 4 17 7.21 6.77
2 4 18 16.85 8.28
2 4 18 6.11 5.53
2 4 19 -1.17 4.84
2 4 19 -4.68 6.31
2 4 20 9.5 7.17
-2 -5 25 3.92 5.43
-2 -5 24 1.76 5.69
-2 -5 23 8.2 5.35
-2 -5 23 8.69 6.31
-2 -5 22 1.27 4.17
-2 -5 22 12.21 5.94
-2 -5 21 10.08 5.4
-2 -5 21 3.47 4.54
-2 -5 20 19.76 6.33
-2 -5 20 20.57 7.57
-2 -5 19 4.5 2.82
-2 -5 19 9.21 5.65
-2 -5 19 1.56 3.71
-2 -5 18 19.96 5.15
-2 -5 18 12.81 5.99
-2 -5 18 16.24 6.15
-2 -5 17 39.19 7.24
-2 -5 17 37.99 7.87
-2 -5 17 34.26 7.81
-2 -5 16 27.05 5.5
-2 -5 16 31.39 4.33
2 5 -16 29.05 4.13
-2 -5 16 32.05 7.18
-2 -5 16 33.83 7.29
-2 -5 15 114.93 10.7
-2 -5 15 113.74 8.35
-2 -5 15 108.88 11.96
2 5 -15 114.48 8.4
-2 -5 15 126.55 13.5
-2 -5 14 4.76 3.06
2 5 -14 4.76 2.41
-2 -5 14 10.93 3.96
-2 -5 14 4.55 3.18
2 5 -13 -0.54 2.56
-2 -5 13 3.5 2.31
2 5 -13 5.55 4.21
-2 -5 13 3.55 3.62
-2 -5 12 78.8 8.15
2 5 -12 87.56 8.49
2 5 -12 82.98 10.47
-2 -5 12 93.31 10.53
2 5 -11 11.03 3.37
-2 -5 11 9.51 3.34
2 5 -11 8.5 3.93
-2 -5 11 14.65 5.1
2 5 -11 10.88 3.63
2 5 -10 31.06 4.85
2 5 -10 29.02 5.84
2 5 -10 36.64 6.29
-2 -5 10 32.37 6.31
2 5 -9 198.33 11.87
2 5 -9 178.99 13.18
2 5 -9 186.01 12.67
-2 -5 9 184.26 13.44
2 5 -8 42.64 5.5
2 5 -8 50.47 6.9
2 5 -8 37.75 5.86
-2 -5 8 46.4 6.28
2 5 -7 158.95 10.13
-2 -5 7 164.1 11.57
2 5 -7 175.23 11.84
2 5 -7 171.16 11.73
2 5 -6 54.92 6.48
2 5 -6 50.12 6.28
-2 -5 6 46.58 6.31
2 5 -5 11.49 2.74
-2 -5 5 8.16 3.44
2 5 -5 7.95 3.19
-2 -5 5 11.14 2.97
2 5 -4 6.03 3.33
2 5 -4 5.11 2.82
-2 -5 4 11.79 3.78
-2 -5 4 9.81 3.45
-2 -5 3 3.82 1.82
2 5 -3 6.54 2.24
-2 -5 3 5.7 2.81
-2 -5 3 7.21 3.24
-2 -5 2 6.32 2.37
2 5 -2 0.19 2.32
2 5 -2 3.62 1.24
-2 -5 2 2.09 2.84
-2 -5 2 5.24 2.33
-2 -5 1 8.07 3.28
-2 -5 1 5.61 2.3
2 5 -1 3.76 1.44
-2 -5 1 4.66 2.26
-2 -5 0 -0.36 2.2
-2 -5 0 2.4 2.16
2 5 0 -1.73 1.61
2 5 1 83.49 6.5
2 5 2 105.4 11.4
2 5 2 133.25 9.12
2 5 3 39.33 7.06
2 5 3 45.04 6.09
2 5 4 22.6 5.33
2 5 4 28.72 5.54
2 5 5 34.63 6.85
2 5 5 30.75 6.02
2 5 6 180.29 14.38
2 5 6 171.36 14.07
-2 -5 -6 175.46 7.54
-2 -5 -7 21.27 2.41
2 5 7 30.69 6.4
2 5 8 101.78 12.26
-2 -5 -8 62.32 3.23
2 5 9 2.62 3.25
-2 -5 -10 70.72 7.2
2 5 10 65.82 6.95
2 5 10 62.17 10.5
-2 -5 -11 7.53 2.11
2 5 11 4.56 3.84
-2 -5 -12 30.88 4.25
2 5 12 32.92 8
2 5 13 -7.2 5.27
2 5 13 3.61 4.96
2 5 14 17.5 7.82
2 5 14 15.15 6.99
2 5 15 -13.21 6.27
2 5 15 -9.74 6.38
2 5 16 4.6 4.11
2 5 16 5.24 4.92
2 5 17 7.37 5.92
2 5 17 0.26 5.22
2 5 18 -3.71 5.98
2 5 18 -7.52 6.6
2 5 19 -5.78 4.85
-2 -6 25 7.34 7.82
-2 -6 24 -4.35 5.59
-2 -6 24 1.71 4.84
-2 -6 23 -4.46 5.25
-2 -6 23 0.39 4.11
-2 -6 22 -0.87 3.78
-2 -6 22 -2.52 3.68
-2 -6 21 3.04 3.85
-2 -6 21 1.18 3.19
-2 -6 20 2.39 3.04
-2 -6 20 -3.81 5.47
-2 -6 20 4.4 3.73
-2 -6 19 9.25 3.87
-2 -6 19 10.73 6.15
-2 -6 19 6.02 4.62
-2 -6 18 3.91 2.77
-2 -6 18 4.57 4.74
-2 -6 18 7.52 4.81
-2 -6 17 24.21 4.05
-2 -6 17 25.43 5.77
-2 -6 17 22.02 6.98
-2 -6 17 16.96 5.12
-2 -6 16 27.48 5.84
-2 -6 16 31.46 4.94
-2 -6 16 27.58 6.69
-2 -6 16 34.57 7.02
-2 -6 15 219.63 15.27
2 6 -15 206.39 17.94
-2 -6 15 211.41 17.48
-2 -6 14 49.89 7.26
2 6 -14 45.67 8.64
-2 -6 14 51.58 8.37
2 6 -13 294.42 16.54
-2 -6 13 300.97 17.07
2 6 -13 286.46 19.67
-2 -6 13 302.84 19.59
2 6 -12 13.98 3.72
2 6 -12 10.86 4.48
-2 -6 12 9.7 4.37
2 6 -11 60.68 7.29
2 6 -11 53.68 8.14
-2 -6 11 65.03 8.72
2 6 -10 38.42 5.93
2 6 -10 34.03 6.37
-2 -6 10 37 6.07
2 6 -9 81.42 8.11
-2 -6 9 83 9.05
2 6 -9 80.51 8.76
2 6 -8 82.19 8.2
2 6 -8 98.01 9.74
-2 -6 8 84.32 8.91
2 6 -8 89.78 9.25
2 6 -7 14.07 3.81
2 6 -7 17.01 4.51
-2 -6 7 8.68 3.23
2 6 -7 19.03 5.04
2 6 -6 36.5 5.77
2 6 -6 31.05 5.44
-2 -6 6 28.54 4.77
-2 -6 6 31.52 5.45
2 6 -5 7.28 3.16
-2 -6 5 4.1 2.61
-2 -6 5 4.54 2.99
2 6 -4 14.7 3.79
-2 -6 4 17.35 3.75
-2 -6 4 14.79 4.6
-2 -6 4 13.99 3.92
-2 -6 3 20.16 3.82
2 6 -3 16.97 3.67
2 6 -3 20.01 2.74
-2 -6 3 18.8 4.45
-2 -6 3 18.38 3.8
-2 -6 2 51.86 5.93
-2 -6 2 45.27 6.2
2 6 -2 47.79 6.79
2 6 -2 46.89 4.15
-2 -6 2 49.18 6.33
-2 -6 1 1.74 3.04
2 6 -1 0.4 1.95
-2 -6 0 65.01 7.87
2 6 0 67.31 5.92
-2 -6 -1 154.64 13.45
2 6 1 159.03 9.92
2 6 2 0.89 4.29
2 6 2 3.89 2.1
2 6 3 66.48 9.29
2 6 3 82.48 8.58
2 6 4 451.21 23.45
2 6 4 447.34 20.51
2 6 5 1.59 3.07
2 6 5 -3.39 2.75
2 6 6 292.04 18.72
2 6 6 295.05 19.16
2 6 7 6.79 3.8
-2 -6 -7 1.71 1.03
-2 -6 -8 8.73 1.81
2 6 8 12.14 6.18
-2 -6 -9 6.23 1.43
2 6 9 14.3 5.39
2 6 10 38 8.97
-2 -6 -11 36.71 5.51
2 6 11 35.94 8.44
2 6 12 10.72 5.9
2 6 13 12.75 5.87
2 6 14 -2.15 4.43
2 6 14 2.22 5.54
2 6 15 10.63 6.73
2 6 15 5.22 5.28
2 6 16 8.08 8.72
2 6 16 5.96 4.85
2 6 17 2.13 4.79
2 6 17 3.38 4.87
2 6 18 11.93 6.81
2 6 19 13.98 8.38
-2 -7 25 6.93 6.15
-2 -7 24 6.61 6.61
-2 -7 24 5.68 5.63
-2 -7 23 2.48 4.44
-2 -7 23 -4.3 3.99
-2 -7 22 -1.85 4.95
-2 -7 22 13.55 7.07
-2 -7 21 -1.47 3.62
-2 -7 21 -2.02 4.84
-2 -7 20 5.96 4.89
-2 -7 20 0.43 3.6
-2 -7 20 1.07 3.97
-2 -7 19 15.75 5.63
-2 -7 19 20.02 6.47
-2 -7 19 15.29 5.58
-2 -7 18 19.62 5.53
-2 -7 18 24.83 7.02
-2 -7 18 30.69 7.52
-2 -7 17 78.36 10.45
-2 -7 17 74.76 11.21
-2 -7 16 103.97 11.31
2 7 -16 86.35 12.15
-2 -7 16 95.17 12.9
-2 -7 15 -0.99 2.42
2 7 -15 5.12 4.49
-2 -7 15 3.97 4.12
2 7 -14 117.85 13.22
-2 -7 14 122.61 13
2 7 -13 -1.09 3.73
-2 -7 13 3.02 2.66
2 7 -12 130.48 11.4
2 7 -12 139.86 13.59
-2 -7 12 122.68 12.42
2 7 -11 2.71 2.35
2 7 -11 2.5 2.4
-2 -7 11 1.42 2.6
2 7 -10 435.15 20.5
-2 -7 10 430.64 21.67
2 7 -9 74.71 8.48
-2 -7 9 64.37 8.26
2 7 -8 552.45 22.85
2 7 -8 608.07 24.56
-2 -7 8 558.85 23.6
2 7 -7 27.47 5.46
-2 -7 7 24.72 5.23
-2 -7 7 24.2 5.04
2 7 -6 190.45 12.97
-2 -7 6 181.85 7.09
-2 -7 6 160.67 12.09
-2 -7 6 177.74 12.93
2 7 -5 17.29 3.84
-2 -7 5 19.23 4.19
-2 -7 5 14.46 1.74
-2 -7 5 10.16 2.92
-2 -7 5 25.01 5.44
-2 -7 4 45.14 6.21
2 7 -4 55.01 7.26
-2 -7 4 46.69 3.12
-2 -7 4 45.36 6.92
-2 -7 4 59.23 7.38
2 7 -3 0.65 2.54
-2 -7 3 5.21 3.25
-2 -7 3 -0.62 2.16
2 7 -3 0.39 1.44
-2 -7 3 3.91 3.19
-2 -7 3 1.5 0.92
-2 -7 2 6.94 3.71
-2 -7 2 7.67 3.23
2 7 -2 0.65 2.2
-2 -7 1 17.03 4.52
2 7 -1 13.58 3.24
-2 -7 0 118.66 11.56
2 7 0 113.12 8.65
-2 -7 -1 200.42 16.34
2 7 1 192.07 11.84
2 7 2 90.88 11.98
2 7 2 101.19 9.2
2 7 3 102.95 12.07
2 7 3 120.28 10.52
2 7 4 8.99 3.84
2 7 4 9.53 3.7
2 7 5 181.78 15.71
2 7 5 197.32 15.43
2 7 6 10.13 4.9
2 7 6 10.72 4.64
2 7 7 136.94 13.87
-2 -7 -7 92.59 7.32
2 7 8 22.46 6.5
2 7 9 20.48 6.4
2 7 10 86.96 12.65
-2 -7 -11 84.86 8.97
2 7 11 76.86 13.61
2 7 12 7.35 4.56
2 7 13 22.6 8.27
2 7 14 -3.05 6.45
2 7 14 8.18 5.46
2 7 15 15.48 9.44
2 7 15 6.22 5.06
2 7 16 7.97 7.21
2 7 16 3.03 4.32
2 7 17 16.92 7.2
2 7 17 11.28 7.26
2 7 18 -10.8 6.01
-2 -8 26 -2.05 4.04
-2 -8 25 6.89 6.63
-2 -8 25 0.64 5.88
-2 -8 24 2.92 5.18
-2 -8 24 3.98 5.96
-2 -8 23 1.48 5.21
-2 -8 23 10.11 5.61
-2 -8 22 13.38 6.58
-2 -8 22 9.46 6.7
-2 -8 21 -3.67 4.42
-2 -8 21 -4.16 3.61
-2 -8 20 9.06 5.52
-2 -8 20 7.06 4.9
-2 -8 20 3.68 3.85
-2 -8 19 7.53 4.46
-2 -8 19 11.17 6.01
-2 -8 19 9.32 3.89
-2 -8 18 27.96 7
-2 -8 18 25.23 7.47
2 8 -17 18.74 6.3
-2 -8 17 14.24 6.05
2 8 -16 141.07 15.61
-2 -8 16 136.88 15.03
2 8 -15 28.97 7.68
-2 -8 15 39.56 8.66
2 8 -14 92.53 11.89
-2 -8 14 92.22 11.76
2 8 -13 34.82 7.11
-2 -8 13 32.23 6.89
2 8 -12 69.43 10.01
-2 -8 12 61.26 9.32
-2 -8 11 17.11 4.62
-2 -8 10 275.52 18.03
2 8 -9 287.98 17.64
-2 -8 9 298.07 18.32
2 8 -8 15.57 4.23
2 8 -8 25.85 6.26
-2 -8 8 16.03 3.91
-2 -8 8 17.2 5.21
2 8 -7 309.5 18.1
-2 -8 7 295.3 10.48
-2 -8 7 278.83 16.92
-2 -8 7 301.13 17.46
2 8 -6 5.95 3.2
-2 -8 6 2.56 3.24
-2 -8 6 4.78 1.28
-2 -8 6 8.71 3.71
-2 -8 6 -0.46 2.42
2 8 -5 203.19 14.71
-2 -8 5 181.58 12.76
-2 -8 5 185.25 6.99
-2 -8 5 202.56 14.09
-2 -8 5 166.61 12.73
-2 -8 4 1.26 2.12
-2 -8 4 1.67 2.51
2 8 -4 -0.02 2.66
-2 -8 4 -1.31 1.1
-2 -8 4 3.12 3.82
-2 -8 3 42.35 6.6
-2 -8 3 46.48 7.25
2 8 -3 48.45 8.49
2 8 -3 39.92 5.18
-2 -8 3 41.46 4.09
-2 -8 2 -2.84 3.02
2 8 -2 0.91 1.87
-2 -8 1 1.02 2.81
2 8 -1 2.89 2.45
-2 -8 0 32.82 6.71
2 8 0 34.5 5.7
-2 -8 -1 51.78 8.61
2 8 1 61.97 7.43
-2 -8 -2 4.38 4.98
2 8 2 9.92 3.9
2 8 2 2.2 3.68
2 8 3 184.84 13.67
2 8 3 138.12 14.56
2 8 4 13.12 4.29
2 8 4 6.17 3.34
2 8 5 89.61 10.7
2 8 5 99.59 12.02
2 8 6 9.99 4.09
2 8 6 12 4.71
2 8 7 37.4 8.13
2 8 8 44.2 9.07
2 8 9 27.05 7.86
2 8 10 37.72 9.81
2 8 11 -3.32 4.97
2 8 12 32.33 9.54
2 8 13 -5.17 5.91
2 8 14 2.64 5.44
2 8 15 7.23 6.9
2 8 15 -4.06 4.94
2 8 16 4.77 7.75
2 8 16 22.01 9.46
2 8 17 -8.19 6.46
-2 -9 25 -4.43 4.06
-2 -9 25 -8.52 6.89
-2 -9 24 2.89 4.36
-2 -9 24 10.6 6.94
-2 -9 23 -7.02 3.97
-2 -9 23 6.75 5.35
-2 -9 22 2.58 5.09
-2 -9 22 -0.6 4.74
-2 -9 21 -1.6 3.9
-2 -9 21 -1.59 3.14
-2 -9 20 8.05 5.52
-2 -9 20 13.74 5.52
-2 -9 19 7.24 5.26
2 9 -18 8.83 5.08
-2 -9 18 3.08 5.99
2 9 -17 52.59 9.98
-2 -9 17 65.42 11.16
2 9 -16 11.64 6.3
-2 -9 16 21.31 7.32
2 9 -15 258.97 20.76
-2 -9 15 275.07 20.56
2 9 -14 15.38 5.78
-2 -9 14 8.6 3.83
2 9 -13 326.71 21.8
-2 -9 13 332.14 21.7
-2 -9 12 8.4 4.42
-2 -9 11 619.19 28.35
-2 -9 10 185.84 15.12
-2 -9 9 785.96 30.48
-2 -9 9 764.7 29
-2 -9 8 115.6 7.37
-2 -9 8 117.61 11.47
-2 -9 8 127.03 12.15
-2 -9 7 489.67 13.63
-2 -9 7 486.35 22.99
-2 -9 7 475.78 23.03
-2 -9 6 17.48 4.12
2 9 -6 21.62 5.72
-2 -9 6 17.37 2.54
-2 -9 6 24.16 6.15
-2 -9 6 22.57 5.32
2 9 -5 118.55 12.25
-2 -9 5 111.48 10.77
-2 -9 5 95.55 5.73
-2 -9 5 103.72 10.77
-2 -9 5 94.16 10.57
2 9 -4 2.98 2.88
-2 -9 4 3.01 3.51
-2 -9 4 -3.15 3.03
-2 -9 4 -0.51 0.91
2 9 -3 20.68 5.06
-2 -9 3 19.96 5.12
-2 -9 3 26.53 6.27
2 9 -3 15.48 3.52
-2 -9 3 22.9 3.48
-2 -9 2 -2.57 2.84
2 9 -2 0.41 1.88
-2 -9 2 2.86 2.07
-2 -9 1 9.82 4.99
2 9 -1 4.52 2.13
-2 -9 0 1.27 3.18
2 9 0 7 3.4
-2 -9 -1 12.68 4.64
2 9 1 9.91 4.25
-2 -9 -2 7.08 4.34
2 9 2 11.74 3.82
2 9 2 10.81 4.29
2 9 3 1.24 2.97
2 9 3 1.6 4.02
2 9 4 273.75 19.06
2 9 4 237.83 19.41
2 9 5 -5.61 3.93
2 9 5 3.4 3.58
2 9 6 210.99 18.35
2 9 6 194.95 17.04
2 9 7 40.37 9.05
2 9 8 82.34 12.48
2 9 9 6.51 4.99
2 9 10 137.53 17.35
2 9 11 18.74 7.24
2 9 12 73.06 14.41
2 9 13 0.64 5.65
2 9 14 -3.76 5.36
2 9 15 13.24 8.68
2 9 15 4.22 6.62
2 9 16 -0.73 6.22
-2 -10 26 -9.46 6.93
-2 -10 25 8.27 5.44
-2 -10 24 9.61 6.85
-2 -10 23 10.55 4.95
-2 -10 23 -2.24 4.45
-2 -10 22 12.81 6.03
-2 -10 22 8.03 5.99
-2 -10 21 6.62 2.93
-2 -10 21 7.03 5.68
-2 -10 20 4.49 5.47
2 10 -19 -1.16 5.14
-2 -10 19 10.28 5.85
2 10 -18 4.52 5.9
-2 -10 18 -0.22 3.37
2 10 -17 81.2 12.25
-2 -10 17 80.13 12.76
2 10 -16 5.25 4.13
-2 -10 16 1.07 3.25
2 10 -15 28.12 6.93
-2 -10 15 42.65 8.63
2 10 -14 17.46 5.52
-2 -10 14 13.26 4.45
2 10 -13 26.48 7.3
-2 -10 13 22.85 6.74
-2 -10 12 20.63 5.98
-2 -10 11 107.46 12.31
-2 -10 10 173.69 14.9
-2 -10 10 203.66 16.54
-2 -10 9 5.19 1.84
-2 -10 9 10.69 4.13
-2 -10 9 9.48 4.74
-2 -10 8 156.95 8.63
-2 -10 8 145.75 13.6
-2 -10 8 157.7 13.96
-2 -10 7 12.36 4.24
-2 -10 7 10.28 2.01
-2 -10 7 10.53 3.8
-2 -10 7 7.1 4.21
-2 -10 6 103.3 10.99
-2 -10 6 103.67 6.39
-2 -10 6 109.24 11.48
-2 -10 6 99.27 11.28
-2 -10 5 29.17 6.56
-2 -10 5 25.24 5.76
-2 -10 5 23.22 3.21
-2 -10 4 161.53 13.88
-2 -10 4 150.57 8.69
-2 -10 4 163.65 14.04
-2 -10 3 3.29 2.8
2 10 -3 1.66 2.14
-2 -10 3 0.7 1.12
-2 -10 2 12.9 4.38
2 10 -2 12.86 4.12
-2 -10 2 18.61 3.69
-2 -10 1 7.52 5.25
2 10 -1 -0.74 2.17
-2 -10 0 29.36 7.73
2 10 0 25.38 5.59
-2 -10 -1 5.1 5.43
2 10 1 3.75 3.29
-2 -10 -2 20.85 6.67
2 10 2 24.57 5.92
2 10 2 24.66 7.14
-2 -10 -3 10.54 6.53
2 10 3 28.75 7.09
2 10 3 14.72 5.53
2 10 4 2.89 3.22
2 10 4 8.5 4.36
2 10 5 3.41 5.29
2 10 5 0.76 2.72
2 10 6 14.68 6.11
2 10 6 10.34 5.24
2 10 7 8.76 5.53
2 10 8 5.17 4.48
2 10 9 60.83 12.11
2 10 10 9.05 7.23
2 10 11 78.95 15.06
2 10 12 9.64 7.2
2 10 13 52.9 13.13
2 10 14 5.28 7.43
2 10 15 11.78 7.48
-2 -11 26 -3.17 6.27
-2 -11 25 5.24 7.29
-2 -11 24 -8.6 6.92
-2 -11 23 5.15 4.67
-2 -11 22 -2.74 4.89
-2 -11 21 -2.79 3.52
-2 -11 20 7.59 6.01
2 11 -19 6.47 6.36
-2 -11 19 5.91 5.86
2 11 -18 4.42 4.9
-2 -11 18 -7.14 4.64
2 11 -17 -1.31 4.51
-2 -11 17 5.17 3.98
2 11 -16 85.13 12.44
-2 -11 16 83.59 11.88
2 11 -15 -0.72 3.53
-2 -11 15 -2.47 4.53
2 11 -14 117.21 13.87
-2 -11 14 114.67 13.55
-2 -11 13 3.24 3.02
-2 -11 12 303.21 21.25
-2 -11 11 7.88 4.38
-2 -11 11 12.86 6.21
-2 -11 10 620.46 19.93
-2 -11 10 585.16 28.14
-2 -11 10 655.74 30.37
-2 -11 9 0.51 1.42
-2 -11 9 1.83 4.66
-2 -11 9 -4.06 4.25
-2 -11 8 246.85 10.93
-2 -11 8 254.6 18.3
-2 -11 8 254.03 18.61
-2 -11 7 -0.7 2.29
-2 -11 7 1.05 1.06
-2 -11 7 -3.31 3.34
-2 -11 7 -0.01 3.87
-2 -11 6 58.01 9.31
-2 -11 6 59.46 5.33
-2 -11 6 66.11 9.36
-2 -11 6 58.87 9.31
-2 -11 5 -1.89 2.83
-2 -11 5 1.68 2.77
-2 -11 5 -0.6 1.34
-2 -11 4 -0.45 2.47
-2 -11 4 10.22 4.59
2 11 -4 3.5 2.98
-2 -11 4 2.64 1.8
-2 -11 3 0.91 3.17
2 11 -3 5.45 3.54
-2 -11 3 1.25 1.93
-2 -11 2 -3.91 4.61
2 11 -2 5.26 3.68
-2 -11 1 -0.1 3.69
2 11 -1 2.8 2.88
-2 -11 0 6.36 5.78
2 11 0 7.09 4
-2 -11 -1 5.91 5.27
2 11 1 -1.25 3.22
-2 -11 -2 4.4 4.4
2 11 2 7.68 3.52
2 11 2 -0.61 3.77
-2 -11 -3 102.25 16.31
2 11 3 119.61 13.56
2 11 3 81.05 12.37
-2 -11 -4 -4.08 3.92
2 11 4 -0.58 3.45
2 11 4 3.89 5.25
2 11 5 63.32 10.47
2 11 5 64.31 11.3
2 11 6 10.82 4.76
2 11 6 0.98 3.65
2 11 7 51.23 10.47
2 11 8 4.29 5.65
2 11 9 136.05 18.22
2 11 10 6.67 6.43
2 11 11 32.81 9.73
2 11 12 9.53 6.25
2 11 13 15.69 9.14
-2 -12 25 2.2 4.09
-2 -12 24 -0.13 5.19
-2 -12 23 -1.83 4.98
-2 -12 22 9 6.1
-2 -12 21 -0.8 4.83
2 12 -20 8.83 5.5
-2 -12 20 10.3 6.25
2 12 -19 2.32 4.75
-2 -12 19 -0.11 4.75
2 12 -18 19.83 7.99
-2 -12 18 5.85 4.4
2 12 -17 2.73 4
-2 -12 17 6.91 4.24
2 12 -16 4.12 4.88
-2 -12 16 5.82 4.11
2 12 -15 0.91 3.24
-2 -12 15 -10.23 5.56
-2 -12 14 31.16 8.74
-2 -12 13 16.23 5.85
-2 -12 12 -1.51 3.85
-2 -12 12 4.9 4.46
-2 -12 11 39.06 8.25
-2 -12 11 28.07 6.3
-2 -12 10 25.09 4.05
-2 -12 10 31.92 7.57
-2 -12 10 24 6.12
-2 -12 9 56.25 5.75
-2 -12 9 48.47 8.46
-2 -12 9 66.37 10.54
-2 -12 8 14.04 5.49
-2 -12 8 13.47 2.64
-2 -12 8 18.83 5.9
-2 -12 8 20.88 7.2
-2 -12 7 40.91 7.72
-2 -12 7 31.91 4.12
-2 -12 7 38.79 8.16
-2 -12 7 39.99 7.93
-2 -12 6 0.2 2.64
-2 -12 6 0.4 1.17
-2 -12 5 72.46 10.81
-2 -12 5 79.03 10.94
-2 -12 5 78.51 6.9
-2 -12 4 3.76 3.72
-2 -12 4 4.06 3.59
2 12 -4 1.32 2.64
-2 -12 4 1.74 1.9
-2 -12 3 66.09 10.74
-2 -12 3 59.2 7.02
2 12 -3 66.16 9.23
-2 -12 2 -2.61 4.44
2 12 -2 4.65 4.01
-2 -12 1 3.76 4.88
2 12 -1 3.83 3.87
-2 -12 0 15.78 6.88
2 12 0 -2.53 4.89
-2 -12 -1 -3.92 5.87
2 12 1 -1.66 4.26
2 12 1 -3.36 6.18
-2 -12 -2 5.45 4.31
2 12 2 -2.28 3.64
2 12 2 0.79 4.07
-2 -12 -3 7.08 6.58
2 12 3 6.75 4.74
2 12 3 2.74 3.44
-2 -12 -4 15.93 7.27
2 12 4 5.65 4.35
2 12 4 16.27 5.1
-2 -12 -5 3.07 7.65
2 12 5 7.67 4.76
2 12 5 12.81 5.85
-2 -12 -6 17.88 7.31
2 12 6 15.79 6.64
2 12 6 21.59 7.77
2 12 7 6.42 6.64
2 12 8 11.3 7.37
2 12 9 3.85 5.85
2 12 10 64.42 13.33
2 12 11 3.61 5.71
2 12 12 29.1 10.78
-2 -13 24 5.85 6.48
-2 -13 23 8.41 6.02
-2 -13 22 6.45 5.75
2 13 -21 9.17 6.97
-2 -13 21 4.32 5.4
2 13 -20 1.25 4.1
-2 -13 20 3.3 4.92
2 13 -19 7.05 5.92
-2 -13 19 2.71 4.51
2 13 -18 5.42 5.01
-2 -13 18 -0.38 4.89
2 13 -17 23.6 7.53
-2 -13 17 19.81 5.58
2 13 -16 -5.89 5.19
-2 -13 16 -0.57 4.34
2 13 -15 14.79 4.69
-2 -13 15 16.18 6.29
-2 -13 14 14.66 5.29
-2 -13 13 58.4 10.05
-2 -13 13 71.78 11.91
-2 -13 12 6.25 5.31
-2 -13 12 -3.86 4.8
-2 -13 11 236.8 19.58
-2 -13 11 262.63 20.94
-2 -13 10 3.03 4.33
-2 -13 10 3.34 3.76
-2 -13 9 69.31 11.03
-2 -13 9 54.88 9.68
-2 -13 8 1.6 3.06
-2 -13 8 1.19 4.07
-2 -13 8 6.18 4.18
-2 -13 7 12.71 5.75
-2 -13 7 12.44 6.39
-2 -13 7 12.03 5.13
-2 -13 6 20.59 5.75
-2 -13 6 16.37 5.53
-2 -13 5 12.05 5.34
-2 -13 5 14.74 6.28
-2 -13 4 3.82 2.99
-2 -13 4 8.45 4.79
2 13 -4 6.59 4.2
-2 -13 3 -0.7 3.98
2 13 -3 -2.07 3.33
-2 -13 2 6.53 4.33
2 13 -2 15.53 5.25
-2 -13 1 8.12 5.4
2 13 -1 0.73 4.01
-2 -13 0 0.14 6.04
2 13 0 1.53 3.74
-2 -13 -1 5.05 3.75
2 13 1 -2.52 3.87
2 13 1 -6.25 5.61
-2 -13 -2 7.44 6.45
2 13 2 8.59 5.2
2 13 2 6.03 3.85
2 13 3 -1.99 3.42
2 13 3 0.42 3.35
-2 -13 -4 5.85 4.91
2 13 4 13.04 5.57
2 13 4 13.04 6.11
-2 -13 -5 0.65 7.31
2 13 5 2.78 4.25
2 13 5 8.49 5.16
-2 -13 -6 35.6 11.38
2 13 6 46.61 10.42
-2 -13 -7 6.71 7.16
2 13 7 8.94 6.27
-2 -13 -8 8.59 6.99
2 13 8 41.89 11
2 13 9 -7.47 4.58
2 13 10 9.66 7.63
2 13 11 16.79 9.28
-2 -14 23 16.64 7.27
-2 -14 22 16.05 7.83
2 14 -21 9.52 6.1
-2 -14 21 4.46 5.69
2 14 -20 12.31 6.6
-2 -14 20 -0.25 5.01
2 14 -19 1.29 5.57
-2 -14 19 -4.26 5.53
2 14 -18 5.68 6.11
-2 -14 18 4.36 4.73
2 14 -17 12.38 5.33
-2 -14 17 18.9 6.38
2 14 -16 12.14 6.46
-2 -14 16 2.78 3.23
-2 -14 15 32.42 8.36
-2 -14 14 11.98 5.11
-2 -14 13 15.89 5.96
-2 -14 13 14.68 6.77
-2 -14 12 61.05 10.52
-2 -14 12 45.62 9.6
-2 -14 11 10.87 5.58
-2 -14 11 9.75 6.29
-2 -14 10 78.12 12.04
-2 -14 10 81.03 12.2
-2 -14 9 4.63 4.62
-2 -14 9 6.59 5.03
-2 -14 9 5.89 3.76
-2 -14 8 72.25 11.62
-2 -14 8 72.77 12.01
-2 -14 8 72.38 12.12
-2 -14 7 25.55 8
-2 -14 7 32.79 8.47
-2 -14 7 36.31 8.71
-2 -14 6 56.35 10.22
-2 -14 6 67.06 10.92
-2 -14 5 17.01 6.86
-2 -14 5 16.41 6.22
-2 -14 4 81.24 12.52
-2 -14 4 78.08 12.12
2 14 -4 84.87 11.77
-2 -14 3 16.06 6.32
2 14 -3 13.79 5.31
-2 -14 2 19.69 5.91
2 14 -2 28.25 7.94
-2 -14 1 -4.82 5.37
2 14 -1 2.45 4.55
-2 -14 0 17.76 7.95
2 14 0 11.24 6.34
-2 -14 -1 10.82 6.54
2 14 1 10.56 6.54
2 14 1 -8.09 6.1
-2 -14 -2 0.51 4.79
2 14 2 6.04 5.04
2 14 2 0.92 4.33
-2 -14 -3 4.45 5.87
2 14 3 7.03 6.16
2 14 3 11.16 6.18
-2 -14 -4 2.61 4.83
2 14 4 14.74 7.53
-2 -14 -5 4.39 5.17
2 14 5 1.9 4.16
-2 -14 -6 -1.59 5.05
2 14 6 -7.76 6.13
-2 -14 -7 0.54 7.24
2 14 7 23.4 9.74
-2 -14 -8 -16.56 9.86
2 14 8 -8.35 6.25
-2 -14 -9 21.21 10.46
2 14 9 31.87 10.23
-2 -14 -10 -8.91 7.39
2 14 10 -1.44 5.97
-2 -14 -11 6.75 7.89
2 15 -22 15.37 7.88
-2 -15 22 8.3 7.76
2 15 -21 3.05 4.51
-2 -15 21 0.65 4.79
2 15 -20 1.1 6.43
-2 -15 20 -3.56 4.56
2 15 -19 2.01 4.83
-2 -15 19 0.26 5.27
2 15 -18 2.72 4.61
-2 -15 18 -0.1 4.56
2 15 -17 1.77 4.81
-2 -15 17 3.34 4.31
2 15 -16 3.09 4.11
-2 -15 16 2.2 4.79
-2 -15 15 8.07 5.41
-2 -15 14 23.94 7.49
-2 -15 14 27.43 7.25
-2 -15 13 3.55 5.24
-2 -15 13 -1.9 3.84
-2 -15 12 156.18 17.05
-2 -15 12 144.72 16.76
-2 -15 11 6.57 5.7
-2 -15 11 5.57 5.44
-2 -15 10 66.9 11.49
-2 -15 10 51.03 9.89
-2 -15 9 -0.91 3.43
-2 -15 9 8.31 4.91
-2 -15 9 2.33 3.31
-2 -15 8 72.56 11.42
-2 -15 8 93.86 13.37
-2 -15 8 92.66 13.28
-2 -15 7 9.48 6.93
-2 -15 7 16.32 6.66
-2 -15 7 28.24 7.95
-2 -15 6 31.6 8.01
-2 -15 6 43.75 10.12
-2 -15 5 69.79 11.81
-2 -15 5 92.14 13.82
-2 -15 4 6.9 4.69
-2 -15 4 14.05 6.86
-2 -15 3 20.99 6.98
2 15 -3 26.9 7.61
-2 -15 2 9.42 4.33
2 15 -2 11.99 6.08
-2 -15 1 4.25 3.7
2 15 -1 0.86 4.28
-2 -15 0 -3.39 5.46
2 15 0 11.75 6.31
2 15 0 7.4 6
-2 -15 -1 8.89 5.79
2 15 1 12.77 6.81
2 15 1 -2.43 4.49
-2 -15 -2 11.87 8.27
2 15 2 6.96 7.06
-2 -15 -3 17.94 8.73
2 15 3 -4.17 3.87
-2 -15 -4 6.16 5.82
2 15 4 2.68 4.86
-2 -15 -5 15.25 8.04
2 15 5 23.69 8.59
-2 -15 -6 -2.2 6.24
2 15 6 3.55 4.17
-2 -15 -7 12.63 10.4
2 15 7 2.45 5.43
-2 -15 -8 1.98 6.31
2 15 8 0.74 5.3
-2 -15 -9 -3.51 6.67
2 15 9 11.95 5.48
2 16 -22 12.04 6.67
2 16 -21 9.79 7.61
-2 -16 21 -7.59 6.22
2 16 -20 -0.45 5.59
-2 -16 20 12.14 6.8
2 16 -19 4.61 5.01
-2 -16 19 -3.38 6.7
2 16 -18 8.46 5.04
-2 -16 18 -0.35 5.37
2 16 -17 6.4 5.4
-2 -16 17 -5.6 5.43
-2 -16 16 4.69 3.52
-2 -16 15 5.01 4.4
-2 -16 14 4.01 4.11
-2 -16 14 -4.56 4.98
-2 -16 13 57.73 11.23
-2 -16 13 40.6 9.74
-2 -16 12 8.16 5.56
-2 -16 12 10.89 6.4
-2 -16 11 151.22 17.91
-2 -16 11 116.9 15.53
-2 -16 10 11.3 6.63
-2 -16 10 16.43 6.89
-2 -16 10 10.87 6.01
-2 -16 9 101.61 14.43
-2 -16 9 95.55 14.45
-2 -16 9 94.47 14.38
-2 -16 8 2.58 3.69
-2 -16 8 12.11 6.75
-2 -16 8 8.33 4.84
-2 -16 7 157.14 17.78
-2 -16 7 162.77 18.1
-2 -16 7 166.12 18.61
-2 -16 6 16.67 7.27
-2 -16 6 23.93 7.83
-2 -16 5 186.86 20.22
-2 -16 5 216.45 21.37
-2 -16 4 27.67 9.14
-2 -16 4 24.15 8.06
-2 -16 3 74.71 13.09
2 16 -3 101.74 14.44
-2 -16 2 2.51 4.74
2 16 -2 -1.32 5.36
-2 -16 1 26.47 9.18
2 16 -1 28.82 9.46
-2 -16 0 -5.84 5.44
2 16 0 5.19 5.3
2 16 0 -6.01 5.23
-2 -16 -1 9.67 6.81
2 16 1 2.61 5.86
-2 -16 -2 9.12 8.22
2 16 2 2.45 5.57
-2 -16 -3 -0.47 7.63
2 16 3 5.06 4.81
-2 -16 -4 10.29 6.85
2 16 4 -12.23 6.58
-2 -16 -5 -2.56 5.56
2 16 5 -8.62 5.87
-2 -16 -6 10.94 9.29
2 16 6 -1.87 5.86
-2 -16 -7 -15.89 8.85
2 16 7 5.05 6.83
2 16 8 28.09 11.59
2 17 -23 2.91 5.73
2 17 -22 2.47 4.74
2 17 -21 3.25 5.69
2 17 -20 -10 5.51
-2 -17 20 4.61 4.21
2 17 -19 -1.87 4.08
-2 -17 19 3.59 5.39
2 17 -18 1.06 4.2
-2 -17 18 0.52 4.37
2 17 -17 -11.61 8.5
-2 -17 17 -5.32 5.59
-2 -17 16 -3.26 4.08
-2 -17 15 9.09 5.5
-2 -17 15 5.59 4.79
-2 -17 14 -1.78 4.36
-2 -17 14 6.11 5.98
-2 -17 13 25 8.42
-2 -17 13 30.93 9.02
-2 -17 12 5.5 4.79
-2 -17 12 5.15 4.81
-2 -17 11 48.59 10.82
-2 -17 11 31.43 8.94
-2 -17 10 13.5 7.21
-2 -17 10 2.63 5
-2 -17 10 1.73 3.27
-2 -17 9 19.98 8.48
-2 -17 9 30.16 9.12
-2 -17 9 39.07 10.19
-2 -17 8 20.07 7.83
-2 -17 8 22.09 8.67
-2 -17 8 43.41 10.92
-2 -17 7 17.86 7.79
-2 -17 7 26.02 8.21
-2 -17 7 8.18 6.68
-2 -17 6 58.82 11.86
-2 -17 6 46.27 11.17
-2 -17 5 21.75 8.82
-2 -17 5 0.09 4.5
-2 -17 4 82.92 15.05
-2 -17 4 71.57 13.59
-2 -17 3 7.84 6.13
-2 -17 3 4.71 6.23
-2 -17 2 14.41 5.7
-2 -17 1 3.42 4.67
-2 -17 0 9.28 5.23
-2 -17 -1 4.5 4.31
-2 -17 -2 14.09 8.87
-2 -17 -3 2.3 6.14
-2 -17 -4 -0.9 5.02
-2 -17 -5 -0.72 6.42
2 18 -21 -1.08 4.74
2 18 -20 -3.9 6.6
2 18 -19 -2.29 5.57
2 18 -18 5.59 6.18
-2 -18 18 -2.98 4.44
2 18 -17 -1.06 4.31
-2 -18 17 6.42 7.49
-2 -18 16 -9.24 6.75
-2 -18 15 8.69 6.72
-2 -18 15 5.37 4.26
-2 -18 14 13.31 6.85
-2 -18 14 7.32 4.82
-2 -18 13 -6.17 5.2
-2 -18 13 6.04 4.53
-2 -18 12 73.48 13.44
-2 -18 12 71.42 13.1
-2 -18 11 9.89 6.45
-2 -18 11 3.56 4.93
-2 -18 10 51.84 12.15
-2 -18 10 64.24 12.58
-2 -18 10 74.48 13.83
-2 -18 9 4.75 6.27
-2 -18 9 4.89 4.87
-2 -18 9 8.05 4.75
-2 -18 8 88.44 14.95
-2 -18 8 105.59 15.99
-2 -18 8 111.85 16.53
-2 -18 7 11.69 6.33
-2 -18 7 3.15 5.13
-2 -18 7 17.66 7.46
-2 -18 6 106.7 16.29
-2 -18 6 99.37 16.25
-2 -18 6 129.88 17.07
-2 -18 5 19.48 8.9
-2 -18 5 3.85 6.16
-2 -18 5 4.47 5.04
-2 -18 4 47.25 11.4
-2 -18 4 37.12 9.84
-2 -18 3 9.91 6.77
-2 -18 3 -3.87 3.96
-2 -18 2 3.08 5.91
-2 -18 1 2.02 5.26
-2 -18 0 11.23 7.27
-2 -18 -1 -7.56 9.04
-2 -18 -2 2.66 5.11
-2 -18 -3 13.24 8.65
2 19 -18 -5.97 6.77
-2 -19 17 1.85 5.36
-2 -19 16 -1.07 6.63
-2 -19 16 5.32 6.98
-2 -19 15 -4.53 5.48
-2 -19 15 -2.08 5.06
-2 -19 14 2.54 4.74
-2 -19 14 -5.36 5.81
-2 -19 13 12 6.81
-2 -19 13 2.26 5.51
-2 -19 12 13.32 7.14
-2 -19 12 8.7 6.5
-2 -19 11 1.77 4.07
-2 -19 11 7.98 6.53
-2 -19 10 10.77 7.02
-2 -19 10 10.64 7.5
-2 -19 10 6.41 6.95
-2 -19 9 8.03 6.87
-2 -19 9 6.02 6.14
-2 -19 9 5.83 5.64
-2 -19 8 0.3 5.29
-2 -19 8 11.24 7.03
-2 -19 8 18.46 8.45
-2 -19 7 30.66 11.25
-2 -19 7 36.2 11.48
-2 -19 7 39.33 11.1
-2 -19 6 4.56 5.81
-2 -19 6 8.15 6.82
-2 -19 6 11.28 6.57
-2 -19 5 31.37 10.07
-2 -19 5 28.14 9.36
-2 -19 5 45.74 10.76
-2 -19 4 5.99 7.4
-2 -19 4 -3.94 5.83
-2 -19 4 5.07 6.41
-2 -19 3 11.91 7.67
-2 -19 3 22.05 10.25
-2 -19 3 14.45 8.15
-2 -19 2 8.86 8.14
-2 -19 2 -7.86 7.19
-2 -19 1 11.95 7.55
-2 -19 0 0.19 5.14
-2 -20 16 4.32 6.16
-2 -20 15 1.29 6.54
-2 -20 14 6.21 7.09
-2 -20 14 4.46 4.33
-2 -20 13 22.27 7.84
-2 -20 13 9.66 6.63
-2 -20 12 -1.8 4.24
-2 -20 12 1.56 4.96
-2 -20 11 6.08 5.52
-2 -20 11 10.57 8.26
-2 -20 10 -4.56 4.33
-2 -20 10 1.97 4.35
-2 -20 9 34.8 10.66
-2 -20 9 39.2 10.8
-2 -20 9 34.37 10.11
-2 -20 8 0.52 5.11
-2 -20 8 -6.79 6.54
-2 -20 8 9.38 7.59
-2 -20 7 48.76 12.22
-2 -20 7 44 11.54
-2 -20 7 47.71 11.73
-2 -20 6 1.98 4.73
-2 -20 6 14.33 7.71
-2 -20 5 11.38 7.77
-2 -20 5 18.16 7.57
-2 -20 4 -1.72 4.67
-2 -20 4 4.48 6.27
-2 -20 3 8.11 7.25
-2 -20 2 4.54 6.34
-2 -21 11 9.07 7.51
-2 -21 10 -0.65 5.51
-2 -21 10 3.15 4.91
-2 -21 9 2.77 6.82
-2 -21 9 16.48 8.74
-2 -21 8 6.6 6.47
-2 -21 8 24.04 9.03
-2 -21 7 3.21 7.79
-2 -21 7 -1.72 3.99
-2 -21 6 25.13 9.9
-2 -21 6 15 7.84
-2 -21 5 13.52 7.18
-2 -21 5 3.27 5.39
-2 -22 10 14.69 7.6
-2 -22 9 -1.08 4.87
3 -21 12 24.9 9.28
3 -21 13 10.48 8.84
3 -21 14 22.03 8.33
3 -21 15 9.89 7.4
3 -21 16 -6.7 6.5
3 -21 17 0.39 5.15
3 -20 4 27.7 13.72
3 -20 5 1.67 8.27
3 -20 6 20.61 11.8
3 -20 7 9.24 7.72
3 -20 8 10.51 9.84
3 -20 9 14.79 10.86
3 -20 10 -16.17 9.24
3 -20 11 26.87 14.01
3 -20 12 -5.45 7.07
3 -20 13 17.19 7.3
3 -20 13 22.6 10.7
3 -20 14 3.73 4.82
3 -20 15 28.32 9.72
3 -20 16 -8.16 6.03
3 -20 17 0.14 4.52
-3 19 3 5.81 6.75
-3 19 2 2.86 6.62
-3 19 2 1.47 6.01
-3 19 1 -0.4 7.45
-3 19 0 0.05 6.03
3 -19 1 21.79 11.81
3 -19 2 8.2 7.43
3 -19 3 10.82 7.6
3 -19 4 4.73 8.42
3 -19 5 62.13 16.1
3 -19 6 -17.66 10.6
3 -19 7 135.25 23.49
3 -19 8 20.37 11.59
3 -19 9 117.17 20.97
3 -19 10 -3.5 6.79
3 -19 11 46.56 15.43
3 -19 12 3.23 5.5
3 -19 13 36.61 12.44
3 -19 13 16.52 7.76
3 -19 14 4.66 3.87
3 -19 15 3.85 6.49
3 -19 16 4.79 4.91
3 -19 17 -5.38 4.37
-3 19 -20 13.9 8.23
-3 19 -21 10.24 8.54
-3 18 4 7.5 6.05
-3 18 3 7.62 7.49
-3 18 3 18.71 9.43
3 -18 -2 2.8 8.29
-3 18 2 5.49 6.98
3 -18 -1 10.39 11.49
-3 18 1 14.55 9.11
3 -18 0 -14.97 7.91
-3 18 0 -0.69 6.49
3 -18 1 -7.48 7.72
-3 18 -1 13 6.96
3 -18 2 -5.84 7.4
3 -18 3 21.5 9.91
3 -18 4 1.82 5.99
3 -18 5 16.64 8.32
3 -18 6 21.49 11.27
3 -18 7 14.92 8.7
3 -18 8 38.5 10.93
3 -18 9 1.63 6.7
3 -18 10 71.64 17.86
3 -18 11 6.31 8.54
3 -18 12 78.2 16.96
3 -18 13 11.12 10.13
3 -18 13 9.17 6.76
3 -18 14 67.99 12.99
3 -18 15 -0.06 4.49
3 -18 16 22.89 8.75
3 -18 17 -7.45 5.79
3 -18 19 15.19 7.84
-3 18 -20 1.66 4.91
-3 18 -21 7.54 6.64
-3 17 5 21.42 10.01
-3 17 5 -3.5 4.67
3 -17 -4 -4.35 6.83
-3 17 4 1.84 7.31
-3 17 4 9.92 7.37
3 -17 -3 -0.54 8.7
-3 17 3 -1.68 7.22
3 -17 -2 8.77 10.02
-3 17 2 13.21 7.99
3 -17 -1 -5.04 6.84
-3 17 1 -2.34 6.37
3 -17 0 22.51 11.15
-3 17 0 -8.2 8.8
3 -17 1 4.83 8.2
-3 17 -1 17.97 10.59
3 -17 2 -4.96 8.3
3 -17 3 17.02 8.78
3 -17 4 4.18 6.75
3 -17 5 28.89 11.72
3 -17 6 81.65 16.97
3 -17 7 18.15 9.72
3 -17 8 97.96 18.72
3 -17 9 4.11 4.73
3 -17 10 58.71 15.28
3 -17 11 2.33 5.11
3 -17 12 21.44 9.89
3 -17 13 3.36 7.46
3 -17 13 8.74 6.24
3 -17 14 15.11 6.47
3 -17 15 4.54 4.16
3 -17 16 10.12 5.25
3 -17 17 6.77 5.33
-3 17 -19 6.82 6.63
3 -17 19 2.36 6.88
-3 17 -20 2.76 6.86
3 -17 20 10.54 7.18
-3 17 -21 6.88 6.62
3 -17 21 8.25 6.75
3 -16 -6 44.63 14.73
-3 16 6 44.08 13.38
3 -16 -5 8.08 7.81
-3 16 5 6.3 5.99
-3 16 5 6.29 6.34
3 -16 -4 1.75 6.47
-3 16 4 4.2 6.2
-3 16 4 16.31 7.59
3 -16 -3 -6.17 8.61
-3 16 3 9.32 11.29
3 -16 -2 -6.82 8.34
-3 16 2 1.45 6.19
3 -16 -1 7.3 6.27
-3 16 1 -6.07 8.38
3 -16 0 -4.52 7.8
-3 16 0 7.09 5.35
3 -16 1 -7.53 7.31
-3 16 -1 2.76 5.65
3 -16 2 28.45 10.93
-3 16 -2 13 8.47
3 -16 3 5.72 8.05
3 -16 4 7.05 7.52
3 -16 5 6.96 5.22
3 -16 6 4.33 5.5
3 -16 7 44.62 14.04
3 -16 8 1.24 6.47
3 -16 9 51.83 13.67
3 -16 10 17.21 8.66
3 -16 11 26.31 11.27
3 -16 12 4.07 6.32
3 -16 13 82.28 16.23
3 -16 13 79.12 12.36
3 -16 14 12.22 6.7
3 -16 15 20.37 7.47
3 -16 16 0.77 3.12
3 -16 17 -0.65 4.55
-3 16 -19 13.15 6.96
3 -16 19 21.08 8.59
-3 16 -20 2.66 4.85
3 -16 20 5.34 6.76
-3 16 -21 -10.43 5.99
3 -16 21 4.57 5.6
3 -16 22 5.21 6.87
3 -15 -8 1.53 6.95
-3 15 8 24.98 12.37
3 -15 -7 4.09 8.73
-3 15 7 9.36 9.04
3 -15 -6 3.57 9.51
-3 15 6 6.74 7.55
-3 15 6 3.69 4.65
3 -15 -5 3.17 7.38
-3 15 5 7.64 5.79
-3 15 5 12.51 5.85
3 -15 -4 1.83 10.29
-3 15 4 -0.91 5.01
3 -15 -3 5.14 9.56
-3 15 3 4.08 6.28
3 -15 -2 15.67 9.1
-3 15 2 6.16 6.49
3 -15 -1 5.04 9.22
-3 15 1 -5.26 6.56
3 -15 0 6.47 6.59
-3 15 0 -3.26 5.27
3 -15 1 -2.14 6.73
-3 15 -1 -0.1 4.62
3 -15 2 10.29 7.73
-3 15 -2 1 4.84
3 -15 3 22.1 9.81
3 -15 4 4.99 4.86
3 -15 5 61.62 14.24
3 -15 6 4.63 5.51
3 -15 7 67.58 14.4
3 -15 8 8.62 6.93
3 -15 9 33.84 12.11
3 -15 10 0.9 4.24
3 -15 11 9.99 6.84
3 -15 12 -2.4 5.66
3 -15 13 17.07 7.56
3 -15 14 4.69 4.18
3 -15 15 4.4 4.09
3 -15 16 -3.4 4.86
3 -15 17 1.42 4
-3 15 -18 10.28 6.42
-3 15 -19 12.2 6.79
3 -15 19 8.82 5.18
-3 15 -20 8.3 5.25
3 -15 20 0.65 4.81
-3 15 -21 3.72 3.5
3 -15 21 3.51 6.32
3 -15 22 0.13 4.51
3 -15 23 6.73 4.76
3 -15 24 3 4.71
3 -14 -9 50.74 17.2
-3 14 9 30.37 11.96
3 -14 -8 -6.15 6.38
-3 14 8 6.74 7.87
3 -14 -7 59.31 17.62
-3 14 7 101.24 18.58
-3 14 7 70.3 12.12
3 -14 -6 4.75 6.65
-3 14 6 8.48 7.4
-3 14 6 8.86 5.29
3 -14 -5 27.22 11.93
-3 14 5 48.49 13.38
-3 14 5 51.37 10.95
3 -14 -4 5.33 7.24
-3 14 4 4.2 6.69
3 -14 -3 44.52 13.1
-3 14 3 45.75 11.06
3 -14 -2 4.61 7.96
-3 14 2 16.28 8.16
3 -14 -1 24.23 9.51
-3 14 1 22.98 8.73
3 -14 0 19.13 10.64
-3 14 0 1.92 5.19
3 -14 1 11.78 6.64
-3 14 -1 -5.24 7.14
3 -14 2 11.08 7.71
-3 14 -2 -2.34 6.69
3 -14 3 -6.56 6.39
3 -14 4 9.25 7.01
3 -14 5 0.45 5.16
3 -14 6 82.45 15.63
3 -14 7 -5.03 4.86
3 -14 8 84.21 16.01
3 -14 9 18.79 9.62
3 -14 10 70.03 13.86
-3 14 -10 67.84 6.74
3 -14 11 23.26 9.44
3 -14 12 159.19 20.23
3 -14 13 8.35 4.48
3 -14 14 73.48 10.42
3 -14 15 4.66 2.74
3 -14 16 11.09 4.8
-3 14 -17 12.21 6.97
3 -14 17 -2.46 3.47
-3 14 -18 12.75 6.24
-3 14 -19 1.32 3.71
3 -14 19 -0.68 3.79
3 -14 20 -1.46 4.54
-3 14 -20 7.11 5.44
3 -14 20 7.41 8.03
3 -14 21 1.85 4.82
3 -14 21 8.55 6.23
3 -14 22 2.55 5.51
3 -14 22 1.81 4.53
3 -14 23 0.24 5.5
3 -14 23 -1.03 6.33
3 -14 24 6.74 5.84
-3 13 10 6.51 7.21
-3 13 9 40.26 12.95
-3 13 8 23.62 10.77
3 -13 -7 5.4 7.55
-3 13 7 20.88 9.68
-3 13 7 22.85 7.86
3 -13 -6 40.71 14.57
-3 13 6 58.28 14.43
-3 13 6 56.9 10.33
3 -13 -5 11.91 11.1
-3 13 5 10.73 7.75
-3 13 5 9.09 5.4
3 -13 -4 2.44 7.12
-3 13 4 15.26 7.85
3 -13 -3 24.1 10.59
-3 13 3 26.12 10.4
3 -13 -2 10.81 8.67
-3 13 2 19.6 7.82
3 -13 -1 10.52 7.58
-3 13 1 9.97 5.76
3 -13 0 15.47 7.8
-3 13 0 18.15 8.07
3 -13 1 -6.13 6.56
-3 13 -1 -5.23 4.81
3 -13 2 14.9 7.41
-3 13 -2 25.95 8.65
3 -13 3 -14.7 9.32
3 -13 4 19.97 7.42
3 -13 5 47.85 11.66
3 -13 6 52.8 11.31
3 -13 7 1.5 5.69
3 -13 8 54.94 12.15
3 -13 9 -0.41 3.77
-3 13 -9 5 2.08
3 -13 10 43.15 10.78
-3 13 -10 39.8 5.02
3 -13 11 33.05 9.22
-3 13 -11 30.67 4.64
3 -13 13 128.48 13.04
3 -13 14 3.94 3.87
3 -13 15 68.93 9.4
3 -13 16 20.61 9.71
3 -13 16 6.74 3.82
-3 13 -17 38.6 9.03
3 -13 17 35.31 10.44
-3 13 -18 9.55 5.03
3 -13 18 9.22 6.49
3 -13 18 11.11 6.07
3 -13 19 17.47 8.33
-3 13 -19 16.14 5.39
3 -13 19 9.45 5.87
3 -13 20 0.13 4.13
-3 13 -20 11.46 5.22
3 -13 20 1.36 3.46
3 -13 21 2.8 4.81
3 -13 21 6.7 5.17
3 -13 22 -4.3 6.7
3 -13 22 -5.39 5.21
3 -13 23 14.5 8.24
3 -13 23 -1.33 3.92
3 -13 24 -9.89 5.7
-3 12 11 4.83 6.38
-3 12 10 104.6 18.24
-3 12 9 4.22 4.84
-3 12 8 229.07 25.78
-3 12 8 234.62 18.97
-3 12 7 24.34 8.82
-3 12 7 25.89 7.53
-3 12 6 147.65 20.58
-3 12 6 139.65 15.18
3 -12 -5 7.27 6.67
-3 12 5 6.2 7.01
-3 12 5 2.77 4.26
3 -12 -4 100.09 19.26
-3 12 4 107.77 16.33
3 -12 -3 0.48 6.34
-3 12 3 11.54 6.16
3 -12 -2 123.06 19.9
-3 12 2 123.85 17.97
3 -12 -1 0.93 5.99
-3 12 1 -7.79 4.38
3 -12 0 8.46 10.08
-3 12 0 -1.21 3.99
3 -12 1 6.46 5.97
-3 12 -1 -2.31 5.23
3 -12 2 10.62 7.51
-3 12 -2 -2.19 4.59
3 -12 3 4.57 4.3
3 -12 4 -8.31 7.52
3 -12 5 82.76 13.63
3 -12 6 7.09 5.44
3 -12 7 142.59 17.85
3 -12 8 24.06 8.11
3 -12 9 208.01 21.47
-3 12 -9 178.81 9.7
3 -12 10 72.31 13.14
-3 12 -10 61.98 5.97
3 -12 11 296.62 24.63
3 -12 12 101.89 11.46
3 -12 13 323.91 25.78
3 -12 13 280.59 17.97
3 -12 14 13.18 7.08
3 -12 14 -0.43 2.98
3 -12 15 81.69 13.88
3 -12 15 60.03 8.98
3 -12 16 6.62 7.31
-3 12 -16 0.19 4.2
3 -12 17 36.9 10.91
-3 12 -17 16.81 6.31
3 -12 18 16.02 8.99
-3 12 -18 9.37 5.01
3 -12 18 7.97 6.43
-3 12 -19 9.92 4.93
3 -12 19 18.52 7.61
3 -12 19 17.95 6.79
3 -12 20 6.36 6.46
-3 12 -20 13.04 5.08
3 -12 20 12.27 6.5
3 -12 21 10.39 7.47
3 -12 21 3.59 4.14
3 -12 22 3.29 5.87
3 -12 22 0.28 4.43
3 -12 23 -4.07 6.16
3 -12 23 -9.53 5.67
3 -12 24 8.68 6.91
-3 11 13 4.44 7.44
-3 11 12 24.04 10.06
-3 11 11 -0.19 4.93
-3 11 10 12.65 8.1
-3 11 9 39.97 12.1
-3 11 9 37.51 7.33
-3 11 8 34.51 10.51
-3 11 8 34.77 7.54
-3 11 7 121.9 16.92
-3 11 7 137.41 14.03
-3 11 6 0 4.95
-3 11 6 8.56 4.81
-3 11 5 75.78 13.96
-3 11 5 71.51 10.8
3 -11 -4 31.72 10.45
-3 11 4 30.56 8.7
3 -11 -3 231.43 27.09
-3 11 3 257.84 24.18
3 -11 -2 -2.34 6.22
-3 11 2 -1.82 5.56
3 -11 -1 113.36 18.28
-3 11 1 124.15 17.02
3 -11 0 22.82 9.56
-3 11 0 21.1 7.31
3 -11 1 2.25 5.72
-3 11 -1 1.37 3.84
3 -11 2 19.75 7.92
-3 11 -2 32.43 9.4
3 -11 3 1.45 5.09
3 -11 4 5.61 4.57
3 -11 5 17.46 6.35
3 -11 6 -1.25 5.31
3 -11 7 29.78 8.35
3 -11 8 16.98 8.01
-3 11 -8 8.29 2.05
3 -11 9 9.76 6.55
-3 11 -9 19.3 3.21
3 -11 10 110.37 15.47
3 -11 11 44.39 9.95
3 -11 12 260.18 21.67
3 -11 12 216.81 15.14
3 -11 13 2.94 4.56
3 -11 13 6.71 3.25
-3 11 -14 213.14 17.18
3 -11 14 203.09 19.88
3 -11 14 175.02 13.27
-3 11 -15 11.91 5.15
3 -11 15 6.83 6.26
3 -11 15 5.99 2.99
-3 11 -16 130.64 13.38
3 -11 16 133.91 16.45
3 -11 17 10.76 5.74
-3 11 -17 13.84 5.62
3 -11 17 8.91 5.48
3 -11 18 89.7 14.4
-3 11 -18 92.05 11.55
3 -11 18 95.23 13.3
3 -11 19 3 4.04
-3 11 -19 13.66 5.86
3 -11 19 17.27 7.68
3 -11 20 -7.82 5.86
3 -11 20 3.12 3.14
3 -11 21 1.68 4.56
3 -11 21 5.36 3.97
3 -11 22 8.22 7.04
3 -11 22 -8.11 4.81
3 -11 23 2.82 4.47
3 -11 23 2.78 3.89
3 -11 24 14.05 8.03
-3 10 14 -14.38 8.83
-3 10 13 20.44 9.68
-3 10 12 14.02 7.46
-3 10 11 40.47 11.23
-3 10 10 48.47 11.95
-3 10 9 100.7 16.81
-3 10 9 120.52 12.38
-3 10 8 37.62 9.89
-3 10 8 60.29 8.98
-3 10 7 60.01 11.68
-3 10 7 64.75 10.09
-3 10 6 4.38 4.99
-3 10 6 10.49 4.25
-3 10 5 82.91 13.88
-3 10 5 86.98 10.82
-3 10 4 13.72 6.84
3 -10 -3 6.8 7.04
-3 10 3 4.98 5.8
3 -10 -2 14.62 9.05
-3 10 2 4.83 6.08
3 -10 -1 61.27 13.6
-3 10 1 56.96 10.9
3 -10 0 94.12 16.23
-3 10 0 108.92 14.68
3 -10 1 22.37 7.85
-3 10 -1 29.64 9.08
3 -10 2 26.51 7.87
-3 10 -2 24.3 7.89
3 -10 3 2.37 5.83
3 -10 4 -4.77 5.34
3 -10 5 5.65 4.64
3 -10 6 65.47 10.92
3 -10 7 6.26 5.74
-3 10 -7 0.56 0.95
3 -10 8 231.71 20.25
-3 10 -8 237.23 9.69
3 -10 9 20.87 6.24
3 -10 9 20.37 7.05
3 -10 10 428.23 26.05
3 -10 10 405.77 26.29
3 -10 11 37.09 7.49
3 -10 12 256.83 20.54
3 -10 12 232.6 14.45
-3 10 -13 7.74 4.74
3 -10 13 -4.53 4.12
3 -10 13 -5.53 3.38
-3 10 -14 96.04 11.31
3 -10 14 95.28 12.83
3 -10 14 80.4 8.31
3 -10 15 4.58 3.28
-3 10 -15 3 4.1
3 -10 16 4.78 3.55
-3 10 -16 9.73 4.32
3 -10 17 1.17 3.75
-3 10 -17 6.17 4.64
3 -10 17 2.73 4.83
-3 10 -18 4.34 3.58
3 -10 18 8.34 5.3
3 -10 18 14.7 6.24
-3 10 -19 17.28 5.25
3 -10 19 9.83 5.33
3 -10 19 18.74 6.4
3 -10 20 7.04 5.73
3 -10 20 2.76 4.41
3 -10 21 12.9 4.8
3 -10 21 4.45 4.81
3 -10 22 4.62 6.46
3 -10 22 -3.92 4.67
3 -10 23 9.35 7.26
3 -10 24 -4.35 4.17
3 -10 25 -5.94 6.9
-3 9 15 2.74 5.03
-3 9 14 1.09 5.42
-3 9 13 1.55 6.57
-3 9 12 14.89 8.51
-3 9 11 1.87 4.61
-3 9 10 44.86 10.86
-3 9 10 46.81 7.23
-3 9 9 9.34 5.68
-3 9 9 14.62 4.69
-3 9 8 45.77 10.64
-3 9 8 48.57 7.9
-3 9 7 1.06 3.92
-3 9 7 6.71 3.93
-3 9 6 30.63 8.26
-3 9 6 30.92 6.46
-3 9 5 -1.86 3.68
-3 9 5 10.2 5.02
-3 9 4 179.26 18.33
-3 9 4 180.05 14.37
-3 9 3 24.04 7.32
3 -9 -2 228.66 24.5
-3 9 2 198.3 19.39
3 -9 -1 34.5 9.67
-3 9 1 31.13 7.31
3 -9 0 13.56 6.84
-3 9 0 6.02 4.67
3 -9 1 6.85 6.87
-3 9 -1 -5.3 4.5
3 -9 2 10.8 5.91
-3 9 -2 8.46 5.14
3 -9 3 -4.7 5.37
3 -9 4 5.03 4.73
3 -9 5 18.85 7.21
3 -9 6 16.65 7.57
-3 9 -6 10.29 1.64
3 -9 7 3.22 4.64
-3 9 -7 0.93 1.17
3 -9 7 5.08 3.59
3 -9 8 -1.5 2.85
3 -9 8 1.8 3.95
3 -9 9 24.08 6.14
3 -9 9 20.03 6.22
3 -9 10 2.25 3.77
3 -9 11 248.11 19.24
3 -9 11 209.75 12.87
3 -9 12 -0.88 3.27
-3 9 -12 4.52 3.34
3 -9 12 2.48 2.44
-3 9 -13 182.52 14.53
3 -9 13 197.27 18.34
3 -9 13 156.88 10.75
3 -9 14 5.55 4.46
-3 9 -14 1.73 2.72
-3 9 -15 90.6 10.19
3 -9 15 106.13 13.92
3 -9 16 -1.86 4.96
-3 9 -16 0.56 2.73
3 -9 16 0.99 4.52
-3 9 -17 77.87 9.85
3 -9 17 88.39 13.43
3 -9 17 88.3 11.78
-3 9 -18 1.62 2.45
3 -9 18 -6.86 4.61
3 -9 18 -0.01 2.88
3 -9 19 27.25 8.37
3 -9 19 16.47 5.16
3 -9 20 -2.15 5.41
3 -9 20 -1.37 3
3 -9 21 -3.62 4.19
3 -9 21 -2 3.15
3 -9 22 -6.99 5.85
3 -9 23 -2.47 4.62
3 -9 24 1.8 4.3
3 -9 25 3.05 5.01
-3 8 16 6.16 6.93
-3 8 15 -1.38 5.23
-3 8 14 3.24 6.06
-3 8 13 -7.91 6.88
-3 8 12 35.02 10.37
-3 8 11 -7.36 7.28
-3 8 10 149.19 18.57
-3 8 10 137.83 11.92
-3 8 9 0.35 4.07
-3 8 9 -0.17 2.37
-3 8 8 150.9 17.83
-3 8 8 142.5 12.2
-3 8 7 -3.75 4.57
-3 8 7 3.66 3.01
-3 8 6 56.74 11.26
-3 8 6 61.76 8.3
-3 8 5 7.2 4.6
-3 8 5 15.08 5.12
-3 8 4 -4.68 5.21
-3 8 4 4.85 3.23
-3 8 3 6.19 4.83
-3 8 3 8.48 4.36
-3 8 2 23.19 7.21
3 -8 -1 16.82 7.57
-3 8 1 19.64 6.13
3 -8 0 14.87 6.58
-3 8 0 8.49 5.96
3 -8 1 16.51 7.15
-3 8 -1 7.81 4.37
3 -8 2 34.89 7.67
-3 8 -2 38.71 7.75
3 -8 3 22.25 7.24
3 -8 4 5.03 4.83
3 -8 5 26.25 7.05
-3 8 -5 22.6 1.95
3 -8 6 15.95 5.13
3 -8 6 13.82 4.75
3 -8 7 186.06 16.55
3 -8 7 170.48 14.35
3 -8 8 21.72 6.04
3 -8 8 17.23 5.55
3 -8 9 273.36 18.85
3 -8 10 32.86 7.12
-3 8 -10 32.31 6.21
-3 8 -11 210.63 14.85
3 -8 11 219.18 17.83
3 -8 11 202.49 11.64
3 -8 12 1.58 3.66
-3 8 -12 0.07 2.29
3 -8 12 1.74 1.69
-3 8 -13 25.65 5.29
3 -8 13 26.66 6.87
-3 8 -14 1.79 3.03
3 -8 14 4.75 3.79
3 -8 15 4.92 5.61
-3 8 -15 4.5 3.35
-3 8 -16 4.83 2.9
3 -8 16 -3.42 4.96
3 -8 16 3 3.98
-3 8 -17 5.08 3.19
3 -8 17 13.06 6.42
3 -8 17 6.21 3.84
3 -8 18 5.56 5.02
3 -8 18 7.97 5.3
3 -8 19 10.88 6.55
3 -8 19 -0.67 2.49
3 -8 20 -5.42 5.05
3 -8 20 -1.83 3.71
3 -8 21 8.16 6.25
3 -8 21 1.75 3.34
3 -8 22 2.16 4.62
3 -8 23 2.83 4.58
3 -8 24 3.89 5.26
3 -8 25 -8.9 7.12
-3 7 17 -4.88 6.95
-3 7 16 -8.7 7.56
-3 7 15 5.24 6.46
-3 7 14 1.93 4.7
-3 7 13 9.63 6.6
-3 7 12 -4.3 6.7
-3 7 11 21.74 8.26
-3 7 10 11.93 6.64
-3 7 10 1.7 2.19
-3 7 9 48.31 10.42
-3 7 9 41.35 6.25
-3 7 8 3.22 5.42
-3 7 8 2.45 2.21
-3 7 7 63.11 11.2
-3 7 7 65.79 8.02
-3 7 6 5.36 4.75
-3 7 6 4.51 2.48
-3 7 5 479.08 27.66
-3 7 5 470.5 20.99
-3 7 4 15.52 6.22
-3 7 4 17.39 4.88
-3 7 3 636.9 30.9
-3 7 3 650.71 24.56
-3 7 2 4.08 3.95
-3 7 2 7.06 3.58
3 -7 -1 216.69 21.78
-3 7 1 257.67 19.53
-3 7 1 262.34 15.69
3 -7 0 31.08 8.57
-3 7 0 38.85 8.12
-3 7 0 34.86 6.36
3 -7 1 332.27 24.67
-3 7 -1 358.29 17.99
-3 7 -1 336.04 22.79
3 -7 2 10.83 6.05
3 -7 2 6.43 3.71
-3 7 -2 13.05 4.28
3 -7 3 -1.42 4.27
3 -7 3 3.48 2.67
-3 7 -3 6.14 3.16
3 -7 4 69.59 9.91
-3 7 -4 66.47 8.58
3 -7 4 68.56 9.65
3 -7 4 64.1 8.4
3 -7 5 54.43 8.8
3 -7 5 46.95 7.71
-3 7 -5 61.58 8.78
3 -7 5 53.96 7.96
3 -7 6 13.53 4.66
3 -7 6 21.81 6
3 -7 7 3.96 3.56
-3 7 -7 3.77 3.53
3 -7 7 2.81 2.67
3 -7 8 63.08 8.72
-3 7 -8 67.95 8.18
3 -7 8 63.04 8.77
-3 7 -9 -2.12 2.29
3 -7 9 3.86 4.37
-3 7 -10 166.29 12.22
3 -7 10 191.33 16.07
3 -7 10 158.56 9.22
3 -7 11 10.16 5.5
-3 7 -11 3.34 2.76
3 -7 11 3.01 1.43
3 -7 12 173.38 16.43
-3 7 -12 164.77 12.51
3 -7 12 163.65 12.14
3 -7 13 5.64 4.22
-3 7 -13 3.94 2.7
-3 7 -14 60.54 7.55
3 -7 14 66.32 10.79
-3 7 -15 9.9 3.28
3 -7 15 12.52 5.11
3 -7 15 6.52 3.81
3 -7 16 124.33 16.12
3 -7 16 111.62 11.54
3 -7 17 8.1 4.66
3 -7 17 17.23 5.23
3 -7 18 63.86 12.93
3 -7 18 52.94 8.37
3 -7 19 5.3 4.9
3 -7 19 0.74 4.03
3 -7 20 10.82 7.46
3 -7 20 8.19 4.47
3 -7 21 -5.88 5.34
3 -7 22 4.82 5.77
3 -7 23 -7.8 7.83
3 -7 24 -2.87 5.5
3 -7 25 3.09 5.39
-3 6 17 16.65 10.12
-3 6 16 6.65 6.44
-3 6 15 13.4 7.99
-3 6 14 1.86 6.36
-3 6 13 16.91 7.2
-3 6 12 10.52 6.57
-3 6 11 125.48 16.56
-3 6 10 4.86 4.97
-3 6 9 198.76 18.82
-3 6 9 196.52 13.04
-3 6 8 8.68 7.02
-3 6 8 -1.02 2.13
-3 6 7 36.48 8.51
-3 6 7 38.64 5.9
-3 6 6 0.38 3.33
-3 6 6 4.63 2.45
-3 6 5 117.55 14.09
-3 6 5 128.09 10.5
-3 6 4 272.43 19.82
-3 6 4 265.16 15.2
-3 6 3 240.91 18.15
-3 6 3 230.44 14.34
-3 6 2 396.09 23.38
-3 6 2 409.07 18.45
3 -6 -1 55.16 10.05
-3 6 1 45.61 8.43
3 -6 -1 52.13 8.15
-3 6 1 49.06 7.03
-3 6 1 46.75 2.86
-3 6 1 47.06 6.07
3 -6 0 23.37 7.47
3 -6 0 26.17 6.55
-3 6 0 24.73 6.88
-3 6 0 27.9 5.85
-3 6 0 23.15 4.66
3 -6 1 32.06 7.68
-3 6 -1 37.29 7.36
3 -6 1 41.82 7.76
-3 6 -1 50.41 7.42
-3 6 -1 47.14 6.4
-3 6 -2 163.54 15.75
-3 6 -2 158.19 11.43
3 -6 2 156.99 15.4
3 -6 2 165.74 13.83
-3 6 -2 178.25 12.44
-3 6 -3 0.43 3.13
3 -6 3 4.07 3.19
3 -6 3 2.57 2.81
3 -6 3 2.71 2.61
-3 6 -3 6.43 3.79
-3 6 -3 2.67 2.34
3 -6 4 9.6 3.98
-3 6 -4 12.77 4.47
3 -6 4 21.41 5.06
-3 6 -4 19.39 5.01
3 -6 4 23.87 5.34
-3 6 -4 20.07 4.73
-3 6 -5 -0.74 2.22
3 -6 5 -2.05 3.03
-3 6 -5 0.03 2.63
-3 6 -5 -0.54 2.75
3 -6 5 5.34 3.53
-3 6 -6 92.83 10.29
-3 6 -6 86.92 9.39
3 -6 6 96.94 9.94
3 -6 6 95.73 10.51
-3 6 -6 89.53 9.06
-3 6 -7 2.28 2.6
3 -6 7 2.78 3.08
-3 6 -7 5.32 3.13
3 -6 7 -4.7 4.09
3 -6 8 258.64 17.52
-3 6 -8 246.87 14.48
3 -6 9 18.25 5.48
-3 6 -9 8.78 3.8
3 -6 9 7.55 2.36
3 -6 10 331.89 21.6
-3 6 -10 274.04 15.04
3 -6 10 280.19 14.27
3 -6 10 264.36 10.42
3 -6 11 4.24 2.83
-3 6 -11 0.15 2.52
3 -6 11 -3.76 2.32
3 -6 12 51.5 9.23
-3 6 -12 41.73 5.9
-3 6 -13 4.29 2.54
3 -6 13 10.63 5.04
-3 6 -14 10.7 4
3 -6 14 13.17 5.51
3 -6 14 12.19 4.12
3 -6 15 22.06 6.46
3 -6 15 21.31 5.41
3 -6 16 -1.89 4.06
3 -6 16 11.21 4.78
3 -6 17 42.09 9.76
3 -6 17 36.57 6.65
3 -6 18 17.91 7.81
3 -6 18 4.12 3.14
3 -6 19 18.32 6.62
3 -6 19 6.81 4.27
3 -6 20 0.84 4.67
3 -6 21 0.93 4.39
3 -6 22 1.64 6.63
3 -6 23 7.03 8.36
3 -6 24 -10.08 7.09
3 -6 25 16.49 9.33
-3 5 18 11.26 6.89
-3 5 17 5.41 5.9
-3 5 16 -2.31 5.86
-3 5 15 4.79 5.33
-3 5 14 0.59 2.45
-3 5 14 9.07 6.12
-3 5 13 6.53 3.61
-3 5 13 7.13 5.82
-3 5 12 26.92 8.58
-3 5 11 5.93 5.88
3 -5 -11 -1.47 1.58
-3 5 10 150.85 16.76
3 -5 -10 125.4 8.01
-3 5 9 4.45 5.1
3 -5 -9 -0.32 1.54
-3 5 8 223.74 18.52
3 -5 -8 224.42 8.24
-3 5 8 213.31 12.79
-3 5 7 24.52 7.24
-3 5 7 23.43 4.58
-3 5 6 554.25 27.96
-3 5 6 550.99 20.12
-3 5 5 588.73 22.49
-3 5 5 549.52 26.97
-3 5 5 557.75 20.29
-3 5 4 1074.82 28.16
-3 5 4 1045.84 36.37
-3 5 4 989.74 27.31
-3 5 3 226.5 16.99
-3 5 3 227.78 13.39
-3 5 2 990.71 22.62
-3 5 2 965.63 34.11
3 -5 -2 947.86 32.73
-3 5 2 950.07 26.45
3 -5 -1 0.83 2.45
-3 5 1 5.61 4.11
-3 5 1 4.55 1.84
-3 5 1 4.43 2.4
-3 5 1 1.21 0.67
-3 5 1 2.58 3.02
-3 5 0 442.46 16.82
3 -5 0 444.79 26.41
-3 5 0 466.28 11.71
-3 5 0 470.02 23.87
3 -5 0 470.55 22.98
-3 5 0 465.76 18.94
3 -5 1 -1.52 4.25
-3 5 -1 0.86 0.72
3 -5 1 2.49 2.8
-3 5 -1 -1.38 2.21
-3 5 -1 0.15 2.12
3 -5 2 254.85 17.84
-3 5 -2 280.73 18.86
-3 5 -2 289.14 14.45
3 -5 2 291.72 14.47
3 -5 2 281.1 17.48
-3 5 -2 277.59 14.43
3 -5 3 91.82 8.55
-3 5 -3 97.4 10.61
-3 5 -3 100.07 9.21
3 -5 3 85.8 9.75
3 -5 3 87.79 9.85
-3 5 -3 91.35 8.27
3 -5 4 88.77 9.75
-3 5 -4 97.25 9.13
3 -5 4 97.01 9.43
-3 5 -4 107.2 10.18
-3 5 -4 104.34 8.81
3 -5 5 16.76 4.41
-3 5 -5 23.66 4.99
-3 5 -5 23.7 4.79
3 -5 5 20.9 4.7
-3 5 -5 19.79 4.54
-3 5 -6 4.24 2.36
3 -5 6 0.56 2.47
-3 5 -6 3.14 2.29
3 -5 6 3.42 1.27
3 -5 6 -1.31 3.23
-3 5 -6 7.75 3.22
-3 5 -7 10.05 3.51
-3 5 -7 3.51 3.27
3 -5 7 9.37 2.27
-3 5 -7 11.47 3.53
3 -5 7 8.63 4.3
-3 5 -8 17.03 4.53
-3 5 -8 8.48 2.71
3 -5 8 5.79 3.38
3 -5 8 15.44 3.16
3 -5 9 98.88 11.11
-3 5 -9 79.05 7.75
3 -5 9 90.51 7.74
3 -5 9 76.96 4.92
3 -5 10 21.41 4.3
-3 5 -10 16.51 3.8
3 -5 10 23.5 6.37
3 -5 11 244.49 18.21
-3 5 -11 223 12.92
3 -5 11 229.74 14.43
3 -5 12 21.31 6.05
3 -5 13 177.89 16.94
3 -5 13 167.67 12.09
3 -5 14 36.43 8.06
3 -5 14 42.29 6.4
3 -5 15 143.11 16.02
3 -5 15 163.31 12.42
3 -5 16 1.72 3.52
3 -5 16 10.06 3.65
3 -5 17 189.55 20.03
-3 5 -17 159.03 9.53
3 -5 17 188.39 14.03
3 -5 18 13.52 8.22
3 -5 18 5.37 4.06
3 -5 19 24.19 8.16
3 -5 19 24.52 5.76
3 -5 20 3.28 4.54
3 -5 21 7.72 7.21
3 -5 22 9.86 7.04
3 -5 23 1.89 5.98
3 -5 24 11.7 9.26
3 -5 25 0.47 6.76
-3 4 19 -3.06 7.84
-3 4 18 26.28 10.37
-3 4 17 5.32 5.19
-3 4 16 14.92 7.87
-3 4 15 1.85 4.53
-3 4 14 -2.09 2.26
-3 4 14 -2.23 4.56
-3 4 13 3.95 2.96
-3 4 13 11.34 6.41
-3 4 12 32.18 6.39
3 -4 -12 37.58 5.47
3 -4 -12 36.58 5.03
-3 4 12 31.25 4.59
-3 4 12 49.78 10.24
3 -4 -11 2.05 2.26
-3 4 11 4.95 5.44
3 -4 -10 154.34 9.6
-3 4 10 171.43 16.74
-3 4 9 -2.71 2.98
-3 4 8 171.27 16.27
-3 4 7 31.26 6.68
3 -4 -6 410.63 8.39
-3 4 6 420.35 16.68
-3 4 6 421.02 22.74
-3 4 6 415.78 19.6
3 -4 -6 414.4 22.02
-3 4 5 974.37 25.24
-3 4 5 1015.05 28.32
-3 4 5 988.13 33.74
3 -4 -5 932.61 32.15
-3 4 4 101.48 8.38
-3 4 4 95.59 8.47
3 -4 -4 100.91 10.78
-3 4 4 104.62 11.29
3 -4 -4 96.17 10.08
-3 4 3 595.95 18.65
-3 4 3 601.23 25.6
3 -4 -3 615.02 25.23
-3 4 3 601.07 19.71
-3 4 2 5.44 1.9
3 -4 -2 6.88 3.83
-3 4 2 3.02 2.92
-3 4 2 3.97 2.12
-3 4 2 0.98 2.2
-3 4 1 606.68 17.3
-3 4 1 597.1 14.69
-3 4 1 598.14 25.35
3 -4 -1 579.41 24.6
-3 4 1 565.7 12.9
-3 4 1 558.83 19.68
3 -4 0 59.15 9.82
-3 4 0 49.7 3.65
-3 4 0 54.17 7.59
3 -4 0 54.81 7.82
-3 4 0 58.92 6.74
-3 4 0 50.7 4.22
-3 4 0 43.72 5.28
3 -4 1 601.4 18.64
-3 4 -1 611.71 19.58
3 -4 1 522.34 24.24
3 -4 1 612.74 24.69
-3 4 -1 607 19.9
-3 4 -1 565.25 14.89
3 -4 2 326.36 14.32
-3 4 -2 310.31 17.84
3 -4 2 295.82 17.11
-3 4 -2 322.72 14.35
3 -4 2 314.42 17.9
-3 4 -2 325.36 14.8
3 -4 3 36.43 5.22
-3 4 -3 31.16 4.81
-3 4 -3 33.21 5.13
3 -4 3 30.04 5.5
-3 4 -3 37.07 6.1
-3 4 -4 138.71 9.97
-3 4 -4 129.6 10.76
3 -4 4 144 10.98
3 -4 4 152.81 11.62
-3 4 -4 125.88 10.19
3 -4 5 28.86 5.48
-3 4 -5 21.67 4.07
3 -4 5 27.2 5.24
-3 4 -5 29.56 5.34
-3 4 -5 18.63 4.42
3 -4 6 2.99 2.66
-3 4 -6 3.43 2.44
-3 4 -6 -2.68 2.52
-3 4 -6 4.14 2.76
-3 4 -7 2.71 2.1
3 -4 7 9.98 4.16
-3 4 -7 10.69 3.55
-3 4 -7 3.23 2.63
-3 4 -8 13.17 3.4
-3 4 -8 14.72 4.65
3 -4 8 12.21 4.39
3 -4 8 7 1.38
-3 4 -9 62.42 6.55
3 -4 9 68.06 9.16
3 -4 10 5.35 3.95
3 -4 11 25.61 6.05
3 -4 12 21.38 6.94
3 -4 12 26.26 5.1
3 -4 13 7.03 3.88
3 -4 13 8.72 3.08
3 -4 14 84.71 12.27
3 -4 14 65.42 7.38
3 -4 15 7.59 4.44
-3 4 -15 3.49 1.95
3 -4 15 2.53 1.93
3 -4 16 139.62 16.33
-3 4 -16 115.82 7.43
3 -4 16 135.01 11.26
3 -4 17 0.71 3.45
3 -4 17 4.64 3.3
3 -4 18 90.38 15.15
3 -4 18 81.06 9.25
3 -4 19 1.32 4.81
3 -4 20 18.63 8.25
3 -4 21 6.47 5.12
3 -4 22 4.89 7.89
3 -4 23 7.35 8.07
3 -4 24 -0.92 6.01
-3 3 20 19.55 10.29
-3 3 19 13.59 8.09
-3 3 18 3.04 6.83
-3 3 17 2.16 4.11
-3 3 16 10.56 7.44
-3 3 15 7.41 3.88
-3 3 15 6.8 5.85
-3 3 14 -0.17 2.27
-3 3 14 6.34 5.12
-3 3 13 -2.04 1.85
-3 3 13 -2.61 4.11
3 -3 -13 0.3 1.75
-3 3 12 3.02 2.37
-3 3 12 1.56 2.1
-3 3 12 -2.36 3.34
3 -3 -12 1.77 1.79
-3 3 11 59.17 7.34
3 -3 -11 52.66 5.96
-3 3 11 65.37 10.37
-3 3 11 59.73 6.25
-3 3 10 6.68 4.45
-3 3 9 160.97 15.02
-3 3 8 43.93 8.25
-3 3 7 296.16 18.67
3 -3 -7 288.39 17.99
-3 3 6 234.32 14.35
-3 3 6 213.05 15.73
3 -3 -6 223.9 15.53
3 -3 -5 1233.23 35.24
-3 3 5 1216.9 35.44
-3 3 5 1307.33 31.43
3 -3 -5 1187.81 34.42
3 -3 -4 120.55 11.14
-3 3 4 128.66 11.72
-3 3 4 121.68 9.09
3 -3 -4 131.85 11.16
-3 3 3 1475.07 23.47
3 -3 -3 1472.22 16.86
3 -3 -3 1417.77 28.92
-3 3 3 1475.33 29.67
3 -3 -3 1425.87 36.72
-3 3 3 1510.28 28.34
-3 3 3 1490.1 37.36
3 -3 -3 1426.91 35.62
-3 3 2 73.16 5.31
-3 3 2 66.08 5.67
-3 3 2 78.93 9.02
3 -3 -2 74.52 9.07
3 -3 -2 65.36 3.86
3 -3 -2 58.34 5.8
-3 3 2 56.72 6.1
3 -3 -1 4.36 3.1
-3 3 1 2 3.09
3 -3 -1 1.62 2.04
-3 3 1 2.78 1.91
-3 3 1 7.05 2.27
-3 3 0 70.08 6.05
3 -3 0 62.93 9.15
3 -3 0 65.96 5.96
3 -3 0 60.66 3.67
-3 3 0 74.03 9.54
3 -3 0 66.14 8.17
-3 3 0 61.61 4.97
-3 3 0 54.17 6.45
3 -3 0 63.46 6.51
-3 3 -1 174.64 9.67
3 -3 1 164.86 12.54
3 -3 1 164.1 9.76
3 -3 1 161.36 12.18
3 -3 1 173 5.09
-3 3 -1 169.32 10.07
-3 3 -1 168.53 8.72
3 -3 1 160.68 9.91
-3 3 -2 210.92 11.7
-3 3 -2 230.89 10.7
3 -3 2 221.86 11.51
-3 3 -2 232.64 13.71
3 -3 2 246.42 13.62
-3 3 -2 243.06 11.63
3 -3 2 250.15 12.5
-3 3 -3 236.96 11.98
3 -3 3 234.1 11.9
-3 3 -3 249.06 13.11
3 -3 3 222.26 12.4
-3 3 -3 239.3 12.35
3 -3 3 223.31 12.61
3 -3 4 70.48 6.65
-3 3 -4 66.78 6.63
3 -3 4 58.03 7.31
-3 3 -4 69.22 7.21
3 -3 4 64.4 7.07
-3 3 -4 57.4 6.57
-3 3 -5 1.91 1.82
3 -3 5 4.21 2.58
3 -3 5 4.43 2.95
-3 3 -5 -0.27 1.71
-3 3 -5 0.43 2.09
3 -3 6 1.81 2.35
3 -3 6 8.26 3.71
-3 3 -6 2.61 2.62
-3 3 -6 6.63 3.12
3 -3 7 -0.4 2.76
-3 3 -7 1.45 1.87
-3 3 -7 3.29 2.81
-3 3 -8 17.28 4.5
3 -3 8 11.04 4.42
3 -3 9 27.88 6.12
3 -3 10 86.33 10.63
3 -3 11 14.66 5.57
3 -3 11 16.06 3.48
3 -3 12 110.88 12.94
3 -3 12 95.92 7.94
3 -3 13 9.87 5.28
3 -3 13 17.64 3.23
-3 3 -13 14.87 2.98
3 -3 13 15 3.08
3 -3 14 187.86 18.18
3 -3 14 177.04 9.41
-3 3 -14 199.43 9.92
3 -3 14 220.21 12.36
3 -3 15 17.87 6.14
3 -3 15 17.92 4.29
3 -3 16 134.06 15.76
3 -3 16 131.7 10.4
3 -3 17 -1.61 4.18
3 -3 17 3.94 3.18
3 -3 18 2.34 4.53
3 -3 19 12.2 7.41
3 -3 20 2.38 6.03
3 -3 21 5.28 5.36
3 -3 22 18.92 7.03
3 -3 23 7.66 6.41
3 -3 24 -2.47 6.84
-3 2 21 16.43 10.6
-3 2 20 -2.71 4.63
-3 2 19 23.96 10.31
-3 2 18 8.65 6.63
-3 2 17 -0.93 3.99
-3 2 16 17.67 8.68
-3 2 15 1.08 2.3
-3 2 15 1.94 3.84
-3 2 14 6.46 3.43
-3 2 14 9.51 5.85
-3 2 13 2.51 2.67
-3 2 13 7.81 3.93
-3 2 12 2.94 2.31
-3 2 12 5.9 4.22
3 -2 -12 2.16 1.97
-3 2 11 8.6 2.94
-3 2 11 8.85 2.51
-3 2 11 14.08 5.5
3 -2 -11 11 2.75
-3 2 10 9.12 2.9
-3 2 10 14.63 4.69
-3 2 10 9.18 2.7
3 -2 -10 7.01 2.24
-3 2 9 12.05 2.67
3 -2 -9 15.29 3.31
-3 2 9 10.84 3.23
-3 2 9 17.56 5.67
-3 2 8 31.9 6.18
3 -2 -7 10.06 2.83
-3 2 7 14.47 4.75
-3 2 7 12.04 3.78
3 -2 -7 6.41 3.7
3 -2 -6 92.6 7.24
-3 2 6 94.66 8.99
3 -2 -6 94.12 10.18
-3 2 6 90.96 9.59
3 -2 -6 87.13 9.13
3 -2 -5 2.99 2.53
-3 2 5 5.14 3.65
-3 2 5 2.95 2.5
3 -2 -5 3.18 2.16
3 -2 -5 1.97 2.04
3 -2 -4 728.73 20.08
3 -2 -4 715.53 24.86
-3 2 4 761.84 21.74
-3 2 4 713.17 25.02
3 -2 -4 712.02 25.02
-3 2 3 33.17 2.98
3 -2 -3 31.43 4.42
3 -2 -3 33.68 4.49
3 -2 -3 39.82 6.38
-3 2 3 37.39 6.03
3 -2 -3 30.32 5.25
-3 2 2 459.38 11.49
3 -2 -2 443.17 15.89
3 -2 -2 428.09 12.81
3 -2 -2 421.21 13.1
-3 2 2 421.35 18.84
3 -2 -2 422.99 19.1
3 -2 -2 436 18.12
-3 2 1 285.05 9.66
3 -2 -1 282.74 9.68
3 -2 -1 322.06 10.32
-3 2 1 297.74 15.81
3 -2 -1 278.01 15.29
3 -2 -1 293.67 12.91
3 -2 -1 282.26 10.61
3 -2 0 602.17 22.56
-3 2 0 656.5 15.63
3 -2 0 694.77 17.34
3 -2 0 640.68 22.7
3 -2 0 660.87 19.15
3 -2 0 603.29 16.2
-3 2 0 639.01 18
3 -2 1 54.32 6.09
-3 2 -1 46.25 4.88
-3 2 -1 54.63 5.2
3 -2 1 56.1 5.66
-3 2 -1 49.41 6.52
3 -2 1 46.64 6.12
3 -2 2 268.33 12.27
-3 2 -2 266.23 12.09
3 -2 2 248.19 11.65
-3 2 -2 269.36 12.43
-3 2 -2 266.52 11.93
3 -2 2 225.54 12.02
-3 2 -3 65.61 6.73
3 -2 3 68.48 6.62
3 -2 3 56.83 5.79
-3 2 -3 63.51 5.99
-3 2 -3 66.21 6.63
3 -2 3 60.23 6.53
-3 2 -4 7.47 3.15
3 -2 4 7.68 2.84
-3 2 -4 7.98 2.89
-3 2 -4 5.69 2.23
3 -2 4 9.13 4.09
3 -2 5 2.22 1.81
-3 2 -5 -0.04 2.14
-3 2 -5 3.06 1.79
3 -2 5 2.93 2.46
3 -2 6 2.3 1.9
3 -2 6 1 2.9
-3 2 -6 4.07 2.09
-3 2 -6 0 1.95
3 -2 7 24.06 3.94
-3 2 -7 24.36 4.99
3 -2 7 20.42 4.71
3 -2 8 43.03 5.08
3 -2 8 38.24 7.09
3 -2 9 14.81 3.33
3 -2 9 13.92 4.77
3 -2 10 32.76 7.19
3 -2 10 24.9 3.96
-3 2 -10 22.96 3.81
3 -2 10 24.69 3.72
3 -2 11 44.78 8.51
3 -2 11 40.36 4.91
-3 2 -11 45.93 5.26
3 -2 11 40.5 4.55
3 -2 12 6.58 3.89
3 -2 12 2.5 1.42
-3 2 -12 4.04 2.06
3 -2 12 3.85 1.68
3 -2 13 46.63 4.83
3 -2 13 38.96 8.79
3 -2 13 50.47 5.57
3 -2 14 2.69 4.86
3 -2 14 -3.19 1.75
3 -2 15 135.16 15.59
3 -2 15 131.44 9.12
3 -2 16 1.01 4.95
3 -2 16 1.21 1.86
3 -2 17 90.97 14.66
3 -2 18 -4.73 6.48
3 -2 19 31.61 9.48
3 -2 20 -7.3 5.44
3 -2 21 5.63 6.48
3 -2 22 6.38 5.3
3 -2 23 4.71 5.16
3 -2 24 3.11 5.88
-3 1 21 16.19 8.72
-3 1 20 0.47 5.09
-3 1 19 14.18 5.88
-3 1 18 -2.11 4.42
-3 1 17 8.94 5.42
-3 1 16 3.55 4.92
-3 1 15 1.72 2.53
-3 1 15 -7.19 5.29
-3 1 14 -0.25 1.69
-3 1 14 -3.41 3.89
-3 1 14 -6.95 4.67
-3 1 13 3.53 1.98
-3 1 13 -3.09 4.57
-3 1 13 -3.26 3.68
-3 1 12 71.8 6.93
-3 1 12 61.99 9.22
-3 1 12 65.56 9.63
-3 1 11 11.96 3.03
-3 1 11 8.74 3.73
-3 1 11 14.91 4.72
-3 1 10 183.48 9.33
3 -1 -10 171.62 9.61
-3 1 10 174.85 9.57
-3 1 10 189.32 15.5
-3 1 10 184.95 14.91
-3 1 9 2.22 1.64
3 -1 -9 1.29 1.58
3 -1 -9 0.45 1.15
-3 1 9 1.88 1.83
-3 1 9 1.41 2.73
-3 1 9 -0.72 3.25
-3 1 8 214.07 8.32
3 -1 -8 211.73 10.58
3 -1 -8 225.71 11.14
-3 1 8 218.12 11.03
-3 1 8 222.05 15.03
-3 1 8 211 15.11
3 -1 -8 212.4 15.02
-3 1 7 54.4 3.8
3 -1 -7 58.43 5.92
3 -1 -7 58.59 5.78
-3 1 7 57.17 7.65
-3 1 7 64.05 7.75
-3 1 7 58.08 5.78
-3 1 7 59.02 7.96
3 -1 -7 52.05 7.12
3 -1 -7 60.65 7.98
3 -1 -6 796.37 21.14
3 -1 -6 810.63 20.67
-3 1 6 772.24 20.99
-3 1 6 828.43 25.46
3 -1 -6 834.28 26.53
-3 1 6 774.12 25.91
3 -1 -6 800.35 26.79
-3 1 6 784.42 26.68
3 -1 -5 -0.21 1.52
3 -1 -5 1.36 2.61
-3 1 5 1.46 2.19
3 -1 -5 7.02 3.67
-3 1 5 1.53 1.73
-3 1 5 1.95 3.11
3 -1 -5 1.02 1.94
3 -1 -4 108.54 8.1
3 -1 -4 97.61 8.59
3 -1 -4 104.29 8.03
-3 1 4 100.45 8.71
3 -1 -4 102.6 9.15
-3 1 4 99.23 8.98
3 -1 -3 153.33 8.93
-3 1 3 166.29 11.16
3 -1 -3 165.66 10.94
3 -1 -3 171.96 11.33
-3 1 3 164.5 10.93
-3 1 2 529.47 10.3
3 -1 -2 513.02 10.23
-3 1 2 523.45 19.1
3 -1 -2 524.6 19.8
3 -1 -2 514.32 18.59
3 -1 -1 429.65 10.97
-3 1 1 431.96 10.88
3 -1 -1 430.13 15.43
3 -1 -1 415.66 17.32
-3 1 1 399.19 17.69
3 -1 -1 406.74 15.8
3 -1 0 1.17 2.3
-3 1 0 2.5 1.64
3 -1 0 1.75 1.35
-3 1 0 0.02 2.65
3 -1 0 7.13 3.98
3 -1 0 1.33 2.15
3 -1 0 1.14 1.62
-3 1 -1 15.66 3
3 -1 1 15.24 2.96
3 -1 1 14.86 3.09
-3 1 -1 16.33 2.94
3 -1 1 14.57 3.31
-3 1 -1 19.02 3.55
-3 1 -2 54.93 4.89
3 -1 2 54.85 5.8
-3 1 -2 57.01 5.83
3 -1 2 52.65 4.64
3 -1 2 49.68 6.02
-3 1 -2 50.6 6.06
-3 1 -3 88.83 7.63
-3 1 -3 90.04 6.38
3 -1 3 88.8 7.92
-3 1 -3 102.3 8.77
-3 1 -4 0.89 1.49
3 -1 4 -0.15 2.74
-3 1 -4 -2.81 2.68
-3 1 -4 -0.52 1.78
3 -1 5 19.66 4.98
-3 1 -5 24.47 5.08
3 -1 5 22.37 3.75
-3 1 -5 26.22 4.91
3 -1 6 13.2 4.61
-3 1 -6 15.91 4.73
-3 1 -6 12.08 3.16
3 -1 6 15.92 3.51
-3 1 -6 19.7 4.77
3 -1 6 13.56 2.58
3 -1 7 7.97 2.96
-3 1 -7 9.99 2.27
-3 1 -7 18.56 5.01
3 -1 7 11.28 2.35
3 -1 7 12.66 2.98
3 -1 8 32.52 6.63
3 -1 8 22.96 3.83
3 -1 8 26.77 3.82
-3 1 -8 19.59 3.99
3 -1 9 23 6.24
3 -1 9 22.8 3.58
3 -1 9 20.88 3.42
-3 1 -9 18.52 3.32
3 -1 9 23.14 2.98
3 -1 10 19.69 5.59
3 -1 10 20.35 3.32
3 -1 10 20.13 3.44
-3 1 -10 15.23 3.05
3 -1 10 17.55 2.52
3 -1 11 68.82 10.57
3 -1 11 78.88 5.63
3 -1 12 2.2 3.89
3 -1 12 2.03 1.61
3 -1 13 130.71 14.88
3 -1 13 134.35 7.65
3 -1 14 3.52 3.57
3 -1 14 0.38 1.27
3 -1 15 132.17 15.93
3 -1 15 122.65 7.76
3 -1 16 3.39 4.48
3 -1 17 4.67 4.46
3 -1 18 1.75 3.84
3 -1 19 0.78 4.04
3 -1 20 2.66 5.33
3 -1 21 0.22 4.69
3 -1 22 -4.94 4.96
3 -1 23 -6.05 6.09
-3 0 22 11.09 7.17
-3 0 21 4.1 5.88
-3 0 20 84.79 16.49
-3 0 19 -0.96 4.14
-3 0 18 69.63 12.89
-3 0 18 61.05 10.76
-3 0 17 -5.81 5.33
-3 0 17 7.96 3.41
-3 0 16 19.15 4.93
-3 0 16 25.03 7.94
-3 0 16 32.18 8.13
-3 0 15 2.71 1.59
-3 0 15 0.21 4.15
-3 0 15 5.12 3.72
-3 0 14 -0.29 1.75
-3 0 14 3.09 3.65
-3 0 14 -0.7 3.83
-3 0 13 0.91 1.72
-3 0 13 -3.73 4.13
-3 0 13 -8.23 4.4
-3 0 12 3.65 1.89
-3 0 12 0.14 2.88
-3 0 12 3.79 2.55
-3 0 11 3.36 1.33
3 0 -11 3.07 1.42
-3 0 11 -1.61 3.7
-3 0 11 -4.98 3.45
-3 0 10 5.91 1.69
3 0 -10 8.3 2.4
-3 0 10 4.22 2.38
-3 0 10 8.98 3.95
-3 0 9 19.25 2.47
3 0 -9 20.44 3.36
-3 0 9 22.34 5.57
-3 0 9 18.29 5.24
-3 0 8 26.96 2.68
3 0 -8 27.59 4.12
-3 0 8 24.29 3.83
-3 0 8 36.43 6.07
-3 0 8 30.95 6.43
3 0 -8 21.69 4.72
3 0 -8 29.09 5.54
-3 0 7 173.83 5.21
3 0 -7 175.7 9.7
-3 0 7 180.69 12.46
3 0 -7 180.93 12.82
-3 0 7 171.85 9.61
3 0 -7 193.16 12.34
-3 0 7 182.53 13.19
3 0 -7 173.12 12.77
3 0 -6 20.94 3
-3 0 6 21.52 3.42
3 0 -6 28.62 5.24
-3 0 6 19.01 4.24
3 0 -6 21.92 4.28
-3 0 6 22.52 5.04
3 0 -6 21.8 4.48
3 0 -5 306.79 13.07
-3 0 5 289.52 12.88
3 0 -5 309.61 14.54
-3 0 5 303.45 14.6
3 0 -5 320.19 14.58
-3 0 5 309.04 15.9
3 0 -5 301.27 15.23
3 0 -4 14.52 3.14
-3 0 4 11.32 3.71
3 0 -4 14.12 3.43
-3 0 4 10.09 2.82
3 0 -4 3.88 2.25
-3 0 4 7.8 3.21
3 0 -4 13.14 3.69
3 0 -3 207.49 10.76
-3 0 3 211.63 10.91
-3 0 3 223.29 11.54
3 0 -3 199.52 11.4
3 0 -3 203.12 11.6
-3 0 3 210.44 11.94
3 0 -2 33.76 2.49
3 0 -2 40.73 5.15
-3 0 2 30.76 4.56
-3 0 2 37.76 5.13
3 0 -2 36.48 5.21
3 0 -2 37.4 5.12
-3 0 2 40.79 5.54
3 0 -1 1845.93 23.87
3 0 -1 1885.15 32.11
-3 0 1 1821.57 31.81
3 0 -1 1851.44 33.67
-3 0 1 1837.32 32.58
3 0 -1 1876.26 31.89
3 0 0 3.2 1.73
3 0 0 2.49 1.73
3 0 0 4.11 2.31
3 0 0 -0.87 2.8
-3 0 0 5.11 2.84
-3 0 0 2.96 2.19
3 0 0 4.61 2.64
3 0 1 32.14 2.83
3 0 1 35.56 4.64
-3 0 -1 32.31 3.2
3 0 1 32.18 4.81
-3 0 -1 32.48 5.53
3 0 1 30.62 5
-3 0 -1 32.43 4.74
3 0 1 37.16 4.16
-3 0 -2 13.77 2.13
3 0 2 11.3 3.66
3 0 2 14.34 4.11
-3 0 -2 14.76 3.74
3 0 2 12.73 3.45
-3 0 -2 9.84 3.1
3 0 2 11.04 2.5
3 0 3 455.61 18
-3 0 -3 485.9 12.59
3 0 3 498.93 19.39
-3 0 -3 485.47 19.37
3 0 3 487.8 16.37
-3 0 -3 481.82 16.22
3 0 3 475.78 12.73
3 0 3 474.73 11.06
3 0 4 0.58 3.37
3 0 4 -0.75 1.81
-3 0 -4 -0.81 2.16
-3 0 -4 -0.72 1.9
3 0 4 3.05 1.33
3 0 5 5.56 3.85
-3 0 -5 2.11 2.08
3 0 5 1.22 1.61
-3 0 -5 -1.25 2.62
3 0 6 20.93 5.34
-3 0 -6 20.85 3.84
3 0 6 23.73 4.05
-3 0 -6 28.11 5.61
3 0 7 0.7 2.49
3 0 7 0.37 1.61
-3 0 -7 1.43 2.42
-3 0 -7 1.99 2.29
3 0 8 7.39 2.46
3 0 8 5.59 3.7
3 0 8 5.53 1.1
-3 0 -8 4.78 0.87
3 0 9 0.47 1.22
3 0 9 4.18 3.35
3 0 9 1.26 0.91
-3 0 -9 0.78 0.75
3 0 10 16.29 2.89
3 0 10 12.76 4.61
3 0 10 16.92 1.92
3 0 11 2.22 1.57
3 0 11 -3.79 3.84
3 0 11 1.36 1.07
3 0 12 22.67 6.48
3 0 12 23.45 2.46
3 0 13 4.11 4.61
3 0 13 2.52 1.22
3 0 14 88.69 12.72
3 0 15 6.71 4.78
3 0 16 73.48 13.06
3 0 17 0.49 3.68
3 0 18 27.52 9.16
3 0 19 6.63 6.03
3 0 20 17.53 7.78
3 0 20 18.71 8.31
3 0 21 -5.32 7.44
3 0 21 8.86 6.82
3 0 22 0.06 5.15
3 0 23 -1.76 4.99
-3 -1 22 18.2 8.13
-3 -1 21 4.47 7.14
-3 -1 21 12.92 6.05
-3 -1 20 8.34 6.81
-3 -1 20 14.71 5.63
-3 -1 19 7.68 5.92
-3 -1 19 8.65 5.35
-3 -1 18 2.81 4.07
-3 -1 18 -1.87 3.25
-3 -1 17 1.64 3.28
-3 -1 17 -0.56 3.63
-3 -1 16 5.2 2.6
-3 -1 16 1.33 3.39
-3 -1 16 3.36 4.57
-3 -1 15 6.77 2.77
-3 -1 15 2.71 3.53
-3 -1 15 14.35 5.13
-3 -1 14 0.05 1.5
-3 -1 14 -2.78 3.66
-3 -1 14 0.1 3.19
3 1 -13 -1.07 1.08
-3 -1 13 4.04 2.22
-3 -1 13 4.41 3.87
-3 -1 13 5.82 3.39
-3 -1 12 3.82 1.78
3 1 -12 3.23 1.47
-3 -1 12 2.38 2.65
-3 -1 12 1.74 2.95
-3 -1 11 30.7 3.93
-3 -1 11 27.17 5.89
-3 -1 11 28.58 6.48
-3 -1 10 14.91 2.59
-3 -1 10 9.25 3.18
-3 -1 10 14.79 4.77
-3 -1 9 181.06 7.41
3 1 -9 163.4 13.47
-3 -1 9 176.49 12.72
-3 -1 9 162.77 13.39
-3 -1 8 4.34 1.12
3 1 -8 5.09 3.24
-3 -1 8 5.01 2.06
3 1 -8 4.31 3.18
-3 -1 8 5.82 3.8
3 1 -7 1034.44 26.38
-3 -1 7 1033.05 26.83
3 1 -7 993.3 29.63
-3 -1 7 1028.65 30.24
3 1 -7 987.91 29.54
-3 -1 6 4.7 3.11
3 1 -6 3.17 2.01
3 1 -6 6.73 3.45
-3 -1 6 7.32 3.69
3 1 -6 5.14 2.28
3 1 -5 661.28 19.01
-3 -1 5 671.97 19.51
3 1 -5 694.75 19.82
3 1 -5 658.21 21.44
3 1 -5 667.73 18.87
-3 -1 5 647.3 18.74
-3 -1 5 638.54 19.17
-3 -1 5 655.65 22.15
3 1 -5 659.28 22.23
-3 -1 4 -0.31 2.01
3 1 -4 0.17 2.09
-3 -1 4 -4.15 2.29
3 1 -4 0.77 1.94
3 1 -4 5.99 2.76
-3 -1 4 4.79 2.46
3 1 -4 -0.59 2.16
-3 -1 4 1.03 2.87
3 1 -3 258.4 12.12
-3 -1 3 253.37 12.2
3 1 -3 261.79 12.38
-3 -1 3 246.3 11.87
-3 -1 3 258.67 11.3
3 1 -3 245.38 11.08
-3 -1 3 265.75 12.92
3 1 -3 261.88 12.91
-3 -1 2 77.31 6.72
3 1 -2 78.65 6.74
3 1 -2 92.8 7.53
-3 -1 2 88.91 7.21
3 1 -2 78.3 6.61
-3 -1 2 78.14 6.74
3 1 -2 77.99 6.58
3 1 -1 95.33 7.68
-3 -1 1 98.07 7.89
3 1 -1 87.05 7.67
3 1 -1 97.5 7.04
-3 -1 1 95.09 7.81
-3 -1 1 98.9 7.18
3 1 -1 97.96 7.13
3 1 0 129.41 8.79
3 1 0 127.09 10.92
-3 -1 0 128.86 8.99
-3 -1 0 120.25 8.45
3 1 0 116.87 8.71
3 1 0 133.76 7.93
-3 -1 0 124.8 7.83
3 1 1 139.67 11.26
-3 -1 -1 129.8 9.03
3 1 1 129.34 9.07
3 1 1 133.04 8.95
-3 -1 -1 123.93 8.92
3 1 1 139.38 7.36
-3 -1 -1 125.46 7.3
3 1 1 142.51 7.56
3 1 2 9.8 3.23
-3 -1 -2 11.08 3.42
-3 -1 -2 17.27 4.85
3 1 2 15.51 4.33
-3 -1 -2 16.2 3.56
3 1 2 16.98 3.69
3 1 2 11.75 2.43
3 1 2 14.4 2.59
3 1 3 25.79 4.96
-3 -1 -3 35.89 5.06
3 1 3 35.43 5.23
-3 -1 -3 38.58 6.25
-3 -1 -3 30.04 4.54
3 1 3 36.6 5.11
3 1 3 31.46 2.83
3 1 4 115.66 9.91
-3 -1 -4 121.16 10.54
3 1 4 109.18 10.16
-3 -1 -4 128.21 8.96
3 1 4 105.01 8.02
3 1 4 108.69 8.26
3 1 4 118.41 4.68
-3 -1 -5 8.09 3.23
3 1 5 -0.58 2.84
-3 -1 -5 2.65 1.25
-3 -1 -6 124.45 11.25
3 1 6 137.65 12.07
-3 -1 -6 128.03 5.92
3 1 7 10.71 4.57
-3 -1 -7 17.68 2.41
3 1 8 11.21 3.96
3 1 9 -7.41 4.48
3 1 10 54.4 8.88
3 1 11 3.74 1.71
3 1 11 10.62 5.68
3 1 12 77.09 5.68
3 1 12 98.95 13.19
3 1 13 9.94 4.97
3 1 14 51.25 11.02
3 1 15 6.22 5.76
3 1 16 26.67 8.99
3 1 17 26.85 9.22
3 1 18 4.34 5.09
3 1 18 5.68 5.87
3 1 19 0.77 7.18
3 1 19 1.5 6.47
3 1 20 11.34 6.72
3 1 20 3.25 5.83
3 1 21 -11.1 7.59
3 1 22 11.15 8.67
-3 -2 23 5.35 6.93
-3 -2 22 0.12 4.62
-3 -2 22 3.5 5.28
-3 -2 21 52.97 12.04
-3 -2 21 50.21 11.64
-3 -2 20 8.44 5.42
-3 -2 20 12.74 6.66
-3 -2 19 103.12 14.95
-3 -2 19 82.24 13
-3 -2 18 -2.17 3.91
-3 -2 18 0.36 3.47
-3 -2 17 61.27 8.11
-3 -2 17 63.51 11.54
-3 -2 17 60.99 10.53
-3 -2 16 6.47 3.45
-3 -2 16 3.06 3.11
-3 -2 16 0.94 4.07
-3 -2 15 30.97 5.66
3 2 -15 17.82 2.64
-3 -2 15 18.08 5.4
-3 -2 15 30.65 7.56
3 2 -14 8.51 2.06
-3 -2 14 9.38 2.99
-3 -2 14 14.16 5.22
-3 -2 14 11.25 5.13
-3 -2 13 1.17 1.77
-3 -2 13 2.23 2.61
-3 -2 13 5.3 3.13
-3 -2 12 1.97 1.82
-3 -2 12 2.79 2.76
-3 -2 12 2.29 3.6
-3 -2 11 -0.72 1.14
3 2 -11 -0.88 3.3
-3 -2 11 2.05 2.5
-3 -2 11 5.3 3.15
-3 -2 10 1.93 1.26
3 2 -10 1.78 3.39
-3 -2 10 5.56 2.86
-3 -2 10 4.06 3.42
3 2 -9 10.9 2.14
-3 -2 9 15.13 3.4
-3 -2 9 13.39 2.34
3 2 -9 16.04 3.26
3 2 -9 13.59 4.96
-3 -2 9 12.99 3.87
-3 -2 9 14.07 4.88
3 2 -8 5.1 1.5
-3 -2 8 1.32 1.91
3 2 -8 4.98 2.2
3 2 -8 1.99 2.73
-3 -2 8 7.98 2.91
-3 -2 8 3.06 2.27
3 2 -8 6.08 3.35
3 2 -7 76.91 4.15
-3 -2 7 77.11 6.96
3 2 -7 78.13 7.03
-3 -2 7 80.2 7.11
3 2 -7 79.17 8.47
-3 -2 7 76.31 8.05
3 2 -7 87.3 8.61
3 2 -6 469.3 9.97
-3 -2 6 465.19 16.34
3 2 -6 442.5 14.78
3 2 -6 461.55 16.47
-3 -2 6 428.8 14.99
-3 -2 6 438.87 18.74
3 2 -6 445.56 18.56
-3 -2 5 22.97 3.28
3 2 -5 23.71 4.18
-3 -2 5 23.56 3.51
3 2 -5 26.6 5
3 2 -5 22.73 3.11
-3 -2 5 22.18 4.52
-3 -2 4 562.58 18.17
3 2 -4 539.35 13.98
3 2 -4 557.17 17.99
-3 -2 4 560.43 14.95
3 2 -4 551.57 18.98
-3 -2 4 541.39 19.24
-3 -2 3 265.66 12.57
3 2 -3 281.05 12.83
-3 -2 3 279.61 10.25
3 2 -3 274.42 10.04
3 2 -3 279.86 12.98
-3 -2 3 277.66 13.21
-3 -2 2 33.69 4.91
3 2 -2 27.27 4.21
3 2 -2 26.76 3.4
3 2 -2 25.47 3.79
-3 -2 2 24.65 3.96
-3 -2 1 202.92 11.18
3 2 -1 206.05 11.35
-3 -2 1 199.14 10.05
3 2 -1 225.49 10.78
3 2 -1 198.72 9.99
-3 -2 0 9631.27 75.79
3 2 0 9703.43 75.19
-3 -2 0 9714.7 63.85
3 2 0 9999 63.26
3 2 1 13.76 3.82
-3 -2 -1 23.85 4.66
3 2 1 17.8 4.17
3 2 1 13.58 2.84
3 2 1 18.2 2.81
-3 -2 -1 16.06 3.01
-3 -2 -2 1323.16 28.19
3 2 2 1238.69 35.74
3 2 2 1384.56 28.76
-3 -2 -2 1353.78 20.6
3 2 2 1320.85 18.97
-3 -2 -2 1443.9 24.41
-3 -2 -3 0.47 2.14
-3 -2 -3 -3.91 3.84
3 2 3 2.73 2.8
3 2 3 2.26 2.38
-3 -2 -3 1.05 0.9
3 2 3 -1.53 1.09
-3 -2 -3 -0.81 1.37
-3 -2 -4 147.82 12.59
3 2 4 137.11 11.84
-3 -2 -4 144.56 9.47
3 2 4 142.76 9.62
-3 -2 -4 151.76 7.89
-3 -2 -5 -0.88 3.39
3 2 5 -0.11 3.23
-3 -2 -5 0.78 1.86
3 2 5 1.7 1.97
-3 -2 -5 0.21 1.43
3 2 6 72.28 6.87
-3 -2 -6 62.85 6.48
-3 -2 -6 65.57 8.61
3 2 7 8.61 2.36
-3 -2 -7 14.12 3.44
3 2 8 -2.51 3.28
3 2 9 6.66 3.11
3 2 10 -1.56 3.08
3 2 11 29.08 7.47
3 2 12 -6.71 4.53
3 2 13 50.14 10.57
3 2 14 16.16 6.11
3 2 15 58.22 11.85
3 2 16 12.61 7.72
3 2 17 16.61 7.28
3 2 17 19.76 9.5
3 2 18 6.09 6.92
3 2 18 7.5 6.2
3 2 19 22.8 9.27
3 2 19 39.8 11.7
3 2 20 8 6.89
3 2 20 5.13 6.07
3 2 21 25.61 10.28
3 2 22 -13.66 7.95
-3 -3 24 -4.56 6.79
-3 -3 23 26.36 9.22
-3 -3 22 13.93 7.29
-3 -3 22 13.97 7.02
-3 -3 21 42.34 10.48
-3 -3 21 24.94 7.29
-3 -3 20 38.03 10.07
-3 -3 20 33.51 9.27
-3 -3 19 11.01 5.91
-3 -3 19 -1.18 4.78
-3 -3 18 14.84 6.6
-3 -3 18 3.84 5.15
-3 -3 17 8.15 3.27
-3 -3 17 4.07 5.26
-3 -3 17 13.28 6.76
-3 -3 16 27.83 5.21
-3 -3 16 27.69 7.05
-3 -3 16 28.79 8.55
-3 -3 15 4.67 2.66
-3 -3 15 0.01 3.14
-3 -3 15 3.88 4.73
-3 -3 14 13.26 3.7
-3 -3 14 13.27 4.73
-3 -3 14 11.52 4.8
-3 -3 13 19.29 3.67
-3 -3 13 12.82 3.5
-3 -3 13 10.71 4.18
3 3 -12 3.44 1.77
-3 -3 12 3.64 2.2
-3 -3 12 4.15 2.61
3 3 -12 4.34 2
3 3 -12 7.87 4.3
-3 -3 12 5.52 4.68
-3 -3 12 4.88 2.81
3 3 -11 8.19 2.34
-3 -3 11 10.2 2.71
-3 -3 11 9.89 2.98
3 3 -11 7.51 2.55
3 3 -11 8.04 4.13
-3 -3 11 11.58 4.18
-3 -3 11 7.8 3.57
3 3 -10 57.77 5.24
-3 -3 10 54.46 5.91
3 3 -10 48.32 7.44
3 3 -10 53.77 5.94
-3 -3 10 61.26 7.16
-3 -3 10 61.48 8.41
3 3 -9 23.82 3.28
-3 -3 9 21.75 3.7
3 3 -9 23.05 3.79
3 3 -9 26.3 5.91
-3 -3 9 18.98 4.07
-3 -3 9 22.24 5.45
3 3 -8 332.74 10.96
-3 -3 8 352.05 15.07
3 3 -8 303.36 17.45
3 3 -8 344.45 14.86
-3 -3 8 342.18 14.24
-3 -3 8 327.71 17.76
3 3 -8 330.69 17.04
3 3 -7 7.93 2.08
-3 -3 7 5.89 2.51
3 3 -7 10.98 2.94
-3 -3 7 8.4 2.59
-3 -3 7 4.86 2.17
3 3 -7 5.85 2.36
3 3 -6 415.56 12
-3 -3 6 409.09 16.13
-3 -3 6 380.02 12.43
3 3 -6 410.04 16.07
-3 -3 6 395.49 18.09
3 3 -6 418.13 17.95
-3 -3 5 3.84 2.86
-3 -3 5 7.36 1.76
3 3 -5 9.16 2.18
3 3 -5 5.29 2.66
-3 -3 5 7.04 2.97
3 3 -4 431.56 10.01
-3 -3 4 437.11 11.26
-3 -3 4 461.35 17.53
3 3 -4 458.68 17.21
3 3 -3 218.28 7.16
3 3 -3 216.55 12.12
-3 -3 3 209.78 11.46
3 3 -3 224.82 11.49
3 3 -2 360.33 9.12
3 3 -2 380.76 15.6
3 3 -2 405.66 14.75
-3 -3 2 374.95 14.51
-3 -3 1 569.05 16.68
3 3 -1 597.34 16.73
3 3 -1 597.55 18.8
-3 -3 0 16.52 2.95
3 3 0 18.07 3.22
-3 -3 0 14.05 3.15
3 3 0 9.79 2.09
3 3 1 351.09 20.49
-3 -3 -1 351.79 11.57
-3 -3 -1 384.71 14.48
3 3 1 356.27 11.11
-3 -3 -2 95.34 8.38
3 3 2 80.03 10
-3 -3 -2 93.41 5.37
-3 -3 -2 83.01 6.76
3 3 2 88.42 5.07
3 3 3 483.89 23.6
-3 -3 -3 484.25 18.26
3 3 3 477.37 18.05
-3 -3 -3 494.33 10.76
-3 -3 -3 498.8 16.28
-3 -3 -4 10.01 2.99
3 3 4 13.71 3.72
3 3 4 5.88 3.48
-3 -3 -4 7.84 3.63
-3 -3 -4 7.6 3.38
3 3 5 343.75 15.17
3 3 5 344.56 19.77
-3 -3 -5 378.47 21.4
-3 -3 -5 337.96 15.03
3 3 6 55.53 6.26
3 3 6 59.82 8.6
-3 -3 -6 58.43 6.66
3 3 7 69.02 6.91
-3 -3 -7 66.37 7.16
3 3 8 0.57 1.36
-3 -3 -8 0.59 1.81
3 3 9 -1.69 2.18
-3 -3 -9 1.24 1.74
3 3 10 7.27 4.61
3 3 11 12.21 5.82
3 3 12 -7.04 4.17
3 3 13 36.39 9.31
3 3 14 2.93 4.98
3 3 14 10.28 6.17
3 3 15 16.14 7.13
3 3 15 13.98 6.76
3 3 16 26.07 9.04
3 3 16 33.4 9.9
3 3 17 0.78 4.03
3 3 17 2.81 5.76
3 3 18 11.27 6.82
3 3 18 26.25 9.26
3 3 19 12.01 7.69
3 3 19 3.63 7.11
3 3 20 26.29 10.64
3 3 21 5.5 7.29
-3 -4 24 6.48 5.41
-3 -4 23 6.91 6.59
-3 -4 23 -3.36 4.67
-3 -4 22 13.35 6.2
-3 -4 22 30.58 9.74
-3 -4 21 14.8 6.34
-3 -4 21 12.74 6.45
-3 -4 20 71 12.27
-3 -4 20 63.86 11.78
-3 -4 19 1.96 4.3
-3 -4 19 2.63 4.04
-3 -4 18 46.68 10.01
-3 -4 18 52.36 10.28
-3 -4 17 5.5 2.4
-3 -4 17 -1.5 2.92
-3 -4 17 7.21 6.3
-3 -4 16 52.99 7.15
-3 -4 16 43.61 8.19
-3 -4 16 49.91 10
-3 -4 15 2.42 1.92
-3 -4 15 1.86 2.72
-3 -4 15 -1.48 4.97
3 4 -14 23.79 4.61
-3 -4 14 20.64 4.39
-3 -4 14 19.66 3.72
3 4 -14 19.97 3.72
3 4 -14 20.88 6.32
-3 -4 14 20.77 5.26
-3 -4 14 12.21 4.34
3 4 -13 1.64 2.32
-3 -4 13 0.62 1.47
-3 -4 13 2.16 2.41
3 4 -13 1.21 1.73
3 4 -13 3.93 4.84
-3 -4 13 -0.78 2.77
-3 -4 13 -3.88 4.35
3 4 -12 -0.12 1.5
-3 -4 12 0.02 1.94
-3 -4 12 1.92 2.38
3 4 -12 -2.34 1.53
3 4 -12 4.87 3.88
-3 -4 12 1.5 2.42
-3 -4 12 -0.8 1.94
3 4 -11 1.41 2.21
-3 -4 11 3.91 2.56
3 4 -11 1.84 1.7
3 4 -11 3 2.73
-3 -4 11 -0.36 4.01
-3 -4 11 4.76 2.29
3 4 -10 -2.86 2.01
-3 -4 10 -1.57 2.11
3 4 -10 0.28 1.69
3 4 -10 -0.89 2.44
-3 -4 10 -0.39 2.91
-3 -4 10 0.59 1.58
3 4 -9 5.27 1.91
-3 -4 9 7.64 2.51
3 4 -9 5.53 2.97
-3 -4 9 5.56 3.07
3 4 -8 -0.92 1.43
-3 -4 8 -0.02 1.45
-3 -4 8 -0.48 3.92
3 4 -7 461.32 14.75
-3 -4 7 460.34 13.54
-3 -4 7 448.59 20
3 4 -7 481.82 20.18
-3 -4 6 3.39 1.62
-3 -4 6 2.26 2.28
3 4 -6 -0.88 1.97
3 4 -6 1.7 2.76
-3 -4 5 302.67 8.28
3 4 -5 306.83 14.86
3 4 -5 315.78 15.7
-3 -4 5 316.89 15.42
3 4 -4 296.06 15
3 4 -4 277.21 13.96
-3 -4 4 286.74 14.17
3 4 -3 638.46 15.16
-3 -4 3 624.91 19.75
3 4 -3 630.5 21.06
3 4 -3 646.35 19.82
3 4 -2 330.97 10.62
3 4 -2 331.81 15.09
-3 -4 2 323.49 14.83
-3 -4 2 313.5 13.58
3 4 -2 329.41 13.51
-3 -4 1 1333.05 17.94
-3 -4 1 1425.59 27
-3 -4 1 1487.76 30.97
3 4 -1 1467.55 30.29
3 4 -1 1446.46 26.69
-3 -4 0 55.89 4.36
3 4 0 48.86 4.47
-3 -4 0 60.34 5.46
-3 -4 0 48.86 6.11
3 4 1 890.08 34.48
-3 -4 -1 1004.41 24.81
-3 -4 -1 964.05 19.5
3 4 2 50.2 8.62
-3 -4 -2 52.33 4.23
-3 -4 -2 51.81 5.9
3 4 3 235.26 17.92
-3 -4 -3 243.97 7.95
-3 -4 -3 275.02 13.02
3 4 4 7.76 3.37
-3 -4 -4 13.85 1.65
3 4 5 64.07 9.68
-3 -4 -5 68.06 7.28
3 4 6 39.41 5.81
3 4 6 45.85 8.5
-3 -4 -6 34.68 5.27
3 4 7 27.19 4.85
-3 -4 -7 24.94 4.23
3 4 8 13.93 3.85
-3 -4 -8 9.4 3.09
3 4 9 2.39 2.23
-3 -4 -9 -2.09 2.53
3 4 10 2.04 1.96
-3 -4 -10 -0.85 2.55
3 4 11 1.88 3.67
3 4 12 23.38 7.93
3 4 12 15.45 5.67
3 4 13 9.36 6
3 4 13 11.59 6.05
3 4 14 32.1 9.07
3 4 14 37.69 10.96
3 4 15 9.53 5.43
3 4 15 12.1 6.39
3 4 16 16.49 7.01
3 4 16 27.6 9.27
3 4 17 -4.66 4.27
3 4 17 2.12 5.01
3 4 18 26.02 10.08
3 4 18 35.57 11.5
3 4 19 8.62 6.89
3 4 20 18.23 9.84
-3 -5 25 0.73 6.08
-3 -5 24 7.7 5.33
-3 -5 24 7.16 5.61
-3 -5 23 -3.11 5.01
-3 -5 23 2.3 4.42
-3 -5 22 8.58 6.45
-3 -5 22 8.21 4.71
-3 -5 21 47.77 11.05
-3 -5 21 55.26 11.71
-3 -5 20 -1.93 3.95
-3 -5 20 9.66 7.43
-3 -5 19 22.43 7.71
-3 -5 19 34.45 9.73
-3 -5 18 0.17 2.23
-3 -5 18 1.89 4.12
-3 -5 18 -2.19 2.98
-3 -5 17 14.01 4.04
-3 -5 17 21.27 6.23
-3 -5 17 17.08 6.24
-3 -5 16 7.73 2.68
-3 -5 16 7.26 3.71
3 5 -16 12.36 3.81
-3 -5 16 11.98 5.07
-3 -5 16 8.58 3.98
3 5 -15 88.1 9.19
-3 -5 15 93.84 9.03
-3 -5 15 81.74 8.02
3 5 -15 89.12 8.28
3 5 -15 82.95 12.13
-3 -5 15 95.5 11.33
-3 -5 15 84.94 12.03
3 5 -14 4.54 2.59
-3 -5 14 5.49 3.01
3 5 -14 5.85 2.77
3 5 -14 9.56 4.86
-3 -5 14 4.24 2.41
-3 -5 14 4.78 3.91
3 5 -13 33.27 5.34
-3 -5 13 36.63 5.87
3 5 -13 32.6 5.28
3 5 -13 35.11 7.77
-3 -5 13 30.42 6.79
-3 -5 13 34.91 5.9
3 5 -12 -0.97 1.62
-3 -5 12 -3.44 2.99
3 5 -12 -2.31 3.27
-3 -5 12 1.06 3.38
-3 -5 12 1.83 2.58
3 5 -11 9.3 3.15
3 5 -11 5.67 3.52
-3 -5 11 3.58 3.71
-3 -5 11 5.86 2.67
3 5 -10 0.29 1.46
3 5 -10 -0.16 2.94
-3 -5 10 3.21 2.49
-3 -5 10 0.94 2.45
3 5 -9 10.24 2.62
-3 -5 9 10.42 4.16
-3 -5 9 11.63 2.78
3 5 -8 11.09 3.13
-3 -5 8 14.39 2.58
-3 -5 8 14.3 4.47
3 5 -7 46.75 5.79
-3 -5 7 45.72 3.75
3 5 -7 44.92 6.56
3 5 -7 42.33 6.49
-3 -5 7 54.1 7.26
-3 -5 6 30.54 2.45
3 5 -6 28.28 5.16
3 5 -6 26.65 5.01
-3 -5 6 22.87 4.69
3 5 -5 202.5 11.06
-3 -5 5 210.41 13.05
3 5 -5 212.84 13.81
3 5 -5 214.09 12.91
3 5 -4 253.27 11.57
3 5 -4 238.54 13.23
-3 -5 4 248.49 13.54
3 5 -4 243.88 14.01
3 5 -3 150.14 8.56
3 5 -3 152.43 9.99
-3 -5 3 141.7 10.6
3 5 -3 156.3 11.16
-3 -5 3 127.3 9.79
3 5 -2 590.67 18.01
-3 -5 2 554.22 14.18
3 5 -2 543.5 9.65
-3 -5 2 549.73 18.86
-3 -5 2 568.57 20.7
-3 -5 1 17.61 2.74
-3 -5 1 19.52 4.07
-3 -5 1 14.51 3.44
-3 -5 0 1016.36 22.82
-3 -5 0 1029.62 22.7
-3 -5 0 1046.55 27.35
-3 -5 -1 3.35 1.89
-3 -5 -1 6.4 3.35
-3 -5 -1 2.06 1.41
3 5 2 407.5 24.26
-3 -5 -2 445.65 13.1
-3 -5 -2 454.54 18.31
3 5 3 22.17 5.73
-3 -5 -3 24.9 2.88
3 5 4 17.35 4.77
-3 -5 -4 22.78 2.38
3 5 5 45.13 8.04
-3 -5 -5 42.59 2.71
3 5 6 61.49 9.44
-3 -5 -7 3.23 2.53
-3 -5 -8 5.54 3.73
3 5 8 1.96 2.1
3 5 8 4.65 3.65
-3 -5 -9 0.5 2.81
3 5 9 1.05 1.77
3 5 9 1.35 3.41
-3 -5 -10 2.84 2.58
3 5 10 -3.66 2.92
-3 -5 -11 -3.6 2.99
3 5 11 1.71 4.14
3 5 12 9.82 5.5
3 5 12 14.55 6.41
3 5 13 -8.43 7.09
3 5 13 5.57 4.36
3 5 14 5.98 6.61
3 5 14 5.08 5.02
3 5 15 17.44 8.12
3 5 15 4.81 4.87
3 5 16 -12.08 7.5
3 5 16 6.97 7.36
3 5 17 1.42 4.4
3 5 17 13.32 7.76
3 5 18 -7.03 6.48
3 5 18 5.67 6.16
3 5 19 8.46 7.47
-3 -6 25 -8.68 7.25
-3 -6 24 8.98 8
-3 -6 24 3.54 4.59
-3 -6 23 18.99 8.63
-3 -6 23 27.46 9.84
-3 -6 22 -8.96 7.09
-3 -6 22 2.21 5.39
-3 -6 21 39.71 9.16
-3 -6 21 38.54 10.33
-3 -6 20 2.87 5.48
-3 -6 20 4.2 5.08
-3 -6 19 6.7 4.43
-3 -6 19 1.28 3.78
-3 -6 18 12.78 4.67
-3 -6 18 9.01 3.62
-3 -6 18 9.73 5.72
-3 -6 17 2.8 1.95
-3 -6 17 6.8 3.65
-3 -6 17 0.66 2.52
-3 -6 16 5.56 3.09
3 6 -16 13.11 6.23
-3 -6 16 2.12 3.09
-3 -6 16 0.69 3.16
3 6 -15 0.52 1.92
-3 -6 15 2.28 2.19
3 6 -15 0.11 1.72
3 6 -15 3.31 4.48
-3 -6 15 1.46 2.67
-3 -6 15 4.01 3.32
3 6 -14 18.09 4.15
3 6 -14 25.76 7.03
-3 -6 14 22.22 5.99
-3 -6 14 19.06 4.77
3 6 -13 -0.67 2.52
3 6 -13 -0.01 4.4
-3 -6 13 -0.28 3.23
-3 -6 13 1.66 2.54
3 6 -12 2.8 2.31
3 6 -12 6.16 3.83
-3 -6 12 6.45 2.62
-3 -6 12 5.56 4.31
3 6 -11 3.1 2.64
3 6 -11 5.81 3.59
-3 -6 11 -0.32 2.19
-3 -6 11 0.4 2.76
3 6 -10 4.62 3.26
-3 -6 10 -2.36 2.4
-3 -6 10 1.53 1.61
3 6 -9 9.78 3.19
-3 -6 9 10.04 3.84
-3 -6 9 7.5 2.25
3 6 -8 61.24 7.35
-3 -6 8 63.1 4.58
-3 -6 8 71.03 8.74
3 6 -7 45.61 6.5
-3 -6 7 41.26 2.95
-3 -6 7 41.68 6.53
3 6 -6 107.93 9.04
3 6 -6 114.09 10.64
-3 -6 6 95.59 9.45
3 6 -6 100.62 9.64
3 6 -5 61.3 6.78
-3 -6 5 60.5 7.03
3 6 -5 57.04 7.52
-3 -6 5 57.72 7.26
3 6 -4 294.07 13.6
3 6 -4 297.5 16.4
-3 -6 4 285.43 15.84
-3 -6 4 289.52 15.05
3 6 -3 25.98 4.32
-3 -6 3 28.63 3.86
-3 -6 3 20.99 4.42
-3 -6 3 24.66 4.54
-3 -6 2 624.74 17.67
3 6 -2 647.69 22.79
3 6 -2 637.56 12.77
-3 -6 2 651 23.29
-3 -6 2 656.95 21.27
-3 -6 1 130.75 8.6
3 6 -1 133.36 7.03
-3 -6 1 137.69 9.41
-3 -6 1 142.59 11.17
-3 -6 0 184.24 11.51
3 6 0 176.13 9.18
-3 -6 0 177.13 10.45
-3 -6 0 181.35 12.48
-3 -6 -1 16.73 4.48
-3 -6 -1 10.34 3.31
3 6 1 16.02 3.57
-3 -6 -1 9.92 2.48
3 6 2 4.6 4.6
3 6 2 5.67 3.03
-3 -6 -2 5.77 2.01
3 6 3 41.21 8.23
3 6 3 49.92 6.74
-3 -6 -3 43.65 4.38
3 6 4 47.33 8.4
3 6 4 71.44 8.31
-3 -6 -4 73.43 4.96
3 6 5 37.65 7.89
3 6 5 41.13 6.66
-3 -6 -5 38.02 3.12
3 6 6 8.41 4.9
3 6 6 2.74 3.32
-3 -6 -6 1.29 0.75
3 6 7 2.74 3.47
3 6 7 -1.05 2.51
3 6 8 -4.45 3.73
-3 -6 -9 -1.6 2.13
3 6 9 8.17 4.96
-3 -6 -10 3.96 2.89
3 6 10 -1.24 3.61
-3 -6 -11 1.14 2.68
3 6 11 -1.09 4.92
3 6 12 1.46 4.04
3 6 13 16.85 7.73
3 6 13 21.62 7.87
3 6 14 18.32 8.36
3 6 14 0.04 3.97
3 6 15 13.78 8.01
3 6 15 8.92 7.05
3 6 16 18.85 9.72
3 6 16 11.74 7.7
3 6 17 2.67 5.58
3 6 17 1.11 7.39
3 6 18 -5.34 6.02
-3 -7 26 -4.4 4.05
-3 -7 25 -2.74 5.56
-3 -7 25 9.94 7.37
-3 -7 24 11.84 6.9
-3 -7 24 8.2 6.75
-3 -7 23 -5.09 5.07
-3 -7 23 1.36 3.92
-3 -7 22 25.64 7.81
-3 -7 22 27.83 9.67
-3 -7 21 3.37 5.13
-3 -7 21 -7.32 6.65
-3 -7 20 57.5 10.49
-3 -7 20 40.2 10.83
-3 -7 19 2.81 2.87
-3 -7 19 2.33 3.33
-3 -7 18 85.26 11.74
-3 -7 18 70.11 11.93
-3 -7 17 12.23 4.13
3 7 -17 12.49 5.8
-3 -7 17 8.25 4.41
-3 -7 17 9.4 4.61
-3 -7 16 97.32 10.04
-3 -7 16 103.92 11.29
3 7 -16 81.3 12.16
-3 -7 16 104.62 13.34
3 7 -15 8.21 5.4
-3 -7 15 12.04 4.74
-3 -7 15 14.16 4.13
3 7 -14 83.01 9.13
3 7 -14 91.16 12.78
-3 -7 14 95.23 9.51
-3 -7 14 90.26 11.64
3 7 -13 3.68 2.16
3 7 -13 7.91 5.52
-3 -7 13 4.56 3.14
-3 -7 13 5.15 4.69
3 7 -12 13.37 3.96
3 7 -12 11.41 4.33
-3 -7 12 12.07 3.46
-3 -7 12 16.73 4.98
3 7 -11 -2.24 2.46
-3 -7 11 3.79 3.64
-3 -7 11 4.88 2.67
3 7 -10 1.26 1.96
-3 -7 10 -4.77 4.26
-3 -7 10 0.87 1.43
3 7 -9 5.09 2.68
-3 -7 9 10.69 2.31
-3 -7 9 2.73 3.79
3 7 -8 46.97 6.86
3 7 -8 38.44 6.2
-3 -7 8 39.52 3.15
-3 -7 8 31.84 5.99
3 7 -7 21.16 4.81
-3 -7 7 17.73 4.54
3 7 -6 32.14 5.68
-3 -7 6 25.12 5.03
-3 -7 6 21.87 4.72
3 7 -5 1.94 2.26
-3 -7 5 -0.01 2.65
-3 -7 5 -0.12 2.6
-3 -7 4 13.84 3.29
3 7 -4 19.94 4.69
-3 -7 4 16.91 4.61
-3 -7 4 17.51 4.51
-3 -7 3 97.28 7.88
3 7 -3 98.8 9.47
3 7 -3 85.88 4.97
-3 -7 3 91.37 9.75
-3 -7 3 91.15 8.93
-3 -7 2 -0.08 1.73
3 7 -2 1.35 1.49
-3 -7 2 0.05 2.19
-3 -7 1 824.4 24.29
3 7 -1 794.27 19.32
-3 -7 1 816.69 27.69
-3 -7 1 847.16 24.51
-3 -7 0 6.39 3.97
-3 -7 0 2.01 2.54
3 7 0 0.3 1.45
-3 -7 0 4.7 2.58
-3 -7 -1 98.77 10.58
3 7 1 109.38 8.66
-3 -7 -1 103.49 10.2
-3 -7 -1 94.24 8.01
3 7 2 9.07 4.79
3 7 2 18.19 4.46
-3 -7 -2 18.3 3.51
3 7 3 58.54 10.12
3 7 3 64.68 8.1
-3 -7 -3 79.6 6.42
3 7 4 5.44 3.41
3 7 4 8.6 3.24
-3 -7 -4 9.4 2.32
3 7 5 190.81 17.59
3 7 5 214.98 15.81
-3 -7 -5 205.92 8.67
3 7 6 0.66 3.74
3 7 6 0.67 2.49
-3 -7 -6 0.64 0.89
3 7 7 31.42 8.1
-3 -7 -7 19.48 1.9
-3 -7 -7 20.68 2.38
3 7 7 37.27 7.23
3 7 8 -4.46 4.18
-3 -7 -9 5.71 3.84
3 7 9 8.57 4.96
-3 -7 -10 2.4 3.02
3 7 10 1.73 4.44
-3 -7 -11 0.09 2.07
3 7 11 -5.52 4.8
3 7 12 5.25 4.81
3 7 13 -7.95 6.12
3 7 14 -0.51 4.44
3 7 14 4.4 5.54
3 7 15 4.74 7.01
3 7 15 0.8 4.81
3 7 16 3.04 7.3
3 7 16 9.79 8.03
3 7 17 1.32 5.78
-3 -8 25 -3.78 4.8
-3 -8 24 25.21 9.28
-3 -8 24 25.57 9.05
-3 -8 23 -4.21 5.21
-3 -8 23 -4.43 6.03
-3 -8 22 51.83 10.76
-3 -8 22 61.49 12.06
-3 -8 21 -0.29 3.14
-3 -8 21 6.01 6.33
-3 -8 20 15.13 6.68
-3 -8 20 16.72 6.21
-3 -8 19 -0.9 4.8
-3 -8 19 2.96 4.94
-3 -8 18 24.47 5.51
3 8 -18 8.45 5.57
-3 -8 18 18.69 5.86
-3 -8 18 11.66 4.5
3 8 -17 20.08 8.43
-3 -8 17 29.23 7.75
-3 -8 17 27.71 6.27
3 8 -16 19.22 6.61
-3 -8 16 29.66 6.24
-3 -8 16 17.58 6.79
3 8 -15 27.12 7.76
-3 -8 15 42.26 8.84
-3 -8 15 43.68 6.88
3 8 -14 2.77 4.5
-3 -8 14 1.88 1.71
-3 -8 14 5.37 4.53
3 8 -13 34.86 7.39
-3 -8 13 41.08 5.87
-3 -8 13 39.74 8.66
-3 -8 12 2 2.28
-3 -8 12 0.76 3.13
-3 -8 11 14.85 3.18
-3 -8 11 9.97 3.32
3 8 -10 0.06 2.87
-3 -8 10 5.72 1.97
-3 -8 10 -4.84 4.18
3 8 -9 12.2 3.26
-3 -8 9 11.01 1.98
-3 -8 9 2.28 2.41
3 8 -8 8.65 3.67
-3 -8 8 6.74 1.12
-3 -8 8 7.69 3.06
3 8 -7 125.81 11.29
-3 -8 7 111.95 11.13
-3 -8 7 125.19 11.63
3 8 -6 2.33 2.86
-3 -8 6 -0.79 2.41
-3 -8 6 5.23 3.15
3 8 -5 497.31 21.85
-3 -8 5 477.22 18.84
-3 -8 5 466.39 21.39
-3 -8 5 431.42 21.94
-3 -8 4 29.47 4.95
3 8 -4 26.71 5.41
-3 -8 4 25.96 5.74
-3 -8 4 29.99 5.67
3 8 -3 488.59 24.05
-3 -8 3 468.81 18.74
3 8 -3 422.89 13.61
-3 -8 3 465.12 22.09
-3 -8 3 454.38 20.17
-3 -8 2 32.96 5.63
3 8 -2 41.19 4.91
-3 -8 2 43.29 6.21
-3 -8 2 39.75 6.99
-3 -8 1 74.62 8.09
3 8 -1 85.62 7.36
-3 -8 1 90.33 9.99
-3 -8 1 85.84 8.32
-3 -8 0 35.34 6.77
-3 -8 0 30.54 5.93
3 8 0 32.55 5.03
-3 -8 0 37.67 5.95
-3 -8 -1 49.8 7.97
3 8 1 53.19 7.01
-3 -8 -1 55.57 6.52
-3 -8 -2 15.19 4.95
3 8 2 14.41 5.83
3 8 2 16.67 4.39
-3 -8 -2 22.76 4.29
3 8 3 -1.5 4.46
3 8 3 -0.83 2.97
-3 -8 -3 1.81 1.65
3 8 4 3.5 3.76
3 8 4 9.17 3.47
-3 -8 -4 9.39 2.8
3 8 5 4.35 4.21
3 8 5 4.4 2.47
-3 -8 -5 8.84 2.29
3 8 6 31.23 7.18
3 8 6 24.68 6.13
-3 -8 -6 23.12 3.07
3 8 7 -1.87 3.14
-3 -8 -7 1.85 1.21
3 8 8 23.91 7.41
3 8 9 4.37 4.99
-3 -8 -10 2.72 2.62
3 8 10 6.57 3.72
3 8 11 -8.03 4.88
3 8 12 4.07 3.88
3 8 13 1.39 4.32
3 8 14 -4.82 6.79
3 8 14 3 5.24
3 8 15 8.58 7.78
3 8 15 12.63 8.28
3 8 16 10.72 7.51
-3 -9 26 -2.05 4.79
-3 -9 25 -1.33 4.27
-3 -9 24 2.36 5.09
-3 -9 23 4.82 4.42
-3 -9 23 6.24 6.64
-3 -9 22 0.21 3.45
-3 -9 22 15.59 7.31
-3 -9 21 28.81 7.36
-3 -9 21 31.44 9.3
-3 -9 20 -1.06 3.92
-3 -9 20 4.99 4.63
3 9 -19 55.36 11.9
-3 -9 19 51.73 10.98
-3 -9 19 53.95 9.28
3 9 -18 11.28 6.23
-3 -9 18 7.9 6.67
-3 -9 18 6.95 4.57
-3 -9 17 262.33 17.37
3 9 -17 246.14 22.23
-3 -9 17 270.16 22.57
3 9 -16 -1.71 4.07
-3 -9 16 0 1.96
-3 -9 16 2.27 4.42
3 9 -15 265.33 21.77
-3 -9 15 292.47 16.32
-3 -9 15 272.17 21.37
3 9 -14 1.86 3.75
-3 -9 14 1.75 4.26
-3 -9 14 0.93 1.93
3 9 -13 129.09 14.62
-3 -9 13 126.02 13.94
-3 -9 12 -3.91 4.39
-3 -9 11 53.33 8.59
-3 -9 10 -2.74 3
-3 -9 9 1.72 0.92
-3 -9 9 2.51 3.06
-3 -9 8 18.11 5.1
-3 -9 8 26.21 5.69
3 9 -7 8.72 3.05
-3 -9 7 5.7 2.87
-3 -9 7 7.6 3.39
3 9 -6 7.58 4.09
-3 -9 6 -2.3 3.18
-3 -9 6 1.68 2.72
-3 -9 5 11.21 3.35
3 9 -5 13.58 4.59
-3 -9 5 13.15 4.48
-3 -9 5 11.18 4.31
3 9 -4 34.02 6.51
-3 -9 4 39.08 6.24
-3 -9 4 43.61 7.32
-3 -9 4 42.95 7.38
-3 -9 3 2.05 2.57
3 9 -3 4.01 2.11
-3 -9 3 7.86 4.03
-3 -9 3 1.3 3.8
-3 -9 2 545.13 22.92
3 9 -2 561.21 19.43
-3 -9 2 579.2 25.63
-3 -9 2 557.22 22.68
-3 -9 1 29.55 7.06
-3 -9 1 18.58 4.65
3 9 -1 25.55 4.65
-3 -9 1 31.9 5.78
-3 -9 0 154.27 13.64
3 9 0 170.3 11.84
-3 -9 0 167.72 11.73
-3 -9 -1 31.39 6.44
3 9 1 34.86 6.13
-3 -9 -1 33.14 5.58
-3 -9 -2 274.22 20.98
3 9 2 301.58 24.54
3 9 2 310.4 17.68
-3 -9 -2 315.3 15.13
-3 -9 -3 -8.8 5.66
3 9 3 -2.41 5.01
3 9 3 2.09 2.98
-3 -9 -3 4.81 2.82
3 9 4 339.87 25.44
3 9 4 391.4 22.43
-3 -9 -4 400.16 15.88
3 9 5 15.45 5.78
3 9 5 20.2 5.5
-3 -9 -5 23.66 4.03
3 9 6 92.32 13.56
3 9 6 104.2 12.47
-3 -9 -6 99.9 7.03
3 9 7 7.53 4.43
3 9 7 8.41 6.11
3 9 8 19.74 7.19
3 9 9 3.57 4.17
3 9 10 4.54 5.35
3 9 11 -2.16 6.28
3 9 12 0.63 4.49
3 9 13 4.87 4.32
3 9 14 -5.5 6.21
3 9 15 4.11 5.71
3 9 15 8.56 6.86
-3 -10 25 13.93 8.18
-3 -10 24 5.07 6.54
-3 -10 23 46.16 11.73
-3 -10 22 -4.86 4.68
-3 -10 21 53.63 9.55
-3 -10 21 44.62 10.72
3 10 -20 4.75 7.55
-3 -10 20 0.34 3.57
-3 -10 20 4.96 4.64
3 10 -19 46.66 11.6
-3 -10 19 37.94 9.37
-3 -10 19 41.32 7.98
3 10 -18 6.92 7.07
-3 -10 18 14.34 5.48
-3 -10 18 12.04 5.82
3 10 -17 23.68 8.49
-3 -10 17 16.09 4.67
-3 -10 17 24.52 7.6
3 10 -16 44.62 9.63
-3 -10 16 48 9.78
-3 -10 16 50.03 7.56
3 10 -15 2.19 3.9
-3 -10 15 0.77 3
3 10 -14 44.78 9.11
-3 -10 14 38.6 8.38
-3 -10 13 1.63 2.87
-3 -10 12 25.87 6.42
-3 -10 11 8.85 3.89
-3 -10 10 29.69 3.43
-3 -10 10 29.79 5.99
-3 -10 9 0.52 0.65
-3 -10 9 -1.76 3.1
-3 -10 9 -2.86 4.61
-3 -10 8 -0.39 2.94
-3 -10 8 2.66 3.01
-3 -10 7 0.35 2.81
-3 -10 7 -0.23 4.05
-3 -10 6 56.25 7.79
-3 -10 6 59.63 9.22
-3 -10 6 55.26 8.55
3 10 -5 2.13 2.51
-3 -10 5 1.56 2.92
-3 -10 5 3.86 3.15
-3 -10 5 1.53 2.4
-3 -10 4 203.58 14.61
3 10 -4 200.88 18.06
-3 -10 4 193.51 16.14
-3 -10 4 207.91 15.28
-3 -10 3 0.75 2.32
3 10 -3 -0.8 2.08
-3 -10 3 0.62 3.22
-3 -10 3 -1.02 2.56
-3 -10 2 215.85 15.55
3 10 -2 216.67 13.47
-3 -10 2 214.11 16.68
-3 -10 2 217.98 15.19
-3 -10 1 55.6 9.15
-3 -10 1 44.78 7.78
3 10 -1 47.53 6.69
-3 -10 1 49.33 7.68
-3 -10 0 86.42 11.32
3 10 0 84.72 9.21
-3 -10 0 83.73 9.14
-3 -10 -1 20.45 5.86
3 10 1 16.7 6.6
3 10 1 25.67 5.62
-3 -10 -1 27.66 5.56
-3 -10 -2 10.45 4.92
3 10 2 9.97 6.02
3 10 2 12.75 4.24
-3 -10 -2 10.26 4.1
-3 -10 -3 63.66 11.35
3 10 3 72.88 12.83
3 10 3 68.28 9.7
-3 -10 -3 79.9 8.02
-3 -10 -4 2.45 4.42
3 10 4 0.13 4.11
3 10 4 1.52 4.1
-3 -10 -4 4.54 2.97
3 10 5 164.9 18.4
3 10 5 192.68 16.93
-3 -10 -5 186.42 11.19
3 10 6 1.98 5.44
3 10 6 4.09 4.01
3 10 7 47.61 9.88
3 10 7 37.12 8.7
3 10 8 14.26 6.08
3 10 9 20.78 7.57
3 10 10 -5.15 4.09
3 10 11 7.2 5.53
3 10 12 -15.55 8.06
3 10 13 -7.43 7.6
3 10 14 -7.88 7.78
-3 -11 25 -8.4 7.01
-3 -11 24 9.59 6.34
-3 -11 23 5.35 6.48
-3 -11 22 25.06 9.98
-3 -11 21 11.53 8.77
3 11 -20 27.38 9.81
-3 -11 20 26.24 8.84
3 11 -19 5.7 5.97
-3 -11 19 11.43 6.85
-3 -11 18 136.36 12.38
3 11 -18 124.69 16.64
-3 -11 18 131.18 16.76
3 11 -17 20.72 8.86
-3 -11 17 19.63 4.94
-3 -11 17 21.45 8.23
3 11 -16 209.62 20.66
-3 -11 16 227.58 20.88
3 11 -15 4.06 4.63
-3 -11 15 14.08 6.38
-3 -11 14 97 13.33
-3 -11 13 -6.69 5.63
-3 -11 12 18.85 5.76
-3 -11 11 2.64 1.53
-3 -11 11 -2.91 3.93
-3 -11 10 1.94 1.35
-3 -11 10 1.66 3.63
-3 -11 10 2.21 2.72
-3 -11 9 3.28 0.87
-3 -11 9 0.03 3.63
-3 -11 9 2.24 2.94
-3 -11 8 0.39 3.92
-3 -11 8 0.45 2.81
-3 -11 7 -1.18 2.55
-3 -11 7 0.82 3.62
-3 -11 6 1.68 2.46
-3 -11 6 -1.38 4.25
-3 -11 6 3.54 4.15
-3 -11 5 40.68 7.38
-3 -11 5 39.33 8.05
-3 -11 5 43.2 7.5
-3 -11 4 3.26 2.1
3 11 -4 0.74 2.37
-3 -11 4 7.86 4.03
-3 -11 4 2.19 3.68
-3 -11 3 86.87 10.9
3 11 -3 99.28 9.81
-3 -11 3 91.97 11.62
-3 -11 3 104.7 11.5
-3 -11 2 82.86 10.5
3 11 -2 93.12 9.98
-3 -11 2 84.21 11.38
-3 -11 2 91.04 10.68
-3 -11 1 80.83 10.7
3 11 -1 88.94 9.83
-3 -11 1 87.19 11.73
-3 -11 1 86.85 10.16
-3 -11 0 50.77 9.56
3 11 0 52.25 8.13
-3 -11 0 61.28 8.32
-3 -11 -1 207.47 18.87
3 11 1 235.33 23.61
3 11 1 238.33 17.05
-3 -11 -1 260.37 15.94
-3 -11 -2 -1.1 4.03
3 11 2 -0.62 4.82
3 11 2 6.14 4.18
-3 -11 -2 6.17 3.22
-3 -11 -3 280.84 23.86
3 11 3 298.31 25.42
3 11 3 344.86 22.26
-3 -11 -3 339.04 17.17
-3 -11 -4 14.23 6.55
3 11 4 12.64 7.08
3 11 4 17.92 5.61
-3 -11 -4 16.1 4.49
-3 -11 -5 130.52 17.54
3 11 5 164.82 18.28
3 11 5 174.75 17.16
3 11 6 -3.59 3.89
3 11 6 9.57 5.82
3 11 7 23.25 7.91
3 11 7 18.5 7.57
3 11 8 10.07 7.25
3 11 9 21.98 7.84
3 11 10 2.72 4.8
3 11 11 1.02 4.84
3 11 12 11.31 10.34
3 11 13 5.05 6.32
-3 -12 24 2.46 6.49
-3 -12 23 4.3 5.74
-3 -12 22 8.52 6.98
3 12 -21 20.08 8.45
-3 -12 21 13.43 5.73
3 12 -20 15.18 7.49
-3 -12 20 24.55 8.55
3 12 -19 34.82 9.71
-3 -12 19 23.99 7.95
3 12 -18 12.57 5.11
-3 -12 18 20.82 7.45
3 12 -17 54.33 12.02
-3 -12 17 52.1 10.92
3 12 -16 -7.97 5.32
-3 -12 16 -2.39 4.19
3 12 -15 44.86 9.18
-3 -12 15 58.64 10.79
-3 -12 14 -8.58 5.46
-3 -12 13 7.92 3.33
-3 -12 12 1.6 3.29
-3 -12 11 40.01 7.34
-3 -12 11 30.1 6.73
-3 -12 10 3.24 3.04
-3 -12 10 5.92 4.84
-3 -12 9 0.25 0.55
-3 -12 9 5.68 3.55
-3 -12 9 0.64 3.72
-3 -12 8 7.01 5.31
-3 -12 8 -4.05 5.06
-3 -12 7 4 4.02
-3 -12 7 3.53 3.85
-3 -12 7 0.76 3.47
-3 -12 6 0.69 2.5
-3 -12 6 5.62 4.6
-3 -12 6 0.17 3.26
-3 -12 5 3.3 3.16
-3 -12 5 2.79 3.29
-3 -12 5 11.74 5.65
-3 -12 4 -1.55 2.9
3 12 -4 1.48 2.89
-3 -12 4 0.2 3.98
-3 -12 3 107.68 12.29
3 12 -3 111.09 11.5
-3 -12 3 102.69 12.99
-3 -12 3 126.26 13.13
-3 -12 2 52.8 9.64
-3 -12 2 44.26 8.23
3 12 -2 59.94 8.83
-3 -12 2 57.99 9.13
-3 -12 1 35.59 7.25
-3 -12 1 41.94 8.66
3 12 -1 47.39 7.59
-3 -12 1 45.84 7.68
-3 -12 0 24.5 6.79
3 12 0 30 6.26
-3 -12 0 34.62 6.42
-3 -12 -1 5.25 5.11
3 12 1 0.8 4.25
3 12 1 1.56 2.54
-3 -12 -1 0.97 3.22
-3 -12 -2 75.84 12.74
3 12 2 64.36 12.65
3 12 2 79.66 11.37
-3 -12 -2 75.53 9.11
-3 -12 -3 -0.3 4.13
3 12 3 10.69 6.87
3 12 3 2.83 4.19
-3 -12 -3 7.55 3.75
-3 -12 -4 139.13 18.37
3 12 4 173.88 17.73
3 12 4 145.98 17.8
-3 -12 -5 3.46 4.1
3 12 5 7.85 5.68
3 12 5 -0.78 4.36
-3 -12 -6 33 10.12
3 12 6 61.01 11.88
3 12 6 45.39 10.32
-3 -12 -7 -5.36 7.25
3 12 7 12.49 5.55
3 12 7 -0.81 5.25
3 12 8 25.63 9.15
3 12 9 6.39 5.82
3 12 10 16.86 9.23
3 12 11 12.25 8.19
3 12 12 2.1 5.24
-3 -13 23 13.14 7.01
3 13 -22 3.01 5.7
-3 -13 22 1.76 4.96
3 13 -21 -5.23 4.84
-3 -13 21 14.63 7.85
3 13 -20 11.92 6.65
-3 -13 20 10.44 7.14
3 13 -19 22.45 9.19
-3 -13 19 17.53 6.89
3 13 -18 5.61 4.85
-3 -13 18 10.58 6.19
3 13 -17 57.13 11.88
-3 -13 17 49.11 10.47
3 13 -16 -6.79 5.6
-3 -13 16 -2.04 4.78
-3 -13 15 20.98 6.82
-3 -13 14 -3.42 5.26
-3 -13 13 2.81 5.16
-3 -13 12 0.76 2.89
-3 -13 11 8.18 5.05
-3 -13 11 8.9 3.64
-3 -13 10 12.29 5.24
-3 -13 10 7.01 3.01
-3 -13 9 -2.15 3.09
-3 -13 9 3.83 3.77
-3 -13 8 -0.17 2.92
-3 -13 8 3.25 4.15
-3 -13 7 10.01 4.93
-3 -13 7 16.78 6.12
-3 -13 7 11.15 5.2
-3 -13 6 18.54 5.56
-3 -13 6 28.16 7.31
-3 -13 6 20.4 6.51
-3 -13 5 4.34 3.28
-3 -13 5 1.81 3.55
-3 -13 5 0.01 2.58
-3 -13 4 29.6 7.09
3 13 -4 26.3 5.79
-3 -13 4 31.56 7.45
-3 -13 4 37.71 9.31
-3 -13 3 28.92 7.97
-3 -13 3 24.74 6.43
3 13 -3 25.02 5.91
-3 -13 3 23.66 6.53
-3 -13 2 72.63 10.97
-3 -13 2 83.27 12.28
3 13 -2 83.47 10.78
-3 -13 2 70.75 10.55
-3 -13 1 12.62 6.12
-3 -13 1 -4.68 5.08
3 13 -1 10.9 5.42
-3 -13 1 17.56 5.87
-3 -13 0 72.85 11.72
3 13 0 82.56 11.23
-3 -13 0 81.84 10.36
-3 -13 -1 1.68 5.3
3 13 1 2.36 6.26
3 13 1 -0.21 3.06
-3 -13 -1 11.07 5
-3 -13 -2 78.81 13.55
3 13 2 104.14 16.19
3 13 2 115.14 14.02
-3 -13 -2 118.08 11.66
-3 -13 -3 1.27 5.68
3 13 3 18.49 8.45
3 13 3 10.65 5.17
-3 -13 -3 15.57 5.01
-3 -13 -4 28.17 8.69
3 13 4 38.44 8.93
3 13 4 36.9 9.53
-3 -13 -5 -2.17 4.52
3 13 5 -3.39 4.46
3 13 5 9.15 6.02
-3 -13 -6 10.28 6.91
3 13 6 14.46 6.66
-3 -13 -7 -10.7 7.53
3 13 7 12.09 6.33
-3 -13 -8 -12.81 8.19
3 13 8 -1.25 4.51
-3 -13 -9 1.17 6.69
3 13 9 4.1 5.74
3 13 10 -0.07 5.28
3 13 11 4.82 7.13
-3 -14 23 3.1 7.04
3 14 -22 22.69 9.38
-3 -14 22 2.38 4.86
3 14 -21 -3.7 6.31
-3 -14 21 1.56 4.07
3 14 -20 10.89 6.62
-3 -14 20 23.28 7.89
3 14 -19 9.76 6.03
-3 -14 19 5.54 4.09
3 14 -18 46.21 11.22
-3 -14 18 40.7 9.64
3 14 -17 1.33 4.16
-3 -14 17 -6.8 5.42
3 14 -16 33.91 9.35
-3 -14 16 31.56 8.82
-3 -14 15 -5.36 5.48
-3 -14 14 26.26 7.87
-3 -14 13 1.18 4.26
-3 -14 12 51.21 10.12
-3 -14 12 37.49 8.97
-3 -14 11 -6.41 5.27
-3 -14 11 5.24 5.72
-3 -14 10 17.28 6.52
-3 -14 10 4.24 4.05
-3 -14 9 4.78 3.72
-3 -14 9 6.78 4.34
-3 -14 8 20.11 6.69
-3 -14 8 8.93 5.1
-3 -14 8 19.51 6.83
-3 -14 7 7.73 4.78
-3 -14 7 15.55 5.34
-3 -14 7 13.97 5.62
-3 -14 6 10.03 5.3
-3 -14 6 4.83 4.23
-3 -14 6 1.03 3.58
-3 -14 5 11.82 6.09
-3 -14 5 -0.43 3.58
-3 -14 5 8.81 5.29
-3 -14 4 19.09 6.23
-3 -14 4 22.29 7.36
-3 -14 4 21.02 6.39
-3 -14 3 18.57 7.32
-3 -14 3 12.61 5.86
3 14 -3 4.54 3.43
-3 -14 3 13.9 5.73
-3 -14 2 1.18 3.67
-3 -14 2 -2.04 3.78
3 14 -2 -1.35 4.15
-3 -14 2 -1.7 2.99
-3 -14 1 2.19 4.56
-3 -14 1 -1.22 3.05
3 14 -1 6.59 5.29
-3 -14 1 6.91 4.43
-3 -14 0 3.45 4.85
3 14 0 2.96 4.59
3 14 0 12.27 5.56
-3 -14 0 17.48 5.91
-3 -14 -1 118.6 15.87
3 14 1 111.07 17.3
3 14 1 119.67 14.87
-3 -14 -1 119.2 12.92
-3 -14 -2 4.74 3.89
3 14 2 10.56 6.8
3 14 2 1.42 3.9
-3 -14 -2 11.48 5.05
-3 -14 -3 43.63 10.56
3 14 3 75.17 12.88
3 14 3 57.11 13.11
-3 -14 -4 6.89 5.55
3 14 4 2.48 4.06
3 14 4 6.89 7.78
-3 -14 -5 23.63 9.72
3 14 5 28.17 9.39
-3 -14 -6 -1.06 4.59
3 14 6 -1.59 5.63
-3 -14 -7 6.93 6.91
3 14 7 9.7 6.51
-3 -14 -8 0.66 5.63
3 14 8 -4.23 4.7
3 14 9 8.15 6.07
3 14 10 14.2 8.11
3 15 -23 -3.18 7.65
3 15 -22 27.66 11.7
-3 -15 22 7.83 7.42
3 15 -21 7.66 5.88
-3 -15 21 11.61 7.61
3 15 -20 31.98 9.92
-3 -15 20 35.85 10.32
3 15 -19 5.69 6.22
-3 -15 19 8.42 4.25
3 15 -18 36.82 9.81
-3 -15 18 33.44 7.57
3 15 -17 9.01 7.42
-3 -15 17 17.96 8.08
-3 -15 16 17 6.73
-3 -15 15 -4 4.38
-3 -15 14 23.85 8.48
-3 -15 13 3.36 3.69
-3 -15 13 0.82 5.24
-3 -15 12 -5.34 3.93
-3 -15 12 6.08 4.64
-3 -15 11 27.22 8.18
-3 -15 11 26.7 7.32
-3 -15 10 4.16 4.35
-3 -15 10 7.75 3.99
-3 -15 9 15.34 6.64
-3 -15 9 17.76 6.15
-3 -15 8 3.79 4.56
-3 -15 8 -5.74 4.97
-3 -15 8 -1.03 3.96
-3 -15 7 2.24 3.37
-3 -15 7 7.7 3.98
-3 -15 7 3.4 5.25
-3 -15 6 7.38 6.68
-3 -15 6 0.73 3.98
-3 -15 6 8.96 4.48
-3 -15 5 13.93 5.92
-3 -15 5 6.76 4.02
-3 -15 5 7 6.53
-3 -15 4 2.65 4.1
-3 -15 4 0.36 4.66
-3 -15 4 2.84 3.91
-3 -15 3 35.66 8.18
-3 -15 3 25.56 8.23
3 15 -3 40.77 8.33
-3 -15 3 34.81 8.47
-3 -15 2 3.83 5.74
-3 -15 2 -2.4 4.36
3 15 -2 1.04 4.61
-3 -15 2 8.03 4.61
-3 -15 1 63.93 12.18
-3 -15 1 47.67 10.22
3 15 -1 59.17 10.4
-3 -15 1 68.07 10.4
-3 -15 0 9.65 5.02
-3 -15 0 18.06 6.97
3 15 0 -1.77 5.22
3 15 0 6.92 3.43
-3 -15 0 13.8 4.85
-3 -15 -1 27.48 9.37
3 15 1 41.66 11.71
3 15 1 38.93 9.64
-3 -15 -1 30.96 7.16
-3 -15 -2 -3.76 4.76
3 15 2 2.94 4.34
3 15 2 -5.67 5.2
-3 -15 -3 26.16 8.52
3 15 3 19.06 6.61
-3 -15 -4 5.26 5.55
3 15 4 3.92 5.47
-3 -15 -5 -0.24 4.61
3 15 5 -5.51 6.34
-3 -15 -6 7.15 5.99
3 15 6 -3.97 5.65
3 15 7 -8.02 7
3 15 8 -1.53 5.12
3 15 9 5.74 5.94
3 16 -23 6.41 6.37
3 16 -22 -1.88 4.48
3 16 -21 -1.44 5.38
-3 -16 21 5.06 9.02
3 16 -20 -3.37 4.15
-3 -16 20 12.4 7.38
3 16 -19 37.57 11.51
-3 -16 19 31.29 9.48
3 16 -18 0.68 4.22
-3 -16 18 0.18 4.65
3 16 -17 45.2 11.64
-3 -16 17 49.31 11.33
-3 -16 16 -0.4 4.95
-3 -16 15 63.66 12.28
-3 -16 14 0.27 4.58
-3 -16 13 128.85 16.78
-3 -16 13 109.5 15.81
-3 -16 12 4.84 6.28
-3 -16 12 11.03 5.7
-3 -16 11 96.58 14.48
-3 -16 11 101.89 14.64
-3 -16 10 5.55 5.33
-3 -16 10 7.96 4.76
-3 -16 9 32.22 8.28
-3 -16 9 45.61 10.2
-3 -16 8 1.08 4.04
-3 -16 8 -3.07 4.6
-3 -16 8 -3.92 4.22
-3 -16 7 1.7 3.61
-3 -16 7 9.7 6.12
-3 -16 7 -2.31 3.81
-3 -16 6 0.54 3.21
-3 -16 6 10.48 6.7
-3 -16 6 0.46 6.73
-3 -16 5 -3.99 4.43
-3 -16 5 2.32 3.42
-3 -16 5 -1.69 4.63
-3 -16 4 8.1 5.27
-3 -16 4 4.51 4.31
-3 -16 4 4.11 3.86
-3 -16 3 -4.84 5.84
-3 -16 3 7.47 5.99
-3 -16 3 8.06 4.85
-3 -16 2 -1.99 4.86
-3 -16 2 1.39 4.42
-3 -16 2 3.89 2.96
-3 -16 1 6.15 6.25
-3 -16 1 8.69 5.81
-3 -16 1 5.16 4.59
3 16 0 25.34 8.89
-3 -16 0 29.17 9.14
-3 -16 0 18.17 8.36
-3 -16 0 30.58 7.67
-3 -16 -1 7.17 5.98
-3 -16 -1 -0.98 5.06
3 16 1 15.07 7.84
-3 -16 -2 70.75 14.05
-3 -16 -3 22.79 9.6
3 17 -22 -11.61 8.47
3 17 -21 19.3 8.8
3 17 -20 14.7 8.27
3 17 -19 32.47 10.26
-3 -17 19 42.23 10.92
3 17 -18 -3.62 5.74
-3 -17 18 2.51 6.24
-3 -17 17 33.57 10.15
-3 -17 16 -1.41 4.11
-3 -17 15 25.76 9.46
-3 -17 14 8.68 4.37
-3 -17 14 8.61 5.61
-3 -17 13 5.54 4.29
-3 -17 13 20.25 8.82
-3 -17 12 35.96 10.24
-3 -17 12 33.99 9.56
-3 -17 11 1.65 3.88
-3 -17 11 1.29 4.04
-3 -17 10 30.38 9.28
-3 -17 10 38.02 10.85
-3 -17 9 3.67 4.28
-3 -17 9 -2.77 4.75
-3 -17 9 0.51 4.45
-3 -17 8 28.49 8.38
-3 -17 8 20.66 7.06
-3 -17 8 17.07 6.64
-3 -17 7 7.54 4.69
-3 -17 7 11.01 5.41
-3 -17 7 -7.14 5.56
-3 -17 6 18.49 7.67
-3 -17 6 -0.98 3.8
-3 -17 6 12.27 7.87
-3 -17 5 6.25 4.87
-3 -17 5 2.63 5.31
-3 -17 5 13.99 5.99
-3 -17 4 10.88 5.04
-3 -17 4 20.3 8.15
-3 -17 4 8.91 5.79
-3 -17 3 3.64 5.04
-3 -17 3 -4.3 5.48
-3 -17 3 9.89 5.97
-3 -17 2 8.3 4.62
-3 -17 2 16.03 8.12
-3 -17 2 18.79 6.98
3 17 -1 4.25 4.88
-3 -17 1 11.54 7.18
-3 -17 1 11.35 6.7
-3 -17 1 10.43 6
-3 -17 0 35.85 11.33
-3 -17 0 15.05 6.68
-3 -17 -1 -0.91 5.14
-3 -17 -1 0.17 4.22
-3 -17 -2 48.37 12.42
3 18 -22 15.45 8.2
3 18 -21 -1.6 4.93
3 18 -20 17.47 9.89
3 18 -19 -1.71 6.42
3 18 -18 12.28 5.4
-3 -18 18 31.86 9.94
-3 -18 17 0.84 4.74
-3 -18 16 33.65 10.62
-3 -18 15 -2.88 4.11
-3 -18 14 75.34 14.52
-3 -18 14 69.56 13.02
-3 -18 13 3.88 6.4
-3 -18 13 4.82 5.18
-3 -18 12 115.97 17.13
-3 -18 12 103.24 15.64
-3 -18 11 1.1 4.8
-3 -18 11 1.46 3.73
-3 -18 10 48.95 11.4
-3 -18 10 42.66 10.16
-3 -18 9 1.28 3.49
-3 -18 9 -2.48 5.3
-3 -18 9 -0.31 5.44
-3 -18 8 11.92 6.98
-3 -18 8 8.54 4.88
-3 -18 8 0.26 4.49
-3 -18 7 2.47 4.33
-3 -18 7 2.31 4.81
-3 -18 6 6.96 6.97
-3 -18 6 3.12 4.73
-3 -18 6 10.18 6.16
-3 -18 5 3.91 5.17
-3 -18 5 4.43 4.3
-3 -18 5 3.55 4.32
-3 -18 4 8.68 5.53
-3 -18 4 4.26 4.95
-3 -18 4 2.27 5.44
-3 -18 3 0.2 4.9
-3 -18 3 7.56 6.29
-3 -18 3 -1.9 4.97
-3 -18 2 2.01 4.76
-3 -18 2 1.26 4.74
-3 -18 2 7.48 4.68
-3 -18 1 10.66 6.83
-3 -18 0 8.09 7.11
-3 -18 -1 22.71 8.72
3 19 -21 -0.3 5.5
3 19 -20 13.91 8.07
3 19 -19 1.59 6.08
3 19 -18 -5.07 6.4
-3 -19 16 11.71 6.78
-3 -19 15 8.25 6.68
-3 -19 14 5.93 6.8
-3 -19 14 -5.25 4.79
-3 -19 13 23.37 9.69
-3 -19 13 27.62 9.53
-3 -19 12 2.27 5.18
-3 -19 12 6.74 5.44
-3 -19 11 19.06 7.59
-3 -19 11 13.45 6.6
-3 -19 10 15.22 8.14
-3 -19 10 1.86 5.12
-3 -19 9 4.23 6.17
-3 -19 9 9.18 4.31
-3 -19 8 -7.14 5.44
-3 -19 8 -0.07 4.43
-3 -19 8 -3.74 5.81
-3 -19 7 12.67 6.42
-3 -19 7 3.3 4.49
-3 -19 7 5.97 7.01
-3 -19 6 3.37 5.53
-3 -19 6 4.87 5.15
-3 -19 6 2.06 4.76
-3 -19 5 -2.84 4.19
-3 -19 5 1.27 4.99
-3 -19 5 5.88 6.6
-3 -19 4 -1.87 4.63
-3 -19 4 9.56 6.42
-3 -19 4 6.65 6.65
-3 -19 3 0.09 5.74
3 20 -18 2.87 6.9
-3 -20 13 36.6 11.12
-3 -20 12 9.35 5.58
-3 -20 11 5.92 4.84
-3 -20 11 21.94 8.43
-3 -20 10 5.13 4.78
-3 -20 9 5.99 5.75
-3 -20 9 -4.04 4.94
-3 -20 8 3.58 4.05
-3 -20 8 4.97 4.96
-3 -20 7 12.51 7.37
-3 -20 6 6.29 6.12
-3 -20 5 -1.59 4.94
-3 -21 10 10.89 7.42
-3 -21 9 0.71 4.22
-3 -21 8 9.95 6.25
-3 -21 7 3.09 5.33
-3 -21 6 -1.52 4.21
4 -21 13 4.88 7.25
4 -21 14 9.38 7.99
4 -21 15 13.43 8.67
4 -21 16 -0.13 4.53
4 -20 8 10.88 9.94
4 -20 9 0.01 7.07
4 -20 10 -0.93 5.88
4 -20 14 7.2 6.09
4 -20 15 10.05 7.03
4 -20 16 -1.06 4.58
-4 19 1 33.59 13.02
-4 19 1 43.16 12.54
-4 19 0 6.67 7.11
-4 19 -1 128.11 19.56
-4 19 -2 10.54 8.07
4 -19 2 7.88 6.98
4 -19 3 63.65 15.98
4 -19 4 -21.38 12.78
4 -19 5 24.41 14.53
4 -19 6 -5.3 9.05
4 -19 7 20.46 12.72
4 -19 8 21.37 10.59
4 -19 9 0.46 7
4 -19 10 12.31 8.89
4 -19 11 6.78 6.99
4 -19 12 0.52 8.65
4 -19 13 13.97 11.41
4 -19 14 -8.02 6.28
-4 19 -15 4.97 7.22
4 -19 15 3.44 4.58
-4 19 -16 7.63 6.91
4 -19 16 12.62 6.23
-4 19 -17 4.53 7.07
-4 19 -18 33.45 11.45
-4 19 -19 14.29 8
-4 18 4 9.99 7.38
-4 18 3 24.87 10.61
-4 18 2 16.94 9.87
-4 18 2 10.78 6.61
4 -18 -1 10.87 9.26
-4 18 1 -0.17 5.66
-4 18 1 22.85 9.33
4 -18 0 10.31 7.94
-4 18 0 6.15 5.59
-4 18 0 14.97 8.4
-4 18 -1 16.92 8.87
4 -18 1 -6.58 8.19
4 -18 2 59.11 18.25
4 -18 3 11.82 10.8
4 -18 4 47.88 14.48
4 -18 5 0.64 6.93
4 -18 6 65.32 16.73
4 -18 7 5.12 6.9
4 -18 8 61.49 17.12
4 -18 9 10.12 7.01
4 -18 10 16.2 9.05
4 -18 11 12.22 8.64
4 -18 12 -5.3 6.51
4 -18 13 7.54 6.51
4 -18 14 -2.07 4.13
-4 18 -15 6.36 6.38
4 -18 15 2.56 5.26
-4 18 -16 28.25 10.45
4 -18 16 -1.99 5.42
-4 18 -17 16.2 7.9
-4 18 -18 1.32 5.42
-4 18 -19 5.35 5.81
-4 18 -20 6.2 6.07
-4 18 -21 8.25 7.06
-4 17 5 1.06 4.19
-4 17 4 7.78 9.03
-4 17 4 6.05 6.44
4 -17 -3 3.97 6.36
-4 17 3 5.44 6.47
-4 17 3 10.17 6.76
4 -17 -2 66.61 19.54
-4 17 2 64.32 17.1
-4 17 2 51.71 12.49
4 -17 -1 27.72 12.81
-4 17 1 6.35 7.94
-4 17 1 26.31 9.73
4 -17 0 123.07 23.44
-4 17 0 133.68 22.3
-4 17 0 133.51 18.28
-4 17 -1 33.66 10.06
4 -17 1 34.41 14.12
4 -17 2 104.1 21.58
4 -17 3 8.47 8.76
4 -17 4 93.23 19.09
4 -17 5 9.76 8.2
4 -17 6 27.14 10.25
4 -17 7 14.9 11.05
4 -17 8 12.12 7.32
4 -17 9 5.97 7.02
4 -17 10 -2.82 6.2
4 -17 11 1.99 7.68
4 -17 12 14.44 8.71
4 -17 13 -8.84 6.49
4 -17 14 7.51 5.42
-4 17 -15 10.51 7.2
4 -17 15 12.55 6.57
-4 17 -16 15.68 7.84
4 -17 16 -1.82 3.55
-4 17 -17 21.41 8.52
-4 17 -18 14.74 8.01
-4 17 -19 28.85 9
-4 17 -20 2.35 4.01
4 -17 20 24.75 10.21
-4 17 -21 15.38 7.9
-4 16 6 -4.22 9.93
4 -16 -5 -2.23 10.63
-4 16 5 -0.1 5.45
-4 16 5 -4.26 5.59
4 -16 -4 -0.91 7.34
-4 16 4 7.57 6.68
-4 16 4 9.49 6.22
4 -16 -3 21.29 12.79
-4 16 3 14.11 8.31
-4 16 3 1.77 4.12
4 -16 -2 -5.39 8.32
-4 16 2 15.75 9.41
-4 16 2 8.86 6.3
4 -16 -1 9.18 6.39
-4 16 1 28.27 11.07
-4 16 1 17.03 7.95
4 -16 0 6.56 8.67
-4 16 0 12.93 9.34
-4 16 0 11.97 6.1
4 -16 1 53.03 14.19
-4 16 -1 77.81 16.51
4 -16 2 -6.58 7.74
4 -16 3 37.75 12.85
4 -16 4 10.94 10.3
4 -16 5 44.59 13.08
4 -16 6 18.86 10.34
4 -16 7 73.73 15.27
4 -16 8 0.37 6.9
4 -16 9 24.41 11.87
4 -16 10 -0.2 5.34
4 -16 11 9.96 7.96
4 -16 12 -0.9 4.6
4 -16 13 -2.94 5.84
-4 16 -14 5.09 5.9
4 -16 14 5.38 4.87
-4 16 -15 -1.34 4.98
4 -16 15 -0.95 3.74
-4 16 -16 8.89 6.9
4 -16 16 3.84 3.03
-4 16 -17 3.66 5.06
-4 16 -18 5.78 4.92
-4 16 -19 13.02 7.43
-4 16 -20 27.29 8.54
4 -16 20 16.89 8.18
-4 16 -21 6.79 6.38
4 -16 21 14.9 7.94
4 -16 22 26.74 9.25
4 -15 -7 6.15 6.8
-4 15 7 1.62 5.92
4 -15 -6 7.06 6.83
-4 15 6 12 8.91
-4 15 6 6.74 5.64
4 -15 -5 12.43 9.36
-4 15 5 22.54 9.41
-4 15 5 9.82 6.87
4 -15 -4 4.69 7.99
-4 15 4 2.71 6.49
-4 15 4 1.36 3.94
4 -15 -3 48.17 14.89
-4 15 3 46.57 13.33
-4 15 3 53.98 11.51
4 -15 -2 4.58 7.79
-4 15 2 6.33 7.86
-4 15 2 -3.27 4.06
4 -15 -1 74.79 17.49
-4 15 1 77.9 15.76
-4 15 1 82.09 13.69
4 -15 0 18.08 10.26
-4 15 0 2.99 5.94
-4 15 0 23.19 8.82
4 -15 1 57.53 17.02
-4 15 -1 76.13 16.59
4 -15 2 3.61 5.39
4 -15 3 45.51 13.63
4 -15 4 -5.58 6.25
4 -15 5 7.67 6.14
4 -15 6 4.62 5.27
4 -15 7 29.29 9.06
4 -15 8 19.14 9.06
4 -15 9 4.58 5.7
4 -15 10 7.6 8.12
4 -15 11 8.41 6.58
4 -15 12 6.26 7.89
-4 15 -14 13 6.29
4 -15 14 12.84 6.34
-4 15 -15 6.08 4.72
4 -15 15 5.33 4.38
-4 15 -16 27.49 7.93
4 -15 16 33.52 6.98
-4 15 -17 -2.11 3.38
-4 15 -18 19.7 7.4
-4 15 -19 8.96 5.88
-4 15 -20 14.61 5.99
4 -15 20 11.39 7.69
4 -15 21 9.34 8.03
4 -15 21 11.53 8.22
4 -15 22 11.84 7.83
4 -15 23 -5.75 6.9
4 -15 24 5.36 5.5
-4 14 9 12.19 9.16
4 -14 -8 -6.27 8.94
-4 14 8 0.38 5.55
4 -14 -7 -0.9 7.83
-4 14 7 -5.84 7.61
-4 14 7 0.44 3.2
4 -14 -6 -8.64 8.95
-4 14 6 1.97 5.41
-4 14 6 7.35 5.57
4 -14 -5 7.98 11.66
-4 14 5 9.42 7.91
-4 14 5 2.39 3.47
4 -14 -4 6.69 7.5
-4 14 4 -8.98 8.22
-4 14 4 0.37 3.89
4 -14 -3 9.75 8.31
-4 14 3 1.93 5.11
-4 14 3 5.36 5.62
4 -14 -2 19.66 10.12
-4 14 2 26 12.92
-4 14 2 30.58 9.19
4 -14 -1 6.37 6.46
-4 14 1 2.31 5.29
-4 14 1 5.35 5.44
4 -14 0 101.78 19.4
-4 14 0 105.37 17.59
-4 14 0 119.19 15.57
4 -14 1 -2.74 6.23
-4 14 -1 -10.61 9.21
4 -14 2 88.49 17.73
4 -14 3 6.45 6.38
4 -14 4 62.48 14.65
4 -14 5 8.22 9.1
4 -14 6 46.8 12.29
4 -14 7 28.38 10.1
4 -14 8 19.58 7.96
4 -14 9 -5.31 4.66
4 -14 10 7.87 7.99
4 -14 11 8.76 6.83
4 -14 12 6.6 6.07
-4 14 -13 8.75 5.58
-4 14 -14 1.18 3.7
4 -14 14 0.01 3.33
-4 14 -15 3.14 5.07
4 -14 15 -2.86 2.76
-4 14 -16 -4.54 3.38
4 -14 16 0.6 2.96
4 -14 17 18.51 8.97
-4 14 -17 10.25 4.52
4 -14 18 1.89 6.34
-4 14 -18 4.76 3.71
4 -14 19 36.88 11.08
-4 14 -19 32.31 8.36
4 -14 20 14.33 8.38
-4 14 -20 2.32 3.9
4 -14 20 5.41 7.59
4 -14 21 37.96 12.82
4 -14 21 16.85 8.77
4 -14 22 -0.27 6.43
4 -14 22 -2.45 4.42
4 -14 23 7.19 5.37
-4 13 10 2.96 5.4
-4 13 9 -9.21 7.97
4 -13 -8 23.7 11.76
-4 13 8 17.42 9.01
4 -13 -7 -2.04 6.28
-4 13 7 16.98 8.79
-4 13 7 8.62 4.89
4 -13 -6 7.28 10.58
-4 13 6 -6.85 6.53
-4 13 6 1.19 3.36
4 -13 -5 13.7 10.84
-4 13 5 8.62 7.52
-4 13 5 0.81 3.23
4 -13 -4 14.02 8.19
-4 13 4 36.17 11.54
-4 13 4 21.12 7.25
4 -13 -3 -0.31 6.9
-4 13 3 12.3 7.01
-4 13 3 8.78 4.71
4 -13 -2 59.68 15.24
-4 13 2 83.94 15.85
-4 13 2 76.72 12.75
4 -13 -1 0.71 7.16
-4 13 1 5.47 5.43
-4 13 1 7.85 6.37
4 -13 0 122.47 19.77
-4 13 0 110.01 17.92
-4 13 0 135.14 15.64
4 -13 1 4.01 4.99
-4 13 -1 -4.07 5.57
4 -13 2 31.86 10
4 -13 3 -0.8 5.75
4 -13 4 30.99 10.07
4 -13 5 49.61 12.38
4 -13 6 14.64 7.83
4 -13 7 89.35 16.05
4 -13 8 7.84 7.53
4 -13 9 22.21 7.28
4 -13 10 6.26 5.47
4 -13 11 37.15 10.18
-4 13 -12 9.22 5.74
4 -13 12 11.62 7.23
-4 13 -13 6.93 5.37
-4 13 -14 5.98 4.9
4 -13 14 3.33 7.23
4 -13 14 3.08 2.81
-4 13 -15 30.44 7.9
4 -13 15 14.94 6.31
4 -13 15 13.48 4.77
4 -13 16 -5.26 4.72
-4 13 -16 1.5 4.33
4 -13 16 1.15 2.63
-4 13 -17 25.45 7.02
4 -13 17 28.95 9.38
-4 13 -18 -2.39 3.2
4 -13 18 13.81 7.43
4 -13 19 37.63 11.12
-4 13 -19 28.35 8.17
4 -13 19 22.69 8.31
-4 13 -20 1.69 4.4
4 -13 20 1.84 4.85
4 -13 20 11.39 5.99
4 -13 21 13.88 8.79
4 -13 21 2.4 4.36
4 -13 22 10.81 7.29
4 -13 22 -5.97 5.26
4 -13 23 7.85 5.18
-4 12 11 -8.36 6.73
-4 12 10 16.92 9.5
-4 12 9 9.76 9.18
-4 12 8 15.77 9.83
-4 12 8 1.05 3.21
-4 12 7 12.88 7.98
-4 12 7 2.61 2.85
4 -12 -6 -0.22 7.74
-4 12 6 5.86 6.59
-4 12 6 1.97 3.28
4 -12 -5 -4 7.05
-4 12 5 2.84 5.48
-4 12 5 -3.96 4.75
4 -12 -4 1.58 5.67
-4 12 4 -1.99 4.54
-4 12 4 0.05 3.29
4 -12 -3 27.08 11.61
-4 12 3 12.17 6.69
-4 12 3 15.23 5.97
4 -12 -2 4.97 6.52
-4 12 2 -1.04 4.84
-4 12 2 8.21 5.14
4 -12 -1 70.19 15.71
-4 12 1 70.59 13.77
-4 12 1 69.56 11.88
4 -12 0 22.17 10.66
-4 12 0 11.13 6.89
-4 12 0 24.48 8.26
4 -12 1 116.52 18.65
-4 12 -1 142.08 19.43
4 -12 2 3.88 5.42
4 -12 3 269.82 27.52
4 -12 4 35.84 9.6
4 -12 5 377.14 30.53
4 -12 6 47.46 9.83
4 -12 7 281.53 25.82
4 -12 8 2.99 6.03
4 -12 9 65.2 13.28
-4 12 -10 12.24 6.22
4 -12 10 9.56 5.28
-4 12 -11 24.97 7.13
4 -12 11 18.62 7.74
-4 12 -12 5.1 5.49
4 -12 12 5.72 5.69
4 -12 13 6.04 4.98
-4 12 -13 9.51 5.48
4 -12 13 7.97 4.51
-4 12 -14 7.99 5.14
4 -12 14 12.61 8.26
4 -12 14 -2.87 2.37
-4 12 -15 -0.94 3.5
4 -12 15 -4.58 3.13
-4 12 -16 2.74 4.74
4 -12 16 2.36 2.2
-4 12 -17 5.82 4.65
4 -12 17 4.45 4.46
4 -12 18 15.12 8.23
-4 12 -18 7.81 5.11
4 -12 19 -1.11 4.56
-4 12 -19 -2.91 3.68
4 -12 19 10.72 6.33
4 -12 20 19.02 8.52
4 -12 20 17.72 7.62
4 -12 21 0.45 4.29
4 -12 21 -1.6 4.02
4 -12 22 1.51 4.2
4 -12 22 18.07 7.63
4 -12 23 0.49 5.43
-4 11 12 -12.83 6.34
-4 11 11 23.25 10.24
-4 11 10 -6.76 7.55
-4 11 9 44.03 11.84
-4 11 9 47.25 8.79
-4 11 8 13.74 7.3
-4 11 8 1.51 3.76
-4 11 7 8.51 5.63
-4 11 7 3.99 3.2
-4 11 6 -4.44 7.15
-4 11 6 1.28 3.51
-4 11 5 11.14 7.62
-4 11 5 1.8 3.5
4 -11 -4 17.69 7.36
-4 11 4 12.3 6.97
-4 11 4 7.35 5.25
4 -11 -3 21.08 9.62
-4 11 3 14.67 6.39
-4 11 3 10.16 5.26
4 -11 -2 10.5 6.94
-4 11 2 5.15 6.09
-4 11 2 -1.21 3.4
4 -11 -1 129 20.98
-4 11 1 119.53 16.9
-4 11 1 140.33 14.95
4 -11 0 6.52 8.21
-4 11 0 -4.08 5.67
-4 11 0 -1.94 3.74
4 -11 1 52.2 12.48
-4 11 -1 55.68 12.14
-4 11 -1 66.02 11.09
4 -11 2 7.65 7.56
4 -11 3 11.51 5.31
4 -11 4 58.64 11.89
4 -11 5 8.11 4.65
4 -11 6 304.62 26.16
4 -11 7 6.93 6.47
-4 11 -8 361.28 23.44
4 -11 8 307.8 25.68
-4 11 -9 22.38 6.73
4 -11 9 4.01 4.8
-4 11 -10 258.08 19.85
4 -11 10 231.52 22.03
4 -11 10 228.12 20.68
4 -11 11 9.9 5.77
-4 11 -11 15.06 5.55
-4 11 -12 155.53 15.33
4 -11 12 167.98 18.05
-4 11 -13 2.86 3.54
4 -11 13 7.02 3.49
4 -11 13 5.33 3.29
4 -11 14 26.95 8.41
-4 11 -14 9.69 4.54
4 -11 14 11.75 3.79
4 -11 15 5.45 4.91
-4 11 -15 6.78 3.65
4 -11 15 1.09 2.52
4 -11 16 3.09 4.07
-4 11 -16 4.82 3.82
4 -11 17 -4.21 4.07
-4 11 -17 -4.54 3.39
4 -11 18 25.56 9.2
-4 11 -18 13.95 4.49
4 -11 18 23.65 8.54
4 -11 19 5.22 5.01
-4 11 -19 3.07 3.34
4 -11 19 7.27 5.18
4 -11 20 -2.25 4.53
4 -11 20 -0.79 4.44
4 -11 21 3.52 4.42
4 -11 21 1.95 4.63
4 -11 22 -0.75 5.22
4 -11 22 -8.41 5.38
4 -11 23 27.05 10.29
-4 10 13 54.49 13.92
-4 10 12 -0.48 6.46
-4 10 11 23.31 9.01
-4 10 10 2.17 4.18
-4 10 9 8.79 5.21
-4 10 9 17.55 5.23
-4 10 8 -10.76 6.82
-4 10 8 -1.19 3.5
-4 10 7 17.11 8.44
-4 10 7 11.07 5.42
-4 10 6 1.01 4.52
-4 10 6 -4.61 3.01
-4 10 5 15.33 7.64
-4 10 5 10.36 4.83
-4 10 4 6.82 5.11
-4 10 4 5.7 4.76
4 -10 -3 3.89 6.88
-4 10 3 11.56 6.19
-4 10 3 7.69 4.25
4 -10 -2 53.86 13.54
-4 10 2 58.29 11.98
-4 10 2 53.76 9.12
4 -10 -1 11.03 7.02
-4 10 1 -0.36 3.9
-4 10 1 -1.15 3.63
4 -10 0 172.18 21.83
-4 10 0 171.71 19.88
-4 10 0 173.14 15.78
4 -10 1 9.8 5.53
-4 10 -1 19.29 8.06
-4 10 -1 24.02 6.75
-4 10 -2 394.6 23.1
4 -10 2 300.76 27.36
-4 10 -3 88.78 11.67
4 -10 3 73.49 12.76
-4 10 -4 770.43 32.37
4 -10 4 644.64 37.4
-4 10 -5 44.92 8.79
4 -10 5 29.95 7.72
-4 10 -6 651.08 29.82
4 -10 6 551.05 33.38
-4 10 -7 10.3 4.71
4 -10 7 17.18 6.34
-4 10 -8 160.61 15.04
4 -10 8 144.4 15.28
4 -10 8 146.81 17.03
4 -10 9 1.33 4.61
-4 10 -9 2.34 4.33
4 -10 9 -4.43 3.45
-4 10 -10 46.47 8.82
4 -10 10 56.82 10.54
4 -10 10 48.27 10.45
-4 10 -11 12.48 5.66
4 -10 11 2.62 4.39
4 -10 12 20.51 7.88
-4 10 -12 16.73 5.48
4 -10 13 11.66 5.5
-4 10 -13 15.3 4.57
4 -10 13 16.3 4.02
4 -10 14 1.93 3.09
-4 10 -14 4.71 3.75
4 -10 14 -1.94 1.98
4 -10 15 -0.31 4.23
-4 10 -15 2.35 3.66
4 -10 16 -7.28 5.69
-4 10 -16 3.11 3.95
4 -10 17 -0.49 4.44
-4 10 -17 -0.92 3.04
4 -10 18 -1.8 4.15
-4 10 -18 2.47 3.46
4 -10 18 4.9 4.51
4 -10 19 5.58 5.76
4 -10 19 10.07 5.68
4 -10 20 3.73 5.38
4 -10 20 11.88 6.06
4 -10 21 7.22 7.4
4 -10 21 8.09 5.15
4 -10 22 3.94 4.62
4 -10 23 17.86 8.9
-4 9 14 2.43 5.22
-4 9 13 -7.23 8.84
-4 9 12 9.27 8.21
-4 9 11 7.73 4.96
-4 9 10 86.85 15.16
-4 9 9 14.52 7.56
-4 9 9 10.03 3.99
-4 9 8 33.62 9.75
-4 9 8 27.82 6.37
-4 9 7 -9.07 6.92
-4 9 7 8.89 4.37
-4 9 6 19.44 7.48
-4 9 6 20.3 5.73
-4 9 5 5.5 5.48
-4 9 5 9.19 4.07
-4 9 4 10.26 5.41
-4 9 4 7.09 3.9
4 -9 -3 25 10.85
-4 9 3 25.13 8.08
-4 9 3 21.23 5.51
4 -9 -2 23.83 10.15
-4 9 2 18.12 7.61
-4 9 2 27.8 6.61
4 -9 -1 4.14 5.31
-4 9 1 2.99 5.34
-4 9 1 6.91 4.42
4 -9 0 40.33 10.15
-4 9 0 49.75 10.7
-4 9 0 41.69 8.02
4 -9 1 24.85 8.06
-4 9 -1 27.31 7.82
-4 9 -1 33.15 6.32
4 -9 2 30.8 9.08
-4 9 -2 50.69 8.91
4 -9 3 163.51 17.82
-4 9 -3 150.89 5.06
-4 9 -3 205.36 16.35
-4 9 -4 7.82 5.94
4 -9 4 -2.21 5.91
-4 9 -5 371.8 21.6
4 -9 5 308.08 23.99
4 -9 6 11.71 4.8
-4 9 -6 9.77 4.65
4 -9 6 3.23 4.28
-4 9 -7 295.38 19.4
4 -9 7 272.18 21.85
4 -9 7 295.93 20.58
4 -9 8 -2.23 3.2
4 -9 8 -1.57 3.76
-4 9 -9 171.39 14.72
4 -9 9 140.67 15.9
4 -9 9 167.43 15.92
-4 9 -10 94.73 11.26
4 -9 10 106.36 13.05
-4 9 -11 150.95 13.81
4 -9 11 162.85 16.49
-4 9 -12 -1.42 3.01
4 -9 12 0.73 2.37
4 -9 13 31.49 7.57
-4 9 -13 36.38 7.27
4 -9 13 39.5 5.33
4 -9 14 4.77 3.58
-4 9 -14 5.86 3.16
4 -9 15 4.4 4.85
-4 9 -15 4.41 2.99
4 -9 16 -6.03 5.23
-4 9 -16 1.08 3.05
-4 9 -17 0.64 2.86
4 -9 17 -7.04 6.73
4 -9 17 7.49 4.7
4 -9 18 0.54 3.94
4 -9 18 11.84 5.17
4 -9 19 -13.34 7.1
4 -9 19 5.69 4.65
4 -9 20 -1.72 4.72
4 -9 20 1.53 2.93
4 -9 21 -7.25 6.1
4 -9 22 14.89 6.06
4 -9 23 7.7 7.8
4 -9 24 7.89 6.34
-4 8 15 -0.1 5.61
-4 8 14 45.24 12.22
-4 8 13 -8.55 7.63
-4 8 12 6.86 5.75
-4 8 11 1.9 4.5
-4 8 10 12.32 6.76
-4 8 9 16.31 7.54
-4 8 9 11.53 3.61
-4 8 8 -3.83 6.67
-4 8 8 0.17 2.43
-4 8 7 6.07 4.39
-4 8 7 -0.82 3.44
-4 8 6 3.23 4.15
-4 8 6 7.19 3.97
-4 8 5 14.17 7.17
-4 8 5 7.93 4.3
-4 8 4 6.13 5.12
-4 8 4 0.07 2.39
-4 8 3 9.33 4.47
-4 8 3 6.7 3.54
-4 8 3 4.86 3.8
4 -8 -2 6.12 5.35
-4 8 2 -0.59 4.18
-4 8 2 1.76 1.74
-4 8 2 -0.6 2.44
4 -8 -1 112.28 16.69
-4 8 1 100.82 14.07
-4 8 1 100.29 7.81
-4 8 1 110.2 11.65
-4 8 1 98.06 4.58
4 -8 0 15.56 7.58
-4 8 0 16.21 2.93
-4 8 0 19.13 7.54
-4 8 0 19.34 5.58
-4 8 0 18.52 2.63
4 -8 1 84.7 13.86
-4 8 -1 94.52 13.38
-4 8 -1 101.58 5.99
-4 8 -1 103 10.87
4 -8 2 68.39 12.17
-4 8 -2 71.46 3.88
-4 8 -2 76.65 9.84
-4 8 -3 549.94 25.05
4 -8 3 478.54 29.93
-4 8 -4 46.36 7.82
4 -8 4 29.9 7.45
-4 8 -5 407.43 21.51
4 -8 5 364.11 24.48
4 -8 5 427.01 22.94
-4 8 -6 12.57 4.84
4 -8 6 5.81 2.97
4 -8 6 2.23 4.08
-4 8 -7 82.16 10.1
4 -8 7 72.27 10.02
4 -8 7 71.76 11.28
4 -8 8 20.76 6.34
-4 8 -8 17.37 5.04
4 -8 8 17.34 5.71
4 -8 9 63.62 10.01
-4 8 -9 63.24 8.73
4 -8 9 70.71 11.26
4 -8 10 48.67 8.91
-4 8 -10 49.58 8.03
4 -8 11 35.15 7.84
-4 8 -11 39.52 6.98
4 -8 12 16.09 6.12
-4 8 -12 9.88 4.12
4 -8 12 14.49 3.18
4 -8 13 -11.59 5.68
-4 8 -13 -3.82 3.5
-4 8 -14 -1.09 2.2
4 -8 14 -3.13 3.66
4 -8 15 7.26 4.35
-4 8 -15 -2.17 2.59
4 -8 16 -4.5 4.97
4 -8 17 -2.28 6.26
4 -8 17 7.5 4.08
4 -8 18 10.94 4.07
4 -8 18 3.24 3.71
4 -8 19 7.4 7.36
4 -8 19 -4.92 4.04
4 -8 20 2.19 5.72
4 -8 20 6.61 3.89
4 -8 21 -5.31 5.64
4 -8 22 12.51 8.54
4 -8 23 7.98 6.56
4 -8 24 10.18 9.19
-4 7 16 1.21 5.39
-4 7 15 5.42 5.09
-4 7 14 -0.1 5
-4 7 13 32.73 10.29
-4 7 12 0.81 4.99
-4 7 11 28.64 9.01
-4 7 10 27.1 8.64
-4 7 9 45.44 10.4
-4 7 8 21.51 6.14
-4 7 8 19.46 4.46
-4 7 7 11.45 5.54
-4 7 7 6.87 3.05
-4 7 6 -8.51 5.86
-4 7 6 -0.31 2.75
-4 7 5 -0.68 4.4
-4 7 5 -4.27 3.44
-4 7 4 4.97 2.39
-4 7 4 0.25 4.74
-4 7 4 1.99 3.16
-4 7 3 4.34 2.46
-4 7 3 1.04 3.85
-4 7 3 -3.19 3.13
-4 7 3 4.06 2.73
-4 7 2 -2.2 5.06
-4 7 2 2.15 1.98
-4 7 2 -1.18 2.44
-4 7 2 -0.76 2.72
4 -7 -1 5.04 4.57
-4 7 1 6.78 4.26
-4 7 1 6.37 2.19
-4 7 1 3.28 1.08
-4 7 1 3.22 2.74
-4 7 1 2.11 2.74
4 -7 0 4.55 5.13
-4 7 0 6.01 4.43
-4 7 0 9.72 2.26
-4 7 0 8.72 1.95
-4 7 0 6.1 3.06
-4 7 0 10.96 3.62
4 -7 1 6.5 4.76
-4 7 -1 7.08 4.47
-4 7 -1 5.7 1.33
-4 7 -1 10.79 3.96
-4 7 -1 0.92 2.52
-4 7 -2 184.19 13.62
4 -7 2 154.47 16.66
-4 7 -2 177.21 13.56
4 -7 3 0.08 4.41
4 -7 3 1.85 2.7
-4 7 -3 5.44 3.6
-4 7 -3 2.53 3.6
4 -7 4 230.22 18.85
4 -7 4 267.8 16.93
-4 7 -4 273.78 16.87
4 -7 5 24.37 6.99
4 -7 5 18.49 4.93
-4 7 -5 15.38 4.49
4 -7 6 232.89 17.86
4 -7 6 224.82 16.52
-4 7 -6 228.85 15.6
4 -7 7 6.15 4.13
4 -7 7 7.91 3.57
-4 7 -7 6.51 3.75
4 -7 8 34.89 7.36
4 -7 8 31.85 7.06
-4 7 -8 33.94 6.51
4 -7 9 55.12 9.2
-4 7 -9 50.27 7.39
4 -7 10 104.6 12.79
-4 7 -10 92.68 10.08
4 -7 10 96.26 7.85
4 -7 11 19.34 6.48
-4 7 -11 24.69 5.57
4 -7 11 28.18 4.6
4 -7 11 17.82 3.13
-4 7 -12 26.06 5.26
4 -7 12 27.55 7.49
4 -7 12 21.96 4.51
4 -7 12 17.52 2.76
4 -7 13 5.98 4.93
-4 7 -13 1.23 2.31
4 -7 14 -4.19 3.89
4 -7 15 2.21 4.47
4 -7 16 3.97 4.17
4 -7 16 6.88 4.42
4 -7 17 3.6 5.44
4 -7 17 -1.68 2.91
4 -7 18 -1.71 4.58
4 -7 18 4.18 3.43
4 -7 19 1.73 4.91
4 -7 19 -2.21 3.2
4 -7 20 7.87 7.02
4 -7 21 2.22 5.42
4 -7 22 3.62 4.84
4 -7 23 19.04 10.55
4 -7 24 -2.45 6.75
-4 6 17 37.05 11.77
-4 6 16 -6.92 6.03
-4 6 15 40.97 12.6
-4 6 14 10.72 7.59
-4 6 13 26.29 9.38
-4 6 12 21.4 8.79
-4 6 11 106.82 15.58
-4 6 10 157.61 18.02
-4 6 9 120.08 16
-4 6 8 85.66 13.27
-4 6 7 6.03 5.65
-4 6 7 -1.12 1.96
-4 6 6 61.59 10.43
-4 6 6 55.41 7.2
-4 6 5 -1.01 4.04
-4 6 5 3.07 2.36
-4 6 4 2.27 2.56
-4 6 4 3.72 4.47
-4 6 4 3.94 2.2
-4 6 3 24.05 4.55
-4 6 3 27.78 8.67
-4 6 3 27.04 4.63
-4 6 3 19.4 4.45
-4 6 2 243.35 13.59
-4 6 2 237.05 11.89
-4 6 2 223.66 18.99
-4 6 2 221.97 14.67
4 -6 -1 1.01 4.48
-4 6 1 0.4 3.5
-4 6 1 4.99 1.85
-4 6 1 4.44 3.35
-4 6 1 6.02 2.9
-4 6 1 5.61 1.43
-4 6 0 249.92 14.13
4 -6 0 238.74 21.34
-4 6 0 228.87 19.2
-4 6 0 227.5 8.99
-4 6 0 222.35 15.1
-4 6 0 221.27 9.63
4 -6 1 39.47 8.51
-4 6 -1 32.52 5.95
-4 6 -1 36.18 4.48
-4 6 -1 37.23 6.27
4 -6 2 338.89 22.95
-4 6 -2 382.7 18.66
4 -6 2 359.53 17.87
-4 6 -2 363.44 18.59
-4 6 -3 10.73 4.65
4 -6 3 21.39 6.35
-4 6 -3 12.91 4.04
4 -6 3 14.88 4.53
-4 6 -3 18.9 4.86
4 -6 4 329.21 20.46
-4 6 -4 364.45 21.97
4 -6 4 346.42 18.32
-4 6 -4 356.97 18.51
-4 6 -4 341.88 18.37
4 -6 5 2.34 3.28
-4 6 -5 4.07 2.34
4 -6 5 1.62 3
-4 6 -5 8.62 3.54
4 -6 6 34.61 7.02
4 -6 6 38.3 6.99
-4 6 -6 34.29 5.93
4 -6 7 0.42 2.53
4 -6 7 -1.04 3
-4 6 -7 0.66 2.74
4 -6 7 0.18 1.01
-4 6 -8 9.95 3.32
4 -6 8 7.88 3.95
4 -6 8 11.68 2.6
-4 6 -9 81.21 8.77
4 -6 9 87.4 11.69
4 -6 9 84.64 7.06
4 -6 10 13.14 5.79
-4 6 -10 14.07 4.26
4 -6 10 12.76 3.3
4 -6 10 9.79 2.21
4 -6 11 138.82 15.16
-4 6 -11 120.65 10.96
4 -6 11 140.17 10.85
4 -6 12 8 4.17
4 -6 13 47.69 9.82
4 -6 14 -1.19 3.86
4 -6 15 5.01 3.99
4 -6 15 7.78 4.03
4 -6 16 9.47 7.16
4 -6 16 0.63 2.02
4 -6 17 -0.04 5.09
4 -6 17 -6.51 4.01
4 -6 18 5.75 5.32
4 -6 18 1.59 2.98
4 -6 19 15.41 8.32
4 -6 20 -5.88 5.15
4 -6 21 14.07 7.96
4 -6 22 12.35 7.14
4 -6 23 10.82 8.11
4 -6 24 18.17 9.21
-4 5 18 14.73 7.87
-4 5 17 3.72 5.25
-4 5 16 34.39 11.29
-4 5 15 6.15 5.57
-4 5 14 66.29 13.58
-4 5 13 5.7 4.66
-4 5 12 165.62 19.56
-4 5 11 101.89 15.17
-4 5 10 271.76 23.26
4 -5 -10 278.46 9.24
-4 5 9 -2.34 3.27
-4 5 8 185.19 18.31
-4 5 7 5.99 4.76
-4 5 6 25.43 6.69
-4 5 5 12.2 3.84
-4 5 5 18.47 6.11
-4 5 5 9.79 3.62
-4 5 4 45.86 5.42
-4 5 4 42.22 6.1
-4 5 4 48.23 9.36
-4 5 4 38.42 6
-4 5 3 47.2 9.38
-4 5 3 35.05 5.15
-4 5 3 39.11 5.01
-4 5 3 33.83 5.79
-4 5 2 26.77 4.12
-4 5 2 21.42 6.34
-4 5 2 26.42 4.68
-4 5 2 27.42 5.01
4 -5 -1 6.84 4.24
-4 5 1 5.6 3.49
-4 5 1 12 3.4
-4 5 1 5.97 3.61
4 -5 0 -0.52 4.16
-4 5 0 -0.55 4.11
4 -5 0 5.52 3.71
-4 5 0 7.64 3.06
-4 5 0 9.04 2.97
-4 5 0 3.57 1.42
4 -5 1 106.52 9.27
-4 5 -1 111.41 9.26
4 -5 1 82.35 11.47
4 -5 1 97.42 11.92
-4 5 -1 97.63 7.21
-4 5 -1 93.66 9.48
-4 5 -2 5.76 3.94
4 -5 2 5.11 4.41
4 -5 2 6.04 2.84
-4 5 -2 5.89 3.42
4 -5 2 1.02 2.27
-4 5 -2 2.95 2.14
-4 5 -2 1.08 2.26
4 -5 3 661.8 28.19
-4 5 -3 743.68 30.31
-4 5 -3 669.45 24.11
4 -5 3 677.85 24.58
4 -5 3 710.61 30.26
-4 5 -3 671.74 24.42
-4 5 -4 0.97 3
4 -5 4 -2.08 4.01
-4 5 -4 -0.32 2.37
4 -5 4 -2.81 3.21
-4 5 -4 0.55 2.65
-4 5 -5 509.5 22.01
-4 5 -5 507.7 23.31
4 -5 5 499.09 22.85
4 -5 5 560.74 24.16
-4 5 -5 499.88 20.87
4 -5 6 6.17 2.44
-4 5 -6 18.8 4.82
-4 5 -6 9.61 3.06
4 -5 6 16.16 4.36
-4 5 -7 356.33 19.89
4 -5 7 351.35 20.9
-4 5 -7 320.04 16.95
4 -5 8 78.12 10.08
-4 5 -8 61.81 7.69
4 -5 9 565 27.54
-4 5 -9 512.53 21.4
4 -5 10 63.78 7.29
4 -5 10 71.55 10.38
4 -5 11 180.58 16.64
4 -5 11 162.07 12.06
4 -5 12 42.38 8.63
4 -5 13 -1.81 3.26
4 -5 14 9.87 6.1
4 -5 14 13.72 4.15
4 -5 15 3 4.1
4 -5 15 3.56 2.42
4 -5 16 4.07 4.31
4 -5 16 6.84 3.11
4 -5 17 7.49 4.62
4 -5 17 2.6 2.25
4 -5 18 3.34 5.7
4 -5 18 -1.22 2.16
4 -5 19 2.03 5.08
4 -5 20 -1.77 4.79
4 -5 21 5.59 8.3
4 -5 22 19.45 9.25
4 -5 23 0.98 6.9
-4 4 19 13.01 8.65
-4 4 18 49.7 12.75
-4 4 17 13.91 7.77
-4 4 16 39.67 12.02
-4 4 15 13.94 7.67
-4 4 14 37.1 10.29
-4 4 13 0.98 1.98
-4 4 13 0.69 5.53
-4 4 12 30.44 5.6
-4 4 12 37.68 5.89
-4 4 12 37.56 9.37
4 -4 -12 36.48 5.64
-4 4 11 110.58 15.14
-4 4 10 6.02 4.72
-4 4 9 130.64 15.59
-4 4 8 5.41 4.95
-4 4 7 259.44 20.17
-4 4 6 16.41 6.14
-4 4 5 391.13 13.91
-4 4 5 408.27 18.6
-4 4 5 374.7 22.79
-4 4 4 2.58 2.24
-4 4 4 -0.17 4.11
4 -4 -4 1.31 0.91
-4 4 4 3.77 1.93
-4 4 3 2.98 3.11
-4 4 3 6.39 2.43
-4 4 3 3.3 1.63
4 -4 -2 2.08 3.88
-4 4 2 -1.28 3.1
-4 4 2 -3.07 2.8
-4 4 2 1.96 1.27
4 -4 -2 -2.13 3.01
-4 4 1 20.21 6.1
4 -4 -1 30.4 6.48
4 -4 -1 32.48 5.52
-4 4 1 26.8 4.33
-4 4 1 27.57 4.94
4 -4 0 13.32 6.24
-4 4 0 18.97 5.33
4 -4 0 13.49 5.14
4 -4 0 12.25 3.64
4 -4 0 12.33 3.51
-4 4 0 10.45 2.99
-4 4 0 9.18 2.11
-4 4 0 15.64 3.69
4 -4 1 112.11 12.17
4 -4 1 124.92 9.34
-4 4 -1 132.32 9.52
4 -4 1 136.85 5.35
4 -4 1 120.86 12.72
-4 4 -1 131.28 8.77
4 -4 1 139.23 10.76
-4 4 -1 133.25 10.77
-4 4 -2 43.66 7.18
-4 4 -2 35.05 5.48
4 -4 2 34.38 6.69
4 -4 2 35.28 6.46
4 -4 2 38.68 5.88
-4 4 -2 33.32 5.63
-4 4 -2 44.73 5.49
4 -4 2 42.02 6.01
4 -4 3 199.87 12.84
-4 4 -3 189.92 12.69
-4 4 -3 192.17 11.88
4 -4 3 186.21 13.29
-4 4 -3 187.64 13.71
-4 4 -3 198.83 12.76
4 -4 3 209.16 13.5
4 -4 4 5.47 2.39
-4 4 -4 -0.3 2.34
-4 4 -4 0.37 2.68
4 -4 4 1.5 2.34
-4 4 -4 0.73 1.82
4 -4 4 -0.17 2.33
-4 4 -4 -0.46 2.96
-4 4 -5 57.12 7.34
4 -4 5 55.17 6.88
4 -4 5 64.67 8.15
4 -4 5 58.77 7.25
-4 4 -5 60.85 7.95
-4 4 -5 59.47 7.53
4 -4 6 53.18 7.8
4 -4 6 57.99 7.24
-4 4 -6 47.3 7.01
-4 4 -6 52.01 7.96
4 -4 7 29.1 6.25
-4 4 -7 20.72 4.83
-4 4 -8 98.18 10.34
4 -4 8 96.1 11.03
4 -4 9 -2.9 2.84
4 -4 10 415.98 24.17
4 -4 11 -0.32 3.1
4 -4 12 344.48 23.44
4 -4 13 6.9 5.49
4 -4 13 5.17 3.41
4 -4 14 139.74 16.43
4 -4 14 119.55 9.83
-4 4 -14 129.49 10.22
4 -4 14 135.3 10.26
4 -4 15 11.03 5.15
-4 4 -15 11.52 3.53
4 -4 15 11.04 3.22
4 -4 16 40.46 10.28
-4 4 -16 31.61 4.95
4 -4 16 41.3 5.82
4 -4 17 2.33 4.11
4 -4 17 4.18 2.41
4 -4 18 1.51 4.8
4 -4 19 2.2 5.56
4 -4 20 5.92 6.64
4 -4 21 3.02 6.34
4 -4 22 8.25 6.82
4 -4 23 -9.85 6.79
-4 3 20 2.46 5.31
-4 3 19 14.43 10.78
-4 3 18 -7.22 4.6
-4 3 17 72.76 14.44
-4 3 16 10.09 7.19
-4 3 15 102.4 15.59
-4 3 14 4.89 5.1
-4 3 13 229.9 13.16
-4 3 13 259.46 23.33
-4 3 13 239.23 13.15
-4 3 12 21.67 4.02
-4 3 12 18.26 3.9
-4 3 12 30.99 8.73
4 -3 -12 20.99 4.22
-4 3 11 704.53 20.91
4 -3 -11 659.87 23.85
-4 3 11 726.33 24.36
-4 3 11 789.29 36.85
4 -3 -10 9.91 3.44
-4 3 10 7.43 3.02
-4 3 10 8.88 6.61
-4 3 9 278.72 20.48
-4 3 8 73.93 10.28
-4 3 7 27.04 6.86
4 -3 -6 57.1 7.07
-4 3 6 48.69 8.39
-4 3 6 54.14 7.18
4 -3 -5 2.7 2.25
-4 3 5 -0.87 1.07
-4 3 5 -2.04 3.07
-4 3 5 3.04 3.18
-4 3 4 11.64 2.29
4 -3 -4 8.04 2.01
4 -3 -4 6.51 2.15
4 -3 -4 13.64 5.24
-4 3 4 16.63 5.59
4 -3 -4 7.11 3.49
-4 3 3 0.34 1.09
4 -3 -3 1.68 1.29
4 -3 -3 -3.67 3.23
-4 3 3 4.55 4.94
4 -3 -3 4.46 3.4
4 -3 -3 -5.44 4
-4 3 2 1.13 1.43
4 -3 -2 1.84 1.46
4 -3 -2 0.89 1.87
4 -3 -2 -1.41 2.82
-4 3 2 -2.28 3.41
4 -3 -2 0.37 1.48
4 -3 -2 -0.26 2.6
-4 3 1 16.21 3.19
-4 3 1 16.25 5.81
4 -3 -1 12.55 2.56
4 -3 -1 24.19 5.87
4 -3 -1 17.33 3.18
4 -3 -1 15.64 3.53
4 -3 -1 16.71 3.05
-4 3 0 3.68 1.95
4 -3 0 -0.44 3.96
4 -3 0 3.14 3.14
4 -3 0 5.49 2
4 -3 0 -3.34 1.76
-4 3 0 -0.14 2
4 -3 0 0.62 1.76
-4 3 -1 20.47 4.15
4 -3 1 21.17 5.84
4 -3 1 21.02 5.82
4 -3 1 20.94 4.2
-4 3 -1 13.57 2.93
4 -3 1 12.32 3.56
4 -3 2 187.02 12
-4 3 -2 192.62 11.5
-4 3 -2 177.37 13.06
4 -3 2 161.78 12.57
4 -3 2 181.24 11.67
-4 3 -2 188.65 11.42
-4 3 -3 14.78 3.96
4 -3 3 18.37 3.84
4 -3 3 11.02 3.5
4 -3 3 12.02 3.72
-4 3 -3 14.94 3.81
-4 3 -3 19.31 4.8
4 -3 4 435.24 18.2
-4 3 -4 435.57 18.55
4 -3 4 410.3 17.19
-4 3 -4 410.82 18.06
-4 3 -4 432.54 19.07
4 -3 4 426.31 19.14
-4 3 -5 46.96 6.88
4 -3 5 43.31 5.81
-4 3 -5 32.62 5.96
4 -3 5 30.16 6.08
-4 3 -5 35.67 5.26
4 -3 6 421.39 17.89
-4 3 -6 449.09 20.69
-4 3 -6 465.88 19.44
-4 3 -6 402.25 20.37
4 -3 6 417.03 21
4 -3 7 38.24 5.83
-4 3 -7 30.02 5.6
4 -3 7 34.68 6.61
4 -3 8 1052.69 28.13
4 -3 8 1057.19 35.68
-4 3 -8 1149.82 33.52
4 -3 9 20.17 4.14
4 -3 9 24.16 5.98
4 -3 10 587.19 28.58
4 -3 11 1.13 4.41
4 -3 12 57.9 10.23
4 -3 12 49.27 6.63
-4 3 -12 52.95 6.7
4 -3 12 55.74 6.17
4 -3 13 7.51 5.23
4 -3 13 1.28 1.87
-4 3 -13 4.81 3.2
4 -3 13 7.16 2.51
4 -3 14 9.03 5.43
4 -3 14 10.48 3.61
-4 3 -14 14.53 4.02
4 -3 14 12.65 2.96
4 -3 15 -1.4 3.89
-4 3 -15 5.27 2.93
4 -3 15 -0.97 2.16
4 -3 16 5.52 5.18
4 -3 16 1.48 2.07
4 -3 17 1.89 6.28
4 -3 18 0.51 3.98
4 -3 19 -14.86 8.6
4 -3 20 0.55 6.95
4 -3 21 -2.64 5.89
4 -3 22 9.3 8.14
4 -3 23 5.36 6.78
-4 2 20 -3.39 6.07
-4 2 19 0.82 5.37
-4 2 18 4 5.09
-4 2 17 9.82 5.86
-4 2 16 -0.28 5.46
-4 2 15 13.38 7.14
-4 2 14 7.67 5.32
-4 2 13 12.49 3.17
-4 2 13 20.37 7.16
-4 2 12 67.08 5.96
-4 2 12 76.58 12.05
-4 2 12 67.35 7.15
4 -2 -12 53.61 6.42
-4 2 11 10.59 2.69
-4 2 11 9.01 2.5
-4 2 11 9.73 5.96
4 -2 -11 8.69 2.84
-4 2 10 150.74 7.77
-4 2 10 152.49 10.83
-4 2 10 180.58 16.4
4 -2 -10 149.59 10.87
-4 2 9 0.09 1.33
-4 2 9 -2.69 2.25
-4 2 9 0.69 2.91
4 -2 -9 2.57 2.41
4 -2 -9 3.2 2.25
-4 2 8 233.1 13.64
-4 2 8 227.22 17.33
4 -2 -8 232.26 12.81
4 -2 -8 232.47 13.6
-4 2 7 4.39 2.56
4 -2 -7 10.65 3.5
-4 2 6 220.85 6.64
4 -2 -6 232.67 13.04
-4 2 6 233.96 16.31
-4 2 5 37.19 2.94
4 -2 -5 32.4 5.4
4 -2 -5 41.97 6.27
4 -2 -5 34.36 6.34
-4 2 5 33.96 6.02
4 -2 -5 40.02 7.18
-4 2 4 209 6.95
4 -2 -4 215.61 12.95
4 -2 -4 214.02 15.4
4 -2 -4 217.52 12.06
-4 2 4 214.13 15.35
4 -2 -4 199.48 14.51
-4 2 3 -4.42 1.37
4 -2 -3 2.59 2.61
4 -2 -3 -0.74 2.13
-4 2 3 -3.72 3.63
4 -2 -3 0.78 1.35
4 -2 -3 0.8 2.83
-4 2 2 -0.58 1.29
4 -2 -2 0.45 1.79
4 -2 -2 4.34 2.9
4 -2 -2 2.47 1.84
4 -2 -2 3.1 3.12
-4 2 2 -3.36 4.19
4 -2 -2 7.6 3.02
4 -2 -2 0.43 1.98
-4 2 1 9.42 2.4
4 -2 -1 8.44 2.66
4 -2 -1 8.56 3.12
4 -2 -1 11.45 3.62
-4 2 1 10.64 4.67
4 -2 -1 10.13 4.3
4 -2 -1 6 2.53
4 -2 0 64.12 8.31
4 -2 0 65.61 6.04
-4 2 0 60.64 5.66
4 -2 0 75.63 7.63
-4 2 0 75.79 7.96
4 -2 0 62.22 6.24
4 -2 0 67.31 8.84
4 -2 0 76.54 7.96
4 -2 1 8.33 3.45
-4 2 -1 5.88 2.64
4 -2 1 4.39 3.12
4 -2 1 5.91 2.96
4 -2 1 2.73 2.23
4 -2 1 7.28 3.73
-4 2 -1 7.74 3.06
4 -2 2 62.44 6.2
-4 2 -2 67.01 6.98
-4 2 -2 69.69 6.98
4 -2 2 63.01 6.66
-4 2 -2 71.85 7.85
4 -2 2 74.19 7.6
-4 2 -3 0.67 1.78
4 -2 3 3.92 2.33
4 -2 3 1.87 2.7
-4 2 -3 3.49 2.37
4 -2 3 1.23 1.98
-4 2 -3 0.74 2.02
-4 2 -4 22.44 3.99
4 -2 4 31.89 5.73
-4 2 -4 31.32 5.39
-4 2 -4 32.48 5.72
4 -2 4 26.42 4.55
-4 2 -5 52.07 6.22
-4 2 -5 47.36 6.94
4 -2 5 51.24 7.14
-4 2 -5 51.11 7.18
4 -2 5 49.27 6.11
4 -2 6 2.53 3.07
-4 2 -6 1.69 2.56
-4 2 -6 1.08 2.84
-4 2 -6 -2.12 1.98
4 -2 6 -1.85 2.31
-4 2 -7 60.45 7.23
4 -2 7 54.85 8.14
4 -2 7 61.67 6.9
-4 2 -8 43.75 6.56
4 -2 8 45.18 7.91
4 -2 8 42.07 5.4
4 -2 9 453.14 24.5
-4 2 -9 424.08 18
4 -2 9 449.09 17.95
4 -2 9 434.86 18.12
4 -2 10 7.36 4.63
4 -2 10 6.61 2.67
4 -2 10 10.21 3.08
-4 2 -10 8.71 2.93
4 -2 11 209.17 17.68
4 -2 11 197.17 11.89
4 -2 11 185.71 11.93
-4 2 -11 180.03 11.82
4 -2 11 189.72 9.69
4 -2 12 11.83 5.5
4 -2 12 12.47 3.08
-4 2 -12 9.58 2.79
4 -2 12 15.57 2.97
4 -2 13 129.04 15.48
4 -2 13 116.92 9
-4 2 -13 117.68 9.17
4 -2 13 133.73 7.99
4 -2 14 3.82 4.05
4 -2 14 1.59 1.46
4 -2 15 104.25 15.06
4 -2 15 93.21 6.78
4 -2 16 5.66 3.67
4 -2 17 2.56 4.54
4 -2 18 -13.21 6.99
4 -2 19 9.92 6.81
4 -2 20 -5.45 6.28
4 -2 21 17.34 8.85
4 -2 22 -1.31 7
4 -2 23 -8.2 8.4
-4 1 21 3.9 6.4
-4 1 20 6.99 7.07
-4 1 19 3.26 4.7
-4 1 18 40.15 11.57
-4 1 17 11.61 6.49
-4 1 16 8.38 5.53
-4 1 15 24.15 8.22
-4 1 14 83.36 6.91
-4 1 14 85.26 12.47
-4 1 14 73.48 11.42
-4 1 13 1.33 1.29
-4 1 13 0.84 3.81
-4 1 13 0.05 3.39
-4 1 12 382.05 12.5
-4 1 12 419.83 25.58
-4 1 12 402.16 24.94
-4 1 11 -0.41 0.99
4 -1 -11 2.17 1.5
4 -1 -11 1.07 1.7
-4 1 11 2.81 3.21
-4 1 11 -0.14 1.67
-4 1 10 164.07 6.51
4 -1 -10 169.99 10.68
4 -1 -10 152.49 10.91
-4 1 10 173.5 15.72
-4 1 10 156.19 11.04
-4 1 10 159.66 14.98
-4 1 9 8.13 1.2
4 -1 -9 8.55 2.88
4 -1 -9 4.65 2.31
-4 1 9 4.09 2.03
-4 1 9 6 3.76
-4 1 9 11.17 4.42
4 -1 -8 34.68 5.23
4 -1 -8 33.4 5.28
-4 1 8 41.67 5.74
-4 1 8 38.09 7.44
-4 1 8 36.04 7.29
4 -1 -7 30.88 4.98
4 -1 -7 26.97 4.39
4 -1 -7 54.43 8.42
-4 1 7 27.22 4.76
-4 1 7 39.94 7.11
-4 1 7 31.08 6.22
4 -1 -6 160.46 10.92
4 -1 -6 167.13 11.56
4 -1 -6 165.5 12.52
4 -1 -6 179.46 13.44
-4 1 6 155.72 11.26
-4 1 6 152.83 12.82
-4 1 6 148.49 12.98
4 -1 -5 26.52 4.87
-4 1 5 29.79 5.01
4 -1 -5 32.54 6.15
4 -1 -5 32.22 5.36
-4 1 5 26.86 5.45
-4 1 5 29.59 6.15
4 -1 -5 24.74 5.26
4 -1 -4 15.58 3.77
-4 1 4 10.21 3.1
-4 1 4 11.18 4.08
4 -1 -4 6.83 1.82
4 -1 -4 12.09 4.37
-4 1 4 12.38 4.21
4 -1 -4 14.68 4.52
-4 1 3 3.64 1.21
4 -1 -3 1.05 0.83
4 -1 -3 4.38 2.74
-4 1 3 1.18 2.5
4 -1 -3 7.42 3.5
-4 1 2 0.52 1.32
4 -1 -2 7.29 2.28
4 -1 -2 3.03 2.99
-4 1 2 3.52 3.88
4 -1 -2 -2.11 2.85
4 -1 -2 -0.59 2.43
4 -1 -1 -0.78 1.83
-4 1 1 2.63 1.59
4 -1 -1 11.08 4.4
4 -1 -1 -1.44 3.01
4 -1 -1 6.85 2.62
4 -1 0 0.55 1.82
-4 1 0 -0.39 1.89
4 -1 0 0.63 2.49
4 -1 0 3.5 2.7
4 -1 0 1.51 2.25
4 -1 0 2.93 2.14
-4 1 -1 30.53 5.46
4 -1 1 38.23 5.72
4 -1 1 32.91 4.46
-4 1 -1 37.19 5.15
4 -1 1 35.28 5.24
4 -1 1 31.36 4.2
-4 1 -2 -5 3.55
4 -1 2 5.94 3.51
4 -1 2 2.59 2.08
-4 1 -2 0.66 2.13
4 -1 2 1.39 2.63
-4 1 -2 -0.77 1.91
4 -1 2 2.28 2.1
-4 1 -3 265.42 11.39
-4 1 -3 274.75 14.67
4 -1 3 269.66 14.48
4 -1 3 266.73 15.6
-4 1 -3 281.88 16.04
4 -1 4 5.46 3.13
-4 1 -4 6.18 2.87
-4 1 -4 7.97 2.54
4 -1 4 7.04 3.15
-4 1 -4 6.59 3.82
-4 1 -4 0.76 2.63
-4 1 -5 347.98 14.35
4 -1 5 353.17 18.32
4 -1 5 326.96 16.02
-4 1 -5 369.78 19
-4 1 -5 324.89 15.88
4 -1 5 330.38 9.15
-4 1 -6 7.51 2.93
4 -1 6 9.18 3.95
-4 1 -6 2.1 2.04
4 -1 6 8.77 3.24
4 -1 7 606.86 26.35
-4 1 -7 602.43 21.04
4 -1 7 595.33 21.24
4 -1 7 602.27 21.17
4 -1 8 2.75 3.51
-4 1 -8 -1.78 2.33
4 -1 8 0.09 1.58
4 -1 8 -4.35 2.55
4 -1 9 483.04 25.58
4 -1 9 457.51 18.24
4 -1 9 463.67 18.38
-4 1 -9 461.76 18.39
4 -1 10 6.63 4.24
4 -1 10 6.59 2.64
4 -1 10 6.56 2.8
-4 1 -10 0.39 2.32
4 -1 10 3.68 1.45
4 -1 11 73.69 11.18
4 -1 11 73.8 7.2
4 -1 11 72.94 7.44
-4 1 -11 66.17 7.27
4 -1 11 72.19 4.78
4 -1 12 15.01 3.11
4 -1 12 27.91 7.82
4 -1 12 18.05 2.5
4 -1 13 6.97 5.24
4 -1 13 5.84 1.66
4 -1 14 15.94 6.75
4 -1 14 5.88 1.52
4 -1 15 2.06 4.38
4 -1 16 -2.75 6.02
4 -1 17 21.54 8.73
4 -1 18 5.26 4.08
4 -1 19 -9.17 6.89
4 -1 20 1.36 4.66
4 -1 21 6.48 5.23
4 -1 22 -8.55 8.11
-4 0 22 10.41 8.72
-4 0 21 -0.47 4.51
-4 0 20 1.61 5.68
-4 0 19 7.73 6.38
-4 0 18 20.96 8.93
-4 0 18 7.23 4.35
-4 0 17 8.2 5.21
-4 0 17 5.9 3.38
-4 0 16 23.94 7.32
-4 0 16 15.26 6.65
-4 0 15 32.81 8.62
-4 0 15 22.03 6.92
-4 0 14 2.71 1.44
-4 0 14 1.61 4.25
-4 0 14 2.33 3.63
-4 0 13 35.63 4
4 0 -13 25.5 4.25
-4 0 13 46.04 9.22
-4 0 13 36.8 8
4 0 -12 14.45 2.88
-4 0 12 17.85 2.67
-4 0 12 14.64 6.59
-4 0 12 14.75 4.93
-4 0 11 105.87 5.27
4 0 -11 108.05 8.46
-4 0 11 94.57 11.58
-4 0 11 99.31 12.4
-4 0 10 3.45 0.88
4 0 -10 4.72 2.04
-4 0 10 0.61 2.76
-4 0 10 5.66 4.18
4 0 -9 10.38 2.29
-4 0 9 9.47 2.5
4 0 -9 10.74 4.6
-4 0 9 11.15 4.13
-4 0 9 5.23 2.84
4 0 -8 79.41 7.72
-4 0 8 88.8 8.21
4 0 -8 93.56 10.19
-4 0 8 82.91 9.4
-4 0 8 88.3 10.57
4 0 -7 48.78 6.31
-4 0 7 41.58 5.61
-4 0 7 46.44 7.34
4 0 -7 52.24 7.37
4 0 -7 54.39 7.41
-4 0 7 46.59 7.68
4 0 -6 150.43 10.61
4 0 -6 132.23 11
-4 0 6 145.9 10.53
4 0 -6 143.89 11.24
-4 0 6 145.35 11.43
-4 0 6 143.52 12.44
4 0 -6 142.76 12.27
4 0 -5 185.83 11.96
-4 0 5 177.02 11.6
4 0 -5 175.07 11.68
4 0 -5 195.16 13.02
-4 0 5 175.99 12.29
-4 0 5 187.15 13.55
4 0 -5 193.05 13.61
4 0 -4 21.83 4.47
-4 0 4 15 4.03
4 0 -4 17.69 4.23
-4 0 4 13.84 3.66
-4 0 4 19.77 5.3
4 0 -4 20.08 4.4
4 0 -3 69.78 4.34
4 0 -3 65.18 6.91
-4 0 3 61.11 7.72
4 0 -3 53.41 6.77
-4 0 3 63.88 7.2
-4 0 3 66.27 7.94
4 0 -3 63.57 7.79
4 0 -2 1.96 1.08
4 0 -2 4.95 2.7
-4 0 2 3.38 2.88
4 0 -2 5.33 3.86
-4 0 2 1.32 2.66
4 0 -2 3.69 2.76
4 0 -1 2.23 1.91
4 0 -1 -0.28 1.58
4 0 -1 8.67 3.96
4 0 -1 0.11 1.96
-4 0 1 -0.5 2.72
-4 0 1 1 2.57
4 0 -1 2.68 2.26
4 0 0 0.47 1.73
4 0 0 6.82 2.49
4 0 0 2.5 2.54
4 0 0 -2.8 3.37
-4 0 0 2.7 2.5
4 0 0 1.3 1.97
4 0 1 2.6 1.54
4 0 1 3.73 2.45
4 0 1 2.84 2.75
4 0 1 -0.04 2.55
-4 0 -1 3.76 2.72
4 0 1 6.63 2.65
-4 0 -2 3.73 1.72
4 0 2 3.49 2.7
4 0 2 6.43 3.25
-4 0 -2 2.06 2.78
4 0 2 4.53 2.76
-4 0 -2 2.88 2.26
4 0 2 2.73 1.72
-4 0 -3 17.17 2.75
4 0 3 20.2 4.56
4 0 3 16.05 4.38
-4 0 -3 24.08 5.5
4 0 3 23.46 4.95
-4 0 -3 16.58 3.91
4 0 3 18.61 3.45
-4 0 -4 32.69 4.06
4 0 4 35.61 6.25
4 0 4 35.21 5.24
-4 0 -4 32.82 6.25
4 0 4 34.37 6.77
-4 0 -4 28.99 4.69
4 0 4 32.02 3.95
4 0 4 30.73 3.39
4 0 5 0.44 2.65
4 0 5 2.17 2.4
-4 0 -5 3.53 3.62
-4 0 -5 -0.02 1.89
4 0 5 -0.82 1.27
4 0 6 142.63 12.71
4 0 6 138.27 10.05
-4 0 -6 137.68 10.02
4 0 6 122.63 6.64
4 0 7 3.87 3.5
4 0 7 -0.25 2.19
-4 0 -7 3.39 3.07
4 0 7 1.84 1.44
4 0 8 335.94 21.27
4 0 8 328.95 15.74
-4 0 -8 323.82 15.24
4 0 9 20.92 6.24
4 0 9 12.93 1.62
4 0 10 99.58 12.73
4 0 10 99.19 8.69
4 0 11 37.79 8.38
4 0 11 39.34 5.19
4 0 12 23.3 7.27
4 0 12 22.12 3.89
4 0 13 -4.3 5.9
4 0 14 63.97 11.3
4 0 15 4.19 5.01
4 0 16 10.21 8.89
4 0 17 10.57 6.27
4 0 18 8.79 7.64
4 0 19 -1.67 5.81
4 0 20 -6.5 7.68
4 0 21 1.84 4.81
4 0 22 3.28 5.89
-4 -1 22 20.25 9.45
-4 -1 21 -4.68 5.61
-4 -1 21 -3.58 4.91
-4 -1 20 11.39 8.27
-4 -1 20 -8.28 6.62
-4 -1 19 10.29 6
-4 -1 19 9.93 6.06
-4 -1 18 10.54 5.88
-4 -1 18 -5.44 5.9
-4 -1 17 27.62 9.15
-4 -1 17 16.69 5.97
-4 -1 16 0.22 4.36
-4 -1 16 0.04 4.69
-4 -1 15 48.7 5.19
-4 -1 15 70.64 11.56
-4 -1 15 59.36 10.66
4 1 -14 2.86 1.62
-4 -1 14 -0.68 1.31
-4 -1 14 3.35 3.16
-4 -1 14 5.39 5.17
-4 -1 13 313.4 11.01
4 1 -13 310.72 14.02
-4 -1 13 347.69 22.56
-4 -1 13 331.2 22.97
-4 -1 12 0.58 1.1
-4 -1 12 3.18 3.51
-4 -1 12 6.95 4.31
-4 -1 11 122.76 12.76
-4 -1 11 129.39 13.7
-4 -1 10 -0.24 2.26
4 1 -10 2.87 3.07
-4 -1 10 5.14 3.15
4 1 -9 59.55 7.83
4 1 -9 58.3 8.53
-4 -1 9 55.84 7.74
-4 -1 9 55.05 8.13
4 1 -8 119.8 10.22
4 1 -8 116.89 11.26
-4 -1 8 112.19 10.23
-4 -1 8 104.67 11.16
4 1 -7 190.32 12.16
4 1 -7 189.86 13.52
4 1 -7 194.65 12.55
-4 -1 7 191.91 12.87
-4 -1 7 190.2 14.64
4 1 -6 155.59 11.02
-4 -1 6 141.71 10.61
4 1 -6 142.04 11.07
4 1 -6 155.22 10.92
-4 -1 6 149.82 10.96
-4 -1 6 143.22 12.24
4 1 -6 146.39 11.83
4 1 -5 2.43 2.3
-4 -1 5 5.11 2.75
4 1 -5 11.83 3.51
-4 -1 5 6.93 3.28
4 1 -5 -1.63 2.24
-4 -1 5 5.73 3.01
4 1 -4 30.13 2.78
4 1 -4 26.39 4.9
-4 -1 4 29.56 5.07
-4 -1 4 22.69 4.26
4 1 -4 29.99 4.74
4 1 -4 20.33 4.44
-4 -1 4 23.49 4.97
4 1 -3 7.61 2.58
-4 -1 3 0.93 2.51
4 1 -3 1.65 2.47
4 1 -3 -7.43 4.28
4 1 -3 3.12 2.92
-4 -1 3 -1.32 2.62
-4 -1 3 0.08 2.08
-4 -1 3 -1.83 2.23
4 1 -3 0.55 1.82
4 1 -2 35.66 5.38
-4 -1 2 35.83 5.73
4 1 -2 39.76 5.61
4 1 -2 40.7 5.69
-4 -1 2 35.92 5.9
-4 -1 2 35.01 5.6
4 1 -2 30.28 4.9
-4 -1 1 0.32 3.07
4 1 -1 0.48 2.16
4 1 -1 -0.26 2.23
-4 -1 1 0.97 2.42
4 1 -1 -0.91 1.68
-4 -1 1 -1.04 2.51
4 1 -1 2.34 2.6
4 1 0 3.43 2.59
4 1 0 -2.39 3.39
-4 -1 0 -1.3 2.81
-4 -1 0 -0.11 2.62
4 1 0 0.65 2.35
-4 -1 0 -2.49 2.04
4 1 0 3.91 1.81
4 1 1 0.92 2.04
4 1 1 8.1 3.74
-4 -1 -1 5.06 3.21
4 1 1 1.37 3.09
-4 -1 -1 5.72 3.35
4 1 1 1.66 2.29
-4 -1 -1 -0.94 2.21
4 1 1 -0.03 1.59
4 1 2 48.62 6.54
-4 -1 -2 50.56 3.35
-4 -1 -2 48.2 8.02
-4 -1 -2 44.1 6.67
4 1 2 49.64 8.17
4 1 2 48.81 6.6
-4 -1 -2 42.14 5.8
4 1 2 39.93 6.57
4 1 2 47.26 5.09
4 1 2 44.32 4.95
4 1 3 11.54 3.96
-4 -1 -3 12.74 2.11
4 1 3 7.14 3.53
-4 -1 -3 10.93 4.22
4 1 3 10.98 3.8
-4 -1 -3 11.49 4.02
4 1 3 11.19 2.29
4 1 3 10.57 2.56
4 1 4 225.67 15.3
4 1 4 231.74 13.25
-4 -1 -4 229.03 16.54
4 1 4 236.59 16.79
-4 -1 -4 220.56 12.88
4 1 4 224.57 8.89
4 1 5 12.51 5.18
4 1 5 13.22 3.59
4 1 5 4.99 2.7
4 1 5 8.95 1.64
4 1 6 303.24 18.79
4 1 6 256.07 7.16
4 1 7 48.39 8.29
4 1 8 189.74 16.66
4 1 9 11.84 3.05
4 1 10 90.06 12.32
4 1 11 36.12 8.94
-4 -1 -11 24.75 2.44
4 1 12 3.31 4.04
-4 -1 -12 2.51 0.8
4 1 13 15.69 6.63
4 1 14 -1.21 4.61
4 1 15 13.96 6.07
4 1 16 0.12 5.08
4 1 17 8.36 7.14
4 1 18 18.17 8.38
4 1 19 -0.74 6.29
4 1 20 11.69 7.81
4 1 20 0.3 5.44
4 1 21 -6.26 6.07
-4 -2 23 1.76 5.47
-4 -2 22 1.04 6.28
-4 -2 22 0.48 6.01
-4 -2 21 9.88 7.19
-4 -2 21 1.78 5.08
-4 -2 20 9.04 6.77
-4 -2 20 4.07 4.67
-4 -2 19 2.55 4.35
-4 -2 19 -3.91 5.36
-4 -2 18 7.96 6.07
-4 -2 18 9.12 5.12
-4 -2 17 -0.59 3.87
-4 -2 17 2.62 3.34
-4 -2 16 2.11 4.11
-4 -2 16 2.76 3.64
-4 -2 15 2.58 1.59
-4 -2 15 6.98 3.67
-4 -2 15 7.97 3.65
-4 -2 14 109.65 7.28
-4 -2 14 126.86 13.82
-4 -2 14 111.22 13.77
-4 -2 13 8.49 2.05
-4 -2 13 16.91 5.09
-4 -2 13 13.89 5.25
-4 -2 12 489.47 24.49
4 2 -12 477.77 26.01
-4 -2 12 477.93 26.22
-4 -2 11 18.49 5.36
4 2 -11 9.65 4.85
-4 -2 11 12.18 5.55
4 2 -10 205.87 16.07
-4 -2 10 202.17 14.17
-4 -2 10 202.36 16.15
-4 -2 9 65.22 7.85
4 2 -9 55.16 8.14
-4 -2 9 79.67 10.08
-4 -2 8 278.67 14.96
4 2 -8 264.61 13.98
4 2 -8 241.77 16.27
4 2 -8 272.27 14.69
-4 -2 8 263.62 14.56
-4 -2 8 266.16 17.27
-4 -2 7 94.97 8.8
4 2 -7 107.35 9.58
4 2 -7 94.81 10
-4 -2 7 104.65 8.99
4 2 -7 110.17 8.7
-4 -2 7 103.51 10.6
4 2 -6 862.94 12.89
-4 -2 6 924.48 27.07
4 2 -6 962.77 27.55
4 2 -6 914.72 23.27
-4 -2 6 901.63 24.4
-4 -2 6 921.34 29.74
4 2 -6 907.99 29.19
-4 -2 5 57.55 6.91
4 2 -5 51.93 5.51
4 2 -5 66.1 7.48
-4 -2 5 52.22 6.06
4 2 -5 58.94 7.41
-4 -2 5 63.16 7.8
-4 -2 4 256.71 14.59
4 2 -4 256.66 14.47
-4 -2 4 244.41 12.21
4 2 -4 245.44 11.86
-4 -2 4 243.8 14.68
4 2 -4 259.78 14.61
-4 -2 3 41.18 6.18
4 2 -3 58.93 7.02
4 2 -3 42.21 5.31
4 2 -3 49.6 6.26
-4 -2 3 53.18 7.1
-4 -2 2 4.58 2.82
4 2 -2 5.68 2.72
4 2 -2 7.81 3.16
4 2 -2 4.27 2.45
-4 -2 2 5.58 3.11
-4 -2 1 5.63 3.32
4 2 -1 3.79 2.59
4 2 -1 5.7 2.07
-4 -2 1 8.14 3.25
4 2 0 3.35 3.42
-4 -2 0 8.71 4.05
4 2 0 7.76 3.13
4 2 0 7.81 2.71
-4 -2 0 10.35 3.21
4 2 0 13.05 3.84
4 2 1 23.96 6.78
-4 -2 -1 13.65 3.55
4 2 1 17.49 4.69
4 2 1 20.91 3.59
-4 -2 -1 16.18 3.58
4 2 1 23.22 4.17
-4 -2 -2 6.04 2.93
4 2 2 4.19 3.87
4 2 2 7.31 3.36
4 2 2 7.99 2.27
4 2 2 6.02 2.54
-4 -2 -2 4.24 2.32
-4 -2 -3 15.57 3.57
4 2 3 14.54 5.67
4 2 3 18.68 4.35
4 2 3 19.2 2.83
-4 -2 -4 3.3 2.57
-4 -2 -4 0.18 3.18
4 2 4 2.27 4.07
4 2 4 0.7 1.99
4 2 4 -0.81 0.91
-4 -2 -5 93.61 8.78
4 2 5 107.45 12.1
4 2 5 89.7 8.79
4 2 5 78.8 3.73
4 2 6 -1.96 2.79
-4 -2 -6 0.66 2.14
4 2 6 5.89 3.57
4 2 6 0.32 1.93
-4 -2 -6 -0.55 1.19
4 2 7 372.18 22.54
-4 -2 -7 391.26 13.11
4 2 8 33.27 7.9
-4 -2 -8 42.38 4.38
4 2 9 156.81 15.75
-4 -2 -9 157.36 8.26
4 2 10 16.67 5.69
-4 -2 -10 22.34 3.27
4 2 11 22.58 7.05
-4 -2 -11 30.68 3.86
4 2 12 37.41 9.47
-4 -2 -12 37.8 4.29
4 2 13 87.95 13.96
4 2 14 -9.46 6.31
4 2 15 16.89 5.72
4 2 16 9.88 7.26
4 2 17 14.04 7.86
4 2 18 2.24 5
4 2 18 1.44 4.68
4 2 19 0.57 5.5
4 2 19 8.42 7.55
4 2 20 3.45 5.64
-4 -3 24 11.35 8.12
-4 -3 23 7.8 6.62
-4 -3 23 -7.6 6.38
-4 -3 22 8.74 6.36
-4 -3 22 9.46 5.22
-4 -3 21 2.61 5.93
-4 -3 21 -7.33 5.66
-4 -3 20 -7.38 6.94
-4 -3 20 -2.51 4.88
-4 -3 19 4.81 3.46
-4 -3 19 4.6 6.32
-4 -3 18 3.16 3.99
-4 -3 18 -6.38 5.91
-4 -3 17 2.65 4.62
-4 -3 17 -1.86 3.22
-4 -3 16 52.85 9.09
-4 -3 16 46.78 9.56
-4 -3 15 15.28 4.95
-4 -3 15 8.13 5.61
-4 -3 14 43.12 7.93
-4 -3 14 41.49 9.09
-4 -3 13 61.37 9.13
4 3 -13 69.06 10.91
-4 -3 13 59.01 9.96
4 3 -12 54.47 9.61
-4 -3 12 57.15 8.2
-4 -3 12 54.57 9.41
4 3 -11 15.3 2.53
-4 -3 11 16.05 3.95
4 3 -11 15.74 3.97
4 3 -11 21.21 5.62
-4 -3 11 15.8 4.14
-4 -3 11 16.53 5.75
4 3 -10 261.82 8.98
-4 -3 10 252.74 14.61
4 3 -10 264.01 14.85
-4 -3 10 247.14 14.62
4 3 -10 243.35 18.01
-4 -3 10 263.17 18.2
4 3 -9 73.07 4.57
-4 -3 9 69.06 7.68
-4 -3 9 69.09 7.64
4 3 -9 77.92 8.29
4 3 -9 65.67 8.89
-4 -3 9 78.09 9.93
4 3 -8 139.53 6.48
-4 -3 8 135.01 10.64
4 3 -8 137.12 10.71
-4 -3 8 119.7 9.18
-4 -3 8 131.81 11.93
4 3 -7 527.66 12.84
-4 -3 7 526.73 20.94
4 3 -7 568.29 21.51
4 3 -7 533.56 16.92
-4 -3 7 519.69 17.86
-4 -3 7 537.63 23.37
-4 -3 6 75.11 8.2
4 3 -6 65.67 5.73
4 3 -6 69.17 7.74
-4 -3 6 70.48 6.34
4 3 -6 76.5 8.75
-4 -3 6 59.07 7.68
-4 -3 5 1091.24 30.01
4 3 -5 1110.12 30.01
4 3 -5 1044.35 20.97
-4 -3 5 1074.71 23.01
-4 -3 5 1058.08 30.71
4 3 -5 1120.03 30.86
-4 -3 4 36.64 6.07
4 3 -4 40.16 6.14
4 3 -4 30.01 3.53
4 3 -4 33.23 5.69
-4 -3 4 28.73 5.37
-4 -3 3 665.87 23.42
4 3 -3 679.58 23.41
4 3 -3 601.82 17.09
-4 -3 3 654.04 22.17
4 3 -3 645.77 21.84
4 3 -2 -0.33 1.15
-4 -3 2 10 3.94
4 3 -2 7.75 2.95
4 3 -2 4.59 3.4
4 3 -2 -1.01 2.33
4 3 -2 1.92 1.37
-4 -3 2 2.72 1.91
-4 -3 1 141.32 11.1
4 3 -1 139.57 11.46
-4 -3 1 140.95 9.52
4 3 -1 150.72 9.63
4 3 -1 148.97 10.38
-4 -3 0 1.84 2.64
4 3 0 6.09 3.07
4 3 0 1.32 1.63
4 3 0 6.55 2.74
-4 -3 0 2.85 2.17
-4 -3 -1 4.73 3.33
4 3 1 4.34 4.2
4 3 1 1.62 2.88
4 3 1 -2.27 2.92
4 3 1 0.97 1.53
-4 -3 -1 3.2 1.95
-4 -3 -2 2.16 2.72
4 3 2 0.67 3.61
4 3 2 -0.32 2.09
-4 -3 -2 1.47 1.41
4 3 2 -0.25 1.42
-4 -3 -3 97.04 9.64
4 3 3 95.09 12.09
4 3 3 110.78 9.77
-4 -3 -3 109.37 6.7
-4 -3 -3 108.79 8.15
4 3 3 94.66 5.66
-4 -3 -4 1.19 2.76
4 3 4 3.09 2.12
-4 -3 -4 -0.45 1.92
4 3 5 140.89 14.67
-4 -3 -5 152.77 11.39
4 3 5 159.8 11.79
-4 -3 -5 152.42 9.48
-4 -3 -6 14.12 4.5
4 3 6 19.89 6.12
4 3 6 5.6 2.78
-4 -3 -6 10.8 3.05
-4 -3 -7 150.52 11.62
4 3 7 155.76 11.68
-4 -3 -7 157.44 9.63
-4 -3 -8 4.07 2.57
4 3 8 6.45 3.43
-4 -3 -8 3.26 1.96
4 3 9 25.06 6.62
-4 -3 -9 25.2 4.22
4 3 10 11.77 6.33
-4 -3 -10 13.65 3.22
4 3 11 -1.82 4.12
-4 -3 -11 7.35 2.98
4 3 12 70.07 12.64
-4 -3 -12 66.99 6.57
4 3 13 7.11 7.22
4 3 14 63.75 13.13
4 3 15 14.79 7.32
4 3 16 20.37 8.3
4 3 16 34.6 10.59
4 3 17 1.81 5.61
4 3 17 5.74 6.72
4 3 18 7.26 8.12
4 3 18 4.17 7.44
4 3 19 19.4 10.43
4 3 19 6.72 5.68
4 3 20 -3.39 6.09
-4 -4 24 17.23 9
-4 -4 24 6.67 4.84
-4 -4 23 1.37 4.43
-4 -4 23 2.59 3.97
-4 -4 22 -8.88 5.36
-4 -4 22 8.46 6.04
-4 -4 21 1.86 3.87
-4 -4 21 -1.94 3.97
-4 -4 20 -3.25 5.79
-4 -4 20 -0.21 4.44
-4 -4 19 -3.14 5.17
-4 -4 19 5.7 5.32
-4 -4 18 0.21 3.57
-4 -4 18 -4.4 3.81
-4 -4 17 11 4.36
-4 -4 17 -0.76 4.3
-4 -4 16 4.29 2.76
-4 -4 16 -0.91 3.96
4 4 -15 58.74 10.56
-4 -4 15 59.07 9.18
-4 -4 15 63.05 10.56
-4 -4 14 6.55 2.83
4 4 -14 7.01 3.96
-4 -4 14 5.55 4.66
4 4 -13 330.3 13.37
-4 -4 13 323.58 16.79
4 4 -13 317.39 16.97
-4 -4 13 329.45 19.01
4 4 -13 311.14 21.85
-4 -4 13 324.48 22.38
4 4 -12 4.24 2.06
-4 -4 12 -0.21 2.82
-4 -4 12 4.02 1.98
4 4 -12 3.27 2.94
4 4 -12 1.69 4.42
-4 -4 12 0.97 3.52
4 4 -11 297.78 11.68
-4 -4 11 297.26 16.23
4 4 -11 290.93 16.35
-4 -4 11 297.05 16.3
4 4 -11 290.28 19.98
-4 -4 11 298.95 20.04
4 4 -10 35.77 3.98
-4 -4 10 43.34 6.57
-4 -4 10 41.65 5.88
4 4 -10 40.66 6.29
4 4 -10 37.14 7.11
-4 -4 10 40.96 7.64
4 4 -9 774.65 18.8
-4 -4 9 729.7 25.37
-4 -4 9 732.74 21.92
4 4 -9 751.63 25.6
-4 -4 9 707.24 29.13
4 4 -8 59.37 5.38
-4 -4 8 54.33 7.31
4 4 -8 61.32 7.49
-4 -4 8 62.58 6.19
-4 -4 8 54.16 8.04
-4 -4 7 1572.16 37.18
4 4 -7 1573.48 36.91
-4 -4 7 1553.39 27.64
-4 -4 7 1568.44 40.3
-4 -4 6 297.62 16.15
4 4 -6 306.78 16.24
4 4 -6 268.29 9.44
-4 -4 6 285.02 11.06
-4 -4 6 293.51 16.8
-4 -4 5 369.87 17.92
4 4 -5 352.41 17.39
4 4 -5 346.22 9.73
-4 -4 5 347.53 17.89
4 4 -5 372.35 18.6
4 4 -5 363.47 17.74
-4 -4 4 71.51 8.24
4 4 -4 74.39 8.04
4 4 -4 62.24 4.04
-4 -4 4 57.07 7.1
4 4 -4 61.41 7.51
4 4 -4 66.63 7.4
4 4 -3 217.8 8.42
-4 -4 3 240.69 14.87
4 4 -3 211.1 8.76
-4 -4 3 230.37 13.48
4 4 -3 249.81 14.57
4 4 -3 228.28 13.26
-4 -4 2 4.5 3.52
4 4 -2 4.95 1.71
4 4 -2 2.29 2.34
-4 -4 2 3.13 2.49
4 4 -2 1.03 1.69
-4 -4 1 39.16 6.71
-4 -4 1 39 5.69
4 4 -1 42.17 5.91
4 4 -1 41.7 5.35
4 4 0 0.81 1.94
-4 -4 0 4.27 2.95
4 4 0 2.61 1.97
-4 -4 0 3.14 1.97
4 4 0 6.72 2.55
-4 -4 -1 0.19 0.97
-4 -4 -1 -0.73 2.38
4 4 1 2.73 3.47
4 4 1 -0.83 2.53
-4 -4 -1 -1.73 2.63
4 4 1 1.84 1.87
-4 -4 -1 1.28 1.58
-4 -4 -2 7.74 3.42
4 4 2 0.39 3.45
4 4 2 3.61 2.99
-4 -4 -2 0.18 1.98
4 4 2 5.76 2.13
-4 -4 -2 2.26 1.74
-4 -4 -3 1.43 2.59
4 4 3 4.71 4.94
4 4 3 -0.7 2.15
-4 -4 -3 1.58 1.97
-4 -4 -3 -0.43 1.22
-4 -4 -4 26.11 5.58
4 4 4 29.89 7.22
4 4 4 30.83 5.16
-4 -4 -4 34.08 3.29
-4 -4 -4 38.78 5.27
4 4 5 7.24 3.87
-4 -4 -5 3.77 3.05
4 4 5 1.48 2.41
-4 -4 -5 3.62 2.51
-4 -4 -6 155.74 12.03
4 4 6 156.99 15.75
4 4 6 146.57 11.94
-4 -4 -6 160.37 10.55
-4 -4 -7 17.18 4.41
4 4 7 9.56 3.6
-4 -4 -7 7.25 2.85
-4 -4 -8 230.24 14.73
4 4 8 221.48 14.66
-4 -4 -8 221.6 12.63
-4 -4 -9 19.19 4.43
4 4 9 15.83 4.15
-4 -4 -9 21.59 5.08
4 4 10 120.26 15.67
4 4 11 -3.88 4.16
4 4 12 99.04 15.21
4 4 13 26 8.19
4 4 14 68.54 13.74
4 4 14 47.57 11.46
4 4 15 -1.07 4.45
4 4 15 -1.93 4
4 4 16 8.49 6.84
4 4 16 26.16 9.53
4 4 17 -3.06 5.88
4 4 17 10.32 7.62
4 4 18 8.99 8.23
4 4 18 9.89 7.54
4 4 19 -5.16 5.76
-4 -5 25 9.61 6.58
-4 -5 24 -7.57 6.14
-4 -5 24 1.01 6.32
-4 -5 23 3.72 5.35
-4 -5 23 1.64 4.32
-4 -5 22 13.17 6.59
-4 -5 22 5.51 5.76
-4 -5 21 2.94 4.46
-4 -5 21 21.91 7.65
-4 -5 20 3.79 4.13
-4 -5 20 9.34 6.06
-4 -5 19 0.22 3.44
-4 -5 19 0.87 3.29
-4 -5 18 -5.97 3.3
-4 -5 18 3.27 3.9
-4 -5 17 0.12 3.5
-4 -5 17 -0.27 4.76
-4 -5 16 -1.4 2.11
4 5 -16 -0.33 3.45
-4 -5 16 0.32 2.84
-4 -5 16 0.81 4.33
4 5 -15 32.4 4.94
-4 -5 15 36.63 6.3
4 5 -15 32.99 5.66
4 5 -15 27.7 7.2
-4 -5 15 32.89 6.27
-4 -5 15 44.6 9.48
4 5 -14 3.78 2.22
-4 -5 14 4.54 3.05
4 5 -14 5.04 3.11
4 5 -14 7.6 5.57
-4 -5 14 6.46 2.66
-4 -5 14 8.38 4.99
4 5 -13 102.85 8.22
-4 -5 13 89.43 9.31
4 5 -13 92.62 9.62
-4 -5 13 94.74 9.77
4 5 -13 82.51 11.25
-4 -5 13 104.55 12.33
4 5 -12 13.4 3.17
-4 -5 12 16.62 4.87
4 5 -12 21.86 6.64
-4 -5 12 20.12 4.69
-4 -5 12 17.65 4.94
4 5 -11 14.15 2.92
-4 -5 11 13.03 4.31
4 5 -11 13.65 4.78
-4 -5 11 14.53 3.92
-4 -5 11 19.48 6.03
4 5 -10 3.69 2.25
-4 -5 10 12.02 4.13
-4 -5 10 8.31 2.59
-4 -5 10 3.52 3.03
4 5 -9 4.51 2.18
-4 -5 9 4.51 3.36
-4 -5 9 6.98 2.65
-4 -5 9 9.98 4.18
4 5 -8 231.22 12.21
-4 -5 8 222.4 10.12
-4 -5 8 235.96 16.41
-4 -5 7 2.54 1.28
-4 -5 7 -1.74 2.16
-4 -5 6 554.61 12.18
-4 -5 6 561.06 23.34
4 5 -5 4.31 2.28
-4 -5 5 3.13 2.96
4 5 -5 3.35 1.96
4 5 -4 327.05 12.38
-4 -5 4 333.3 17.08
4 5 -4 360.83 18.4
4 5 -4 346.69 17.03
4 5 -3 39.77 4.27
4 5 -3 36.37 3.05
4 5 -3 38.84 6.26
-4 -5 3 45.37 6.55
4 5 -3 36.08 5.38
4 5 -2 325.82 12.23
-4 -5 2 333.69 15.72
4 5 -2 341.5 17.11
4 5 -2 309.87 14.65
4 5 -1 10.31 3.84
-4 -5 1 8.24 1.69
-4 -5 1 9.79 3.18
4 5 -1 0.05 2.5
-4 -5 1 8.31 3.29
-4 -5 0 84.2 5.06
-4 -5 0 84.16 7.59
-4 -5 0 87.71 8.95
4 5 1 9.58 5.6
-4 -5 -1 3.51 1.88
-4 -5 -1 2.62 1.88
-4 -5 -1 5.11 2.81
4 5 2 -4.21 4.57
-4 -5 -2 -0.59 2.31
-4 -5 -2 0.12 1.25
4 5 3 5.7 4.37
-4 -5 -3 7.22 3.27
-4 -5 -3 5.65 1.74
-4 -5 -4 12 4.51
4 5 4 12.74 6.67
-4 -5 -4 12.71 3.59
-4 -5 -4 7.36 1.74
4 5 5 2.6 4.31
-4 -5 -5 0.97 2.21
-4 -5 -5 0.81 0.8
-4 -5 -5 -0.12 1.95
-4 -5 -6 28.52 5.16
4 5 6 38.11 8.53
-4 -5 -6 39.79 6.82
-4 -5 -7 22.34 4.76
4 5 7 19.23 6.56
-4 -5 -7 18.75 4.23
-4 -5 -8 4.57 2.84
-4 -5 -8 4.03 2.22
-4 -5 -9 11.19 4.39
4 5 9 7.01 2.87
-4 -5 -10 4.78 2.99
4 5 11 34.9 8.67
4 5 11 46.6 10.48
4 5 12 0.42 4.17
4 5 12 7.3 6.43
4 5 13 93.46 15.93
4 5 13 132.5 16.94
4 5 14 3.43 4.74
4 5 14 7.17 5.94
4 5 15 46.55 12.11
4 5 15 48.09 11.73
4 5 16 -0.22 4.53
4 5 16 -5.41 4.35
4 5 17 10.95 7.29
4 5 17 9.19 6.39
4 5 18 9.35 6.63
-4 -6 25 9.82 6.75
-4 -6 25 6.14 7.77
-4 -6 24 -5.46 6.44
-4 -6 24 17.29 8.29
-4 -6 23 0.45 4.37
-4 -6 23 0.55 4.83
-4 -6 22 8.67 4.4
-4 -6 22 -6.28 5.03
-4 -6 21 1.96 5.04
-4 -6 21 8.53 5.92
-4 -6 20 -3.17 4.99
-4 -6 20 24.66 7.79
-4 -6 19 7.68 4.34
-4 -6 19 0.31 4.27
-4 -6 18 7.48 4.49
-4 -6 18 4.81 3.46
-4 -6 17 2.5 2.33
-4 -6 17 -1.32 3.73
4 6 -17 1.65 5.12
-4 -6 17 -5.03 6.18
4 6 -16 13.9 4.1
-4 -6 16 7.47 2.79
-4 -6 16 18.14 5.61
4 6 -16 10.37 5.18
-4 -6 16 6.51 4.04
4 6 -15 4.66 2.55
-4 -6 15 -0.7 3.02
-4 -6 15 -0.33 2.4
4 6 -15 3.19 5.68
-4 -6 15 -5.07 4.24
4 6 -14 89.32 8.41
-4 -6 14 95.03 9.94
-4 -6 14 92.15 9.97
4 6 -14 78.41 11.74
-4 -6 14 80.75 11.6
4 6 -13 20.14 4.06
-4 -6 13 19.3 4.37
-4 -6 13 16.15 3.88
4 6 -13 18.04 6.41
-4 -6 13 17.46 5.29
4 6 -12 96.61 8.34
-4 -6 12 93.17 9.96
-4 -6 12 97.78 8.78
4 6 -12 93.12 11.65
-4 -6 12 92.01 11.95
4 6 -11 9.26 3.31
-4 -6 11 5.83 2.28
-4 -6 11 6.2 4.58
4 6 -10 774.57 23.68
-4 -6 10 791.91 20.81
-4 -6 10 784.77 31.79
4 6 -9 20.3 4.03
-4 -6 9 24.5 3.53
-4 -6 9 23.32 6.29
-4 -6 8 1212.64 19.91
-4 -6 8 1253.12 37.97
4 6 -7 15.23 3.83
-4 -6 7 13.17 1.71
-4 -6 7 10.7 4.72
4 6 -6 96.33 8.28
-4 -6 6 108.67 10.74
4 6 -5 3.36 2.38
-4 -6 5 3.61 3.42
4 6 -4 44.64 5.19
-4 -6 4 46.31 7.3
4 6 -4 50.88 7.12
4 6 -3 0.82 1.64
-4 -6 3 3.22 2.56
4 6 -3 3.98 2.7
-4 -6 3 -4.07 4.34
-4 -6 2 1.85 1.46
-4 -6 2 -0.35 2.93
-4 -6 2 0.06 1.88
4 6 -2 0.51 1.09
-4 -6 1 2.96 1.42
-4 -6 1 5.87 3.19
-4 -6 1 2.49 2.29
-4 -6 0 8.94 1.98
-4 -6 0 7.73 2.99
-4 -6 0 2.31 2.54
4 6 1 7.72 5.39
-4 -6 -1 6.85 2.51
-4 -6 -1 12.74 4.19
-4 -6 -1 8.89 2.74
4 6 2 6.97 3.39
-4 -6 -2 3.65 2.28
-4 -6 -2 5.58 2.26
-4 -6 -2 1.93 2.88
4 6 3 8.78 5.17
-4 -6 -3 15.81 2.92
-4 -6 -3 8.28 3.41
4 6 4 1.44 4.37
-4 -6 -4 3.01 1.46
-4 -6 -4 1.31 2.39
4 6 5 14.66 5.81
-4 -6 -5 33.06 6.12
-4 -6 -5 20.01 2.36
4 6 6 41.83 9.63
-4 -6 -6 34.33 6.43
-4 -6 -6 33.72 6.36
-4 -6 -7 78.1 8.9
4 6 7 74.22 12.06
4 6 7 87.38 11.33
-4 -6 -8 4.8 3.19
4 6 8 0.96 3.44
-4 -6 -9 103.79 10.66
4 6 9 99.05 13.46
-4 -6 -10 2.67 2.41
4 6 10 4.82 4.79
-4 -6 -11 70.03 8.88
4 6 11 80.51 13.2
4 6 12 3.53 7.92
4 6 12 14.52 8.71
4 6 13 41.53 11.2
4 6 13 63.61 12.78
4 6 14 7.2 5.92
4 6 14 3.59 3.89
4 6 15 22.74 9.89
4 6 15 6.47 4.63
4 6 16 -2.89 5.81
4 6 16 8.63 7.29
4 6 17 -12.37 7.92
4 6 17 9.67 6.43
-4 -7 25 -13 7.81
-4 -7 24 5.7 4.21
-4 -7 24 15.33 7.64
-4 -7 23 -4.62 5.97
-4 -7 23 -1.54 4.73
-4 -7 22 10.44 6.76
-4 -7 22 15.17 8.11
-4 -7 21 2.6 3.53
-4 -7 21 -0.48 6.01
-4 -7 20 5.04 4.33
-4 -7 20 -8.09 5.68
-4 -7 19 -3.35 3.34
-4 -7 19 -2.11 4.15
4 7 -18 -0.33 3.59
-4 -7 18 -1.04 3.47
-4 -7 18 -2.6 4.08
-4 -7 17 -1.85 2.23
4 7 -17 1.58 4.71
-4 -7 17 1.69 2.95
-4 -7 17 -1.11 3.62
4 7 -16 6.62 3.54
-4 -7 16 10.71 4.03
4 7 -16 5.72 6.21
-4 -7 16 3.82 2.63
-4 -7 16 4.73 3.62
4 7 -15 3.06 2.05
-4 -7 15 7.93 3.57
4 7 -15 14.47 6.65
-4 -7 15 2.88 2.75
-4 -7 15 7.61 3.52
4 7 -14 40.19 6.04
-4 -7 14 48.11 7.96
-4 -7 14 51.75 6.89
4 7 -14 34.62 8
-4 -7 14 43.06 8
4 7 -13 22.84 4.68
4 7 -13 25.74 7.12
-4 -7 13 25.06 4.2
-4 -7 13 21.46 6.59
4 7 -12 16.44 4.66
-4 -7 12 10.26 2.79
4 7 -12 6.48 3.56
-4 -7 12 18.97 6.96
4 7 -11 0.15 2.77
-4 -7 11 0.49 1.66
-4 -7 11 -1.07 3.27
4 7 -10 59.71 7.66
-4 -7 10 58.91 5.21
-4 -7 10 58.58 9.18
4 7 -9 56.48 7.93
4 7 -9 56.89 7.59
-4 -7 9 56.8 4.18
-4 -7 9 54.04 8.58
4 7 -8 5.41 2.91
-4 -7 8 5.42 3.47
4 7 -7 434.97 19.54
-4 -7 7 426.57 22.24
4 7 -6 45.14 6.35
-4 -7 6 52.54 8.26
4 7 -5 32.16 5.16
-4 -7 5 27.25 5.84
4 7 -4 2.66 2.37
-4 -7 4 -1.33 3.1
-4 -7 4 -2.2 3.49
4 7 -3 101.59 9.09
4 7 -3 93.91 4.27
-4 -7 3 101.11 9.6
-4 -7 3 73.67 9.64
-4 -7 2 -2.02 1.75
4 7 -2 -2.17 1.37
-4 -7 2 -4.21 3.79
-4 -7 2 -0.86 2.23
-4 -7 1 70.06 6.26
4 7 -1 74.48 5.88
-4 -7 1 69.22 7.83
-4 -7 1 77.81 9.3
-4 -7 0 1.42 1.71
-4 -7 0 -0.45 2.91
-4 -7 0 -1.41 2.16
4 7 0 -0.4 1.44
4 7 1 12.8 6.73
-4 -7 -1 11.58 3.12
4 7 1 12.34 3.39
-4 -7 -1 10.39 2.94
-4 -7 -1 9.15 3.66
4 7 2 -3.51 5.12
-4 -7 -2 2.5 2.3
4 7 2 1.01 2.57
-4 -7 -2 6.9 3.54
-4 -7 -2 3.83 2.03
4 7 3 3.78 5.65
-4 -7 -3 5.73 3.58
4 7 3 3.7 2.85
-4 -7 -3 3.55 1.87
4 7 4 4.43 3.48
-4 -7 -4 7.72 3.68
4 7 4 2.65 2.41
-4 -7 -4 4.2 1.72
4 7 5 23.89 8.15
-4 -7 -5 27.09 6.12
-4 -7 -5 16.95 2.49
4 7 5 19.68 5.81
4 7 6 20.71 7
-4 -7 -6 26.76 6.46
4 7 6 12.09 4.48
-4 -7 -6 13.9 1.63
4 7 7 3.49 4.21
-4 -7 -7 7.65 3.64
4 7 7 4.76 3.67
-4 -7 -8 20.12 5.63
4 7 8 11.48 5.43
-4 -7 -9 3.29 2.76
4 7 9 7.7 5.15
-4 -7 -10 44.05 7.81
4 7 10 30.02 7.96
-4 -7 -11 3.11 3.47
4 7 11 7.55 6.03
4 7 12 84.87 14
4 7 13 -1.68 7.12
4 7 13 1.2 3.65
4 7 14 31.2 10.99
4 7 14 15.93 7.45
4 7 15 -1.26 5.52
4 7 15 4.8 5.99
4 7 16 4.65 6.33
4 7 16 17.39 8.28
-4 -8 25 -1.39 6.28
-4 -8 24 8.12 7.35
-4 -8 23 5.85 6.04
-4 -8 22 3.87 4.17
-4 -8 22 -5.13 4.13
-4 -8 21 10.81 5.76
-4 -8 21 5.74 5.45
-4 -8 20 6.62 5.17
-4 -8 20 -8.67 6.07
-4 -8 19 3.06 3.3
4 8 -19 5.66 5.5
-4 -8 19 8.71 5.82
-4 -8 18 1.34 2.66
-4 -8 18 2.11 3.73
4 8 -18 5.02 6.29
-4 -8 18 2.96 5.01
-4 -8 17 6.19 3.82
-4 -8 17 -6.64 4.04
4 8 -17 1.89 4.3
-4 -8 17 -3.34 4.44
-4 -8 16 2.84 3.85
-4 -8 16 -3.12 2.59
4 8 -16 1.22 4.02
-4 -8 16 -5.95 5.08
-4 -8 15 12.74 3.56
4 8 -15 12.61 5.67
-4 -8 15 11.34 5.05
-4 -8 14 20.3 4.12
4 8 -14 15.99 5.24
-4 -8 14 14.51 4.33
-4 -8 13 60.22 6.57
4 8 -13 56.27 9.51
-4 -8 13 59.07 10.34
4 8 -12 1.4 3.1
-4 -8 12 0.24 1.65
-4 -8 12 7.68 4.55
4 8 -11 161.24 13.37
-4 -8 11 174.95 8.89
-4 -8 11 164.54 16.07
4 8 -10 3.63 2.42
-4 -8 10 2.63 1.37
-4 -8 10 2.51 3.98
-4 -8 9 291.93 19.91
4 8 -8 0.21 2.36
-4 -8 8 -5.34 3.45
4 8 -7 324.15 17.63
-4 -8 7 323.42 19.61
4 8 -6 13.94 3.83
-4 -8 6 8.41 3
4 8 -5 51.39 7.02
-4 -8 5 49.73 7.44
-4 -8 5 40.93 7.01
4 8 -4 39.6 6.53
-4 -8 4 31.97 5.76
-4 -8 4 27.87 5.83
-4 -8 3 2.32 1.83
4 8 -3 -0.69 1.22
-4 -8 3 -3.98 4.08
-4 -8 3 -0.87 2.63
-4 -8 2 46.55 5.78
4 8 -2 47.53 4.63
-4 -8 2 37.39 6.02
-4 -8 2 30.74 7.04
-4 -8 1 1.64 1.59
4 8 -1 -1.28 1.71
-4 -8 1 0.34 2.32
-4 -8 1 -0.23 2.27
-4 -8 0 23.14 4.72
4 8 0 19.12 3.99
-4 -8 0 23.57 5.86
-4 -8 0 18.23 4.02
4 8 1 -3.45 4.57
-4 -8 -1 2.08 2.58
4 8 1 1.59 2.59
-4 -8 -1 6.37 3.54
-4 -8 -1 -0.33 1.92
-4 -8 -2 -0.51 2.26
4 8 2 -0.07 2.09
-4 -8 -2 2.41 2.81
-4 -8 -2 -0.28 1.59
4 8 3 -6.1 6.33
-4 -8 -3 -3.09 4.19
-4 -8 -3 -1.05 2.5
-4 -8 -3 0.13 1.45
4 8 3 -0.05 2.02
4 8 4 0.13 4.49
-4 -8 -4 4.91 3.27
4 8 4 5 3.77
-4 -8 -4 0.99 1.15
4 8 5 1.25 5.19
-4 -8 -5 1.49 2.44
-4 -8 -5 2.21 1.41
4 8 5 5.2 4.1
4 8 6 26.48 8.27
4 8 6 35.8 7.67
-4 -8 -6 30.83 3.01
4 8 7 -0.96 3.71
4 8 7 10.04 4.94
-4 -8 -8 34.3 7.3
4 8 8 41.61 8.19
-4 -8 -9 7.28 4.28
4 8 9 4.12 4.07
-4 -8 -10 39.84 7.32
4 8 10 42 9.8
4 8 11 -4.13 3.94
4 8 12 27.26 9.25
4 8 13 -6.82 6.34
4 8 13 12.27 5.36
4 8 14 4.8 5.61
4 8 14 13.35 7.43
4 8 15 11.31 9.92
4 8 15 5.49 6.35
-4 -9 25 14.2 9.93
-4 -9 24 -3.19 5.64
-4 -9 23 11.1 5.86
-4 -9 22 2.73 4.04
-4 -9 21 22.27 8.1
-4 -9 20 0.07 3.8
4 9 -20 7.28 6.71
-4 -9 20 4.79 6.03
4 9 -19 20.86 7.86
-4 -9 19 15.05 5.3
-4 -9 19 21.71 7.65
-4 -9 18 -2.28 3.36
4 9 -18 5.13 5.49
-4 -9 18 -1.49 2.22
-4 -9 18 -2.31 4.04
-4 -9 17 0.98 2.36
-4 -9 17 -5.87 3.86
4 9 -16 10.19 7
-4 -9 16 16.21 4.14
-4 -9 16 12.97 5.62
-4 -9 15 36.45 5.62
4 9 -15 29.08 8
-4 -9 15 36.47 8.31
4 9 -14 27.7 7.12
-4 -9 14 20.54 4.04
-4 -9 14 22.25 7.26
-4 -9 13 15.83 3.3
-4 -9 13 25.84 7.54
-4 -9 12 25.12 3.38
-4 -9 12 22.48 6.61
-4 -9 11 36.33 3.5
-4 -9 11 36.02 8.39
-4 -9 10 222.34 17.97
-4 -9 9 1.72 2.95
4 9 -8 194.68 14.6
-4 -9 8 173.9 15.48
4 9 -7 98.89 10.32
-4 -9 7 86.44 10.58
4 9 -6 39.19 6.42
-4 -9 6 27.42 5.93
-4 -9 6 42.58 7.93
4 9 -5 74.19 9.33
-4 -9 5 57.6 8.75
-4 -9 5 59.05 8.62
4 9 -4 114.7 12.03
-4 -9 4 109.15 9.4
-4 -9 4 124.75 12.89
-4 -9 4 115.5 11.25
-4 -9 3 24.53 4.5
4 9 -3 22.9 3.5
-4 -9 3 20.37 5.48
-4 -9 3 23.81 6.05
-4 -9 2 332.8 16.03
4 9 -2 335.91 13.75
-4 -9 2 336.59 20.82
-4 -9 2 346.47 18.55
-4 -9 1 26.86 4.82
4 9 -1 28.81 4.68
-4 -9 1 26.94 5.1
-4 -9 1 28.84 6.06
-4 -9 0 32.66 5.88
4 9 0 33.2 5.51
-4 -9 0 38.02 5.81
-4 -9 0 39.55 7.75
-4 -9 -1 3.36 3.05
4 9 1 -0.99 4.13
4 9 1 2.37 2.44
-4 -9 -1 0.1 1.83
-4 -9 -1 -0.99 2.78
-4 -9 -2 20.3 5.72
-4 -9 -2 23.9 6.43
4 9 2 22.14 7.45
4 9 2 20.94 4.86
-4 -9 -2 25.69 4.29
-4 -9 -3 4.38 4.06
-4 -9 -3 -6.04 4.69
4 9 3 2.18 4.55
4 9 3 -0.9 2.93
-4 -9 -3 0.77 1.82
-4 -9 -4 11.62 4.93
-4 -9 -4 8.08 4.28
4 9 4 6.03 5.52
4 9 4 -0.54 2.59
-4 -9 -4 -0.9 2.28
4 9 5 2.89 4.05
4 9 5 -1.39 2.79
-4 -9 -5 -1.58 1.15
4 9 6 -3.93 3.49
4 9 6 -0.25 3.72
4 9 7 23.33 7.83
4 9 7 4.65 3.87
4 9 8 0.76 3.55
4 9 9 31.89 9.26
-4 -9 -9 47.09 8.7
4 9 10 -2.15 4.84
-4 -9 -10 -0.66 2.7
4 9 11 47.66 12.17
4 9 12 12.93 5.95
4 9 13 28.73 9.52
4 9 14 9.29 10.33
4 9 14 6.71 6.74
-4 -10 24 -1.92 5.78
-4 -10 23 6.31 5.06
-4 -10 22 15.81 9.38
4 10 -21 16.04 8.18
-4 -10 21 -6.04 6.12
4 10 -20 3.12 5.47
-4 -10 20 14.32 7.28
4 10 -19 10.04 7.13
-4 -10 19 -0.42 3.69
4 10 -18 8.83 3.84
-4 -10 18 10.65 6.67
-4 -10 17 6.27 3.39
4 10 -17 1.2 5.56
-4 -10 17 5.37 4.95
4 10 -16 0.06 4.42
-4 -10 16 0.23 2.21
-4 -10 16 5.31 4.96
4 10 -15 8.6 4.74
-4 -10 15 -2.34 2.74
-4 -10 15 -0.38 4.17
-4 -10 14 31.56 4.46
-4 -10 14 30.66 8.22
-4 -10 13 1.29 1.45
-4 -10 13 4.5 4.61
-4 -10 12 37.71 3.67
-4 -10 12 56.57 10.33
-4 -10 11 23.82 6.52
-4 -10 10 148.84 15.05
-4 -10 9 -7.36 4.32
-4 -10 8 321.22 21.15
-4 -10 7 59.05 8.91
-4 -10 7 58.34 9.71
4 10 -6 111.9 12.29
-4 -10 6 116.06 12.66
-4 -10 6 125.13 12.86
4 10 -5 32.59 6.75
-4 -10 5 30.53 5.14
-4 -10 5 41.87 8.49
-4 -10 5 36.51 7.42
-4 -10 4 29.77 5.22
-4 -10 4 30.45 6.21
-4 -10 4 30.91 6.67
-4 -10 3 115.37 10.11
4 10 -3 108.92 8.1
-4 -10 3 120.66 13.46
-4 -10 3 131.53 12.4
-4 -10 2 2.54 2.33
4 10 -2 4.68 1.74
-4 -10 2 3.24 3.55
-4 -10 2 3.98 3.08
-4 -10 1 170.8 13.33
4 10 -1 196.23 12.61
-4 -10 1 178.14 16.4
-4 -10 1 194.27 13.93
-4 -10 0 11.99 4.12
4 10 0 10.2 3.81
-4 -10 0 12.64 3.45
-4 -10 0 15.29 5.68
-4 -10 -1 64.09 10.69
-4 -10 -1 54.43 8.38
4 10 1 60.51 12.52
4 10 1 62.51 7.87
-4 -10 -1 56.09 7.11
-4 -10 -2 8.93 5.52
-4 -10 -2 6.73 4.11
4 10 2 3.34 4
4 10 2 8.12 3.88
-4 -10 -2 4.06 2.42
-4 -10 -3 16.09 5.77
-4 -10 -3 8.96 5.01
4 10 3 7.25 5.41
4 10 3 6.86 3.28
-4 -10 -3 16.03 3.69
-4 -10 -4 -1.97 3.45
4 10 4 7.19 5.12
4 10 4 3.49 2.9
-4 -10 -4 2.86 1.38
-4 -10 -5 -0.87 3.84
4 10 5 7 5.63
4 10 5 6.41 4.42
4 10 6 9.28 7.45
4 10 6 0.37 3.5
4 10 7 18.6 7.77
4 10 7 0.67 3.12
4 10 8 8.19 4.95
-4 -10 -9 22.2 6.97
4 10 9 24.52 8.25
4 10 10 -3.43 4.2
4 10 11 18.41 7.24
4 10 12 2.56 4.38
4 10 13 -0.44 6.13
4 10 14 -8.96 6.49
-4 -11 24 27.05 9.51
-4 -11 23 12.87 7.71
-4 -11 22 21.13 8.55
4 11 -21 11.53 9.78
-4 -11 21 7.27 5.47
4 11 -20 14 9.22
-4 -11 20 4.69 5
4 11 -19 12.43 6.97
-4 -11 19 12.57 7.44
4 11 -18 -4.84 5.95
-4 -11 18 -2 4.99
4 11 -17 4.11 3.8
-4 -11 17 3.58 3.98
4 11 -16 1.38 4.08
-4 -11 16 -4.77 4.39
4 11 -15 -6.03 6.79
-4 -11 15 -2.64 3.67
-4 -11 14 4.08 5.13
-4 -11 13 12.63 5.45
-4 -11 12 21.91 6.33
-4 -11 11 149.76 15.97
-4 -11 10 0.21 3.56
-4 -11 9 222.94 18.89
-4 -11 8 54.41 9.56
-4 -11 8 57.48 9.67
-4 -11 7 129.29 14.27
-4 -11 7 142.58 14.82
-4 -11 6 7.37 4.62
-4 -11 6 11.33 4.82
-4 -11 5 421.07 20.3
-4 -11 5 466.95 26.5
-4 -11 5 482.31 25.17
-4 -11 4 31.53 5.85
-4 -11 4 24.45 7.42
-4 -11 4 25.1 6.19
-4 -11 3 310.92 18.04
4 11 -3 314.28 15.24
-4 -11 3 341.31 22.97
-4 -11 3 333.82 20.03
-4 -11 2 29.74 5.73
4 11 -2 27.6 5.35
-4 -11 2 40.18 8.75
-4 -11 2 32.73 6.67
-4 -11 1 180.31 14.68
4 11 -1 219.53 14.55
-4 -11 1 208.16 18.39
-4 -11 1 204.59 15.53
-4 -11 0 -1.41 2.88
4 11 0 4.92 2.46
-4 -11 0 8.67 5.22
-4 -11 0 6.61 3.54
-4 -11 -1 30.93 7.69
-4 -11 -1 33.43 7.55
4 11 1 27.67 8.56
4 11 1 31.35 6.17
-4 -11 -1 31.48 5.65
-4 -11 -2 9.05 5.03
-4 -11 -2 -0.64 2.77
4 11 2 0.58 5.32
4 11 2 2.76 3.66
-4 -11 -2 1.23 2
-4 -11 -3 14.16 6.38
-4 -11 -3 5 4.39
4 11 3 1.19 3.95
4 11 3 7.88 4.75
-4 -11 -3 2.31 1.71
-4 -11 -4 8.76 6.07
-4 -11 -4 7.96 5.46
4 11 4 3.65 4.11
4 11 4 6.42 4.98
-4 -11 -5 2.69 5.91
-4 -11 -5 7.79 5.28
4 11 5 1.38 2.95
4 11 5 -2.22 4.69
-4 -11 -6 -3.27 4.9
4 11 6 5.6 5.91
4 11 6 0.13 3.58
4 11 7 4.52 7.32
4 11 7 -4.19 3.98
4 11 8 13.23 6.86
4 11 9 2.93 4.91
4 11 10 8.49 6.35
4 11 11 0.74 4.47
4 11 12 25.21 10.62
4 11 13 1.51 5.12
-4 -12 23 -1.02 4.67
4 12 -22 4.98 7.56
-4 -12 22 5.64 5.89
4 12 -21 26.06 10.69
-4 -12 21 32.2 9.74
4 12 -20 3.87 6.45
-4 -12 20 3.97 4.74
4 12 -19 5.7 4.1
-4 -12 19 10.13 6.34
4 12 -18 7.26 5.81
-4 -12 18 0.54 4.33
4 12 -17 -5.04 7.55
-4 -12 17 4.63 6.4
4 12 -16 -5.48 6.16
-4 -12 16 10.14 5.52
-4 -12 15 11.53 5.61
-4 -12 14 -1.18 3.98
-4 -12 13 0.18 4.05
-4 -12 12 17.46 5.72
-4 -12 11 14.5 5.39
-4 -12 10 2.15 3.13
-4 -12 9 65.15 10.6
-4 -12 9 50.46 9.18
-4 -12 8 6.7 4.9
-4 -12 8 5.96 3.79
-4 -12 7 20.21 5.83
-4 -12 7 21.55 6.7
-4 -12 6 17.35 4.62
-4 -12 6 10.13 5.02
-4 -12 6 11.17 4.89
-4 -12 5 5.55 3.65
-4 -12 5 8.45 3.54
-4 -12 5 7.37 3.99
-4 -12 4 175.7 14.5
-4 -12 4 206.43 18.34
-4 -12 4 206.18 17
-4 -12 3 4.36 3.6
4 12 -3 4.13 3.24
-4 -12 3 -2.68 3.5
-4 -12 3 4.72 3.46
-4 -12 2 221.95 16.54
4 12 -2 247.78 15.94
-4 -12 2 230.35 20.32
-4 -12 2 253.28 17.78
-4 -12 1 -0.88 2.66
4 12 -1 0.48 2.34
-4 -12 1 7.02 5.98
-4 -12 1 3.41 3.67
-4 -12 0 93.03 11.11
4 12 0 105.9 11.47
-4 -12 0 107.53 14.07
-4 -12 0 102.03 10.58
-4 -12 -1 3.25 3.93
-4 -12 -1 4.88 3.55
4 12 1 1.6 4.55
4 12 1 7.09 4.08
-4 -12 -1 7.82 3.9
-4 -12 -2 50.19 10.29
-4 -12 -2 39.18 8.65
4 12 2 53.2 12.62
4 12 2 48.08 8.6
-4 -12 -2 39.78 6.33
-4 -12 -3 0.16 3.34
-4 -12 -3 -2.59 5.27
4 12 3 3.41 3.25
4 12 3 -3.69 4.35
-4 -12 -4 3.54 3.25
-4 -12 -4 6.56 5.35
4 12 4 6.64 4.21
4 12 4 -2.23 5.99
-4 -12 -5 4.57 4.67
-4 -12 -5 10.66 5.96
4 12 5 1.07 3.11
4 12 5 -8.53 7.13
-4 -12 -6 -1.3 6.58
4 12 6 4.65 4.8
4 12 6 -4.62 4.57
-4 -12 -7 -6.07 7.15
4 12 7 -6.17 4.05
4 12 7 1.19 4.25
-4 -12 -8 -2.42 5.58
4 12 8 2.73 4.63
4 12 9 7.83 5.61
4 12 10 9.82 8.08
4 12 11 16.17 7.68
4 12 12 7.48 8.04
4 13 -23 20.74 9.95
-4 -13 23 13.91 5.56
4 13 -22 1.25 7.55
-4 -13 22 -0.71 6.8
4 13 -21 13.58 6.66
-4 -13 21 18.59 7.3
4 13 -20 10.53 6.23
-4 -13 20 11.15 7.49
4 13 -19 -2.22 4.94
-4 -13 19 7.42 4.8
4 13 -18 10.3 6.86
-4 -13 18 8.84 7.94
4 13 -17 -7.76 7.35
-4 -13 17 -1.75 4.4
4 13 -16 -6.06 7.75
-4 -13 16 2.97 5.78
-4 -13 15 -6.11 5.92
-4 -13 14 -0.08 4.88
-4 -13 13 0.93 6.07
-4 -13 12 33.02 8.14
-4 -13 11 -4.63 4.29
-4 -13 10 90.51 12.91
-4 -13 10 83.25 12.72
-4 -13 9 10.41 4.81
-4 -13 9 4.15 4
-4 -13 8 160.95 17.05
-4 -13 8 194.51 17.89
-4 -13 7 6 4.13
-4 -13 7 3.86 3.1
-4 -13 6 167.92 14.55
-4 -13 6 175.28 17.51
-4 -13 6 184.78 17.11
-4 -13 5 12.85 4.49
-4 -13 5 9.09 4.76
-4 -13 5 6.96 4.43
-4 -13 4 165.69 14.81
-4 -13 4 172.24 17.74
-4 -13 4 186.34 16.52
-4 -13 3 9.13 3.97
4 13 -3 5.05 3.34
-4 -13 3 19.75 7.31
-4 -13 3 4.63 4.09
-4 -13 2 80.39 10.49
4 13 -2 107.66 11.67
-4 -13 2 103.57 14.41
-4 -13 2 111.91 12.44
-4 -13 1 -3.22 3.17
4 13 -1 4.6 4.04
-4 -13 1 1.62 3.53
-4 -13 1 -2.93 3.1
-4 -13 0 2.68 3.52
-4 -13 0 0.92 3.67
4 13 0 16.95 8.01
4 13 0 3.06 3.53
-4 -13 0 8.87 3.73
-4 -13 -1 -3.62 4.13
-4 -13 -1 0.1 3.01
4 13 1 4.81 6.92
4 13 1 4.92 4.11
-4 -13 -1 1.99 2.16
-4 -13 -2 6.88 5.3
-4 -13 -2 7.76 5.49
4 13 2 -2.99 4.72
4 13 2 3.18 3.59
-4 -13 -2 1.02 2.31
-4 -13 -3 10.39 5.81
-4 -13 -3 -3.82 4.76
4 13 3 6.05 5.07
4 13 3 7.92 6.05
-4 -13 -4 4.31 3.33
-4 -13 -4 -3.45 4.26
4 13 4 5 5.24
4 13 4 1.97 4.48
-4 -13 -5 -3.78 3.88
-4 -13 -5 12.84 6.82
4 13 5 6.38 4.88
4 13 5 5.73 3.83
-4 -13 -6 -10.14 6.74
-4 -13 -6 3.84 4.51
4 13 6 1.29 5.1
4 13 6 2.12 4.8
-4 -13 -7 5.57 5.68
4 13 7 0.18 3.86
-4 -13 -8 12.88 6.9
4 13 8 1.93 4.25
-4 -13 -9 17.27 8.44
4 13 9 16.81 7.94
4 13 10 10.27 7.49
4 13 11 20.79 9.21
4 14 -23 10.41 7.78
4 14 -22 7.44 5.41
-4 -14 22 16.46 8.7
4 14 -21 3.99 4.79
-4 -14 21 0.68 5.9
4 14 -20 2.76 6.04
-4 -14 20 7.54 6.33
4 14 -19 1.07 4.38
-4 -14 19 -0.63 5.3
4 14 -18 6.64 5.84
-4 -14 18 16.53 7.57
4 14 -17 -3.35 6.01
-4 -14 17 14.67 8.5
-4 -14 16 -0.01 4.16
-4 -14 15 -3.81 5.74
-4 -14 14 6.61 5.8
-4 -14 13 -6.54 6.18
-4 -14 12 1.36 4.25
-4 -14 11 13 5.43
-4 -14 11 3.89 3.46
-4 -14 10 36.1 8.74
-4 -14 10 9.63 6.02
-4 -14 9 1.05 3.94
-4 -14 9 6.05 4.26
-4 -14 8 3.38 3.13
-4 -14 8 1.65 4.3
-4 -14 7 5.48 3.93
-4 -14 7 6.96 4.16
-4 -14 7 9.63 4.34
-4 -14 6 11.82 4.68
-4 -14 6 3.62 3.54
-4 -14 6 11.39 5.33
-4 -14 5 116.25 12.86
-4 -14 5 133.45 16.39
-4 -14 5 131.41 14.6
-4 -14 4 1.95 2.89
-4 -14 4 -3.69 4.36
-4 -14 4 2.88 3.6
-4 -14 3 78.15 11.05
-4 -14 3 94.1 13.74
-4 -14 3 82.61 11
-4 -14 2 18.85 5.38
4 14 -2 28.82 6.57
-4 -14 2 12.61 5.24
-4 -14 2 18.8 6.13
-4 -14 1 23.93 6.35
4 14 -1 37.42 8.18
-4 -14 1 27.18 8.28
-4 -14 1 33.79 7.3
-4 -14 0 -1.62 2.77
-4 -14 0 0.37 4.54
4 14 0 0.57 5.36
4 14 0 2.46 3.09
-4 -14 0 -1.4 2.87
-4 -14 -1 29.34 8.35
-4 -14 -1 19.67 7.34
4 14 1 10.39 7.53
4 14 1 20.96 6.41
-4 -14 -1 22.08 5.57
-4 -14 -2 5.59 4.12
-4 -14 -2 6.36 6.12
4 14 2 3 3.42
4 14 2 -2.59 7.71
-4 -14 -3 2.61 4.59
-4 -14 -3 9.15 6.29
4 14 3 10.99 5.42
4 14 3 9.31 6.76
-4 -14 -4 1.27 3.71
4 14 4 1.99 3.91
4 14 4 -0.13 4.17
-4 -14 -5 -1.53 5.72
4 14 5 -2.32 3.54
4 14 5 -0.62 4.38
-4 -14 -6 -6.43 6.54
4 14 6 2.74 4.49
-4 -14 -7 13.03 6.78
4 14 7 -2.12 4.53
-4 -14 -8 10.48 6.81
4 14 8 12.44 8.17
4 14 9 1.65 6.07
4 14 10 -3.05 6.51
4 15 -22 2.97 6.36
4 15 -21 10.6 6.44
-4 -15 21 5.47 7.35
4 15 -20 14.81 8.37
-4 -15 20 8.57 7.09
4 15 -19 0.78 4.37
-4 -15 19 3.38 4.62
4 15 -18 7.62 8.03
-4 -15 18 5.14 4.65
4 15 -17 -11.29 9.37
-4 -15 17 4.1 4.07
-4 -15 16 -2.52 6.26
-4 -15 15 -5.07 4.92
-4 -15 14 -4.9 5.52
-4 -15 13 3.54 4.08
-4 -15 12 7.27 4.04
-4 -15 11 9.91 5.08
-4 -15 11 12.66 6.2
-4 -15 10 8.78 6.86
-4 -15 10 -8.57 5.35
-4 -15 9 88.61 13.83
-4 -15 9 99.96 14.73
-4 -15 8 3.57 3.97
-4 -15 8 -4.23 4.4
-4 -15 7 41.81 8.07
-4 -15 7 34.9 9.05
-4 -15 7 49.35 9.15
-4 -15 6 1.92 2.83
-4 -15 6 1.68 4.94
-4 -15 6 -3.57 3.86
-4 -15 5 89.6 12.2
-4 -15 5 109.18 15.96
-4 -15 5 105.5 14.04
-4 -15 4 -4.7 3.29
-4 -15 4 0.05 4.55
-4 -15 4 3.97 4.12
-4 -15 3 41.63 9.28
-4 -15 3 43.33 10.16
-4 -15 3 34.73 7.92
-4 -15 2 9.89 4.65
-4 -15 2 9.11 5.1
-4 -15 2 6.49 4
-4 -15 1 3.8 4.82
-4 -15 1 5.54 5.33
-4 -15 1 2.34 3.45
4 15 0 2.91 5.03
-4 -15 0 1.53 3.62
-4 -15 0 11.73 6.52
-4 -15 0 5.56 3.62
-4 -15 -1 0.34 6.1
-4 -15 -1 -10.06 6.27
4 15 1 -3.75 5.58
-4 -15 -2 5.05 6.32
4 15 2 -4.97 4.35
-4 -15 -3 8.11 5.48
4 15 3 0.5 4.59
-4 -15 -4 10.9 7.43
-4 -15 -5 3.19 4.49
-4 -15 -6 -5.92 4.88
-4 -15 -7 24.81 9.55
4 16 -22 -0.03 5
4 16 -21 6.65 7.22
4 16 -20 6.39 7.32
-4 -16 20 4.55 7.38
4 16 -19 13.68 9.08
-4 -16 19 17.36 7.95
4 16 -18 -19.74 8.72
-4 -16 18 1.44 7.19
-4 -16 17 3.86 5.46
-4 -16 16 -2 5.01
-4 -16 15 6.41 4.77
-4 -16 14 0.85 4.5
-4 -16 13 7.29 5.28
-4 -16 12 4.81 5.18
-4 -16 12 7.15 6.28
-4 -16 11 1.78 5.97
-4 -16 11 2.2 5.85
-4 -16 10 7.45 4.8
-4 -16 10 -2.73 4.58
-4 -16 9 -5.44 6.76
-4 -16 9 3.35 4.55
-4 -16 8 8.18 5.41
-4 -16 8 5.45 4.18
-4 -16 7 3.54 4.9
-4 -16 7 -0.4 5
-4 -16 7 1.51 3.4
-4 -16 6 50.65 9.66
-4 -16 6 45.15 10.39
-4 -16 6 43.03 9.65
-4 -16 5 9.26 5.4
-4 -16 5 9.54 7.06
-4 -16 5 0.75 4.73
-4 -16 4 52.12 10.56
-4 -16 4 59.07 12.14
-4 -16 4 57.33 10.66
-4 -16 3 15.91 6.41
-4 -16 3 10.4 5.86
-4 -16 3 14.62 6.01
-4 -16 2 33.34 7.76
-4 -16 2 31.19 10.4
-4 -16 2 31.79 7.89
4 16 -1 9.48 5.9
-4 -16 1 9.62 5.52
-4 -16 1 12.02 5.54
4 16 0 4.82 5.55
-4 -16 0 36.75 9.92
-4 -16 -1 12.62 7.05
4 16 1 -9.15 8.11
-4 -16 -2 35.05 10.26
-4 -16 -3 5.97 6.1
-4 -16 -4 11.67 7.43
-4 -16 -5 9.47 5.73
-4 -16 -6 5.75 6.82
-4 -16 -7 4.6 6.75
4 17 -21 4.53 7.33
4 17 -20 -1.83 6.54
4 17 -19 -2.82 5.04
4 17 -18 5.37 6.17
-4 -17 18 19.46 7.76
-4 -17 17 -9.01 7.25
-4 -17 16 -8.35 6.4
-4 -17 15 2.47 5.18
-4 -17 14 0.77 6.89
-4 -17 13 -5.51 4.22
-4 -17 12 -0.16 4.94
-4 -17 12 -10.45 6.44
-4 -17 11 -4.34 6.1
-4 -17 11 -2.69 4.54
-4 -17 10 20.37 7.9
-4 -17 10 24.49 8.15
-4 -17 9 11.2 6.04
-4 -17 9 2.08 3.98
-4 -17 8 35.53 9.18
-4 -17 8 25.4 8.75
-4 -17 7 1.5 3.1
-4 -17 7 3.28 5.6
-4 -17 7 12.2 7.13
-4 -17 6 35.44 8.65
-4 -17 6 56.16 12.35
-4 -17 6 49.69 10.94
-4 -17 5 7.63 5.57
-4 -17 5 4.26 5.81
-4 -17 5 -10.66 5.59
-4 -17 4 30.65 8.29
-4 -17 4 38.67 10.42
-4 -17 4 22.33 7.53
-4 -17 3 6.76 5.99
-4 -17 3 6.71 5.06
-4 -17 2 2.4 3.9
-4 -17 2 8.69 4.81
4 17 -1 9.65 8.07
-4 -17 1 12.69 7.23
-4 -17 0 12.12 5.37
-4 -17 -1 11.55 7.29
-4 -17 -2 1.61 4.66
-4 -17 -3 15.77 8.65
-4 -17 -4 3.93 7.84
4 18 -20 29.57 10.63
4 18 -19 -6.19 7.75
-4 -18 17 1.67 4.64
-4 -18 16 16.58 6.73
-4 -18 15 3.71 4.08
-4 -18 14 3.97 5.07
-4 -18 13 3.52 4.9
-4 -18 13 -7.73 5.5
-4 -18 12 2.36 5.14
-4 -18 12 -6.7 7.15
-4 -18 11 -8.37 5.93
-4 -18 11 8.44 6.85
-4 -18 10 0.19 4.44
-4 -18 10 17.41 7.75
-4 -18 9 11.73 6.06
-4 -18 9 21.94 7.96
-4 -18 8 -0.3 3.33
-4 -18 8 2.5 5.19
-4 -18 8 2.11 3.81
-4 -18 7 16.23 6.14
-4 -18 7 25.39 8.35
-4 -18 7 20.05 8.74
-4 -18 6 6.9 7.1
-4 -18 6 4.73 5.1
-4 -18 5 49.98 13.31
-4 -18 5 61.52 11.97
-4 -18 4 7.45 7.11
-4 -18 4 1.16 3.87
-4 -18 3 55.6 13.35
4 18 -2 10.94 8.27
-4 -18 2 6.84 7.06
-4 -18 1 27.15 9.44
-4 -18 0 1.89 5.14
4 19 -19 -2.29 7.65
-4 -19 15 6.61 5.06
-4 -19 14 2.16 4.19
-4 -19 13 4.21 5.43
-4 -19 13 -2.5 5.86
-4 -19 12 9.5 7.2
-4 -19 12 -4.95 6.46
-4 -19 11 0.23 5.71
-4 -19 11 3.34 4.43
-4 -19 10 15.29 7.77
-4 -19 10 -5.15 6.54
-4 -19 9 -6.61 7.14
-4 -19 9 2.91 4
-4 -19 8 -1.46 4.31
-4 -19 8 -7.01 5.74
-4 -19 7 41.87 10.78
-4 -19 7 18.64 8.22
-4 -19 6 9.31 6.48
-4 -19 6 3.29 5.15
-4 -19 5 19.25 7.75
-4 -19 5 3.22 4.03
-4 -19 4 -3.99 4.71
-4 -20 12 -4.37 5.32
-4 -20 11 8.49 7.58
-4 -20 10 8.04 6.19
-4 -20 9 -6.58 5.42
-4 -20 8 2.13 4.61
-4 -20 7 4.16 5.27
-4 -20 6 33.15 10.32
-4 -21 9 6 5.82
-4 -21 8 -0.52 4.97
-4 -21 7 -3.93 5.32
5 -21 14 6.99 6.37
5 -21 15 13.82 7.24
5 -20 15 13.2 8.22
-5 19 -2 6.93 6.31
-5 19 -3 9.85 6.72
-5 19 -4 6.25 7.29
5 -19 5 17.18 8.89
-5 19 -5 -0.98 5.65
5 -19 6 19.19 11.09
-5 19 -6 16.9 9.64
5 -19 7 1.78 6.58
-5 19 -7 10.61 6.21
5 -19 8 11.37 7.5
-5 19 -8 28.58 11.63
5 -19 9 16.27 9.34
-5 19 -9 10.93 6.43
5 -19 10 23.97 10.48
-5 19 -10 31.06 11
5 -19 11 15.11 10.13
-5 19 -11 3.74 5.89
5 -19 12 34.65 13.81
-5 19 -12 57.73 13.84
5 -19 13 6.94 7.83
-5 19 -13 18.04 9.23
-5 19 -14 30.8 10.09
5 -19 15 8.07 6.34
-5 19 -15 9.83 7.43
-5 18 4 24.88 10.16
-5 18 3 5.02 6.9
-5 18 2 27.91 9.95
-5 18 1 11.11 9.43
-5 18 1 3.33 5.75
-5 18 0 40.15 11.84
5 -18 1 -2 6.11
-5 18 -1 19.42 9.18
5 -18 2 26.96 13.12
-5 18 -2 28.28 10.66
5 -18 3 -10.17 8.18
-5 18 -3 10.36 7.47
5 -18 4 3.87 10.76
-5 18 -4 -0.73 5.09
5 -18 5 -0.71 7.1
-5 18 -5 3.32 6.21
5 -18 6 8.97 7.84
-5 18 -6 0.35 6.16
5 -18 7 18.12 10.55
-5 18 -7 13.63 8.65
5 -18 8 11.48 10.85
-5 18 -8 12.6 7.33
5 -18 9 -3.21 6.92
-5 18 -9 11.28 10.2
5 -18 10 8.8 7.48
-5 18 -10 35.26 11.37
5 -18 11 -13.54 7.24
-5 18 -11 5.26 5.19
5 -18 12 6.79 10.33
-5 18 -12 10.52 7.54
5 -18 13 4.37 10.11
-5 18 -13 14.46 7.19
-5 18 -14 10.49 7.69
5 -18 15 40.05 10.43
-5 18 -15 35.06 11.2
-5 18 -16 10.92 7.88
-5 18 -17 42.35 11.97
-5 18 -18 10 7.67
-5 18 -19 22.18 8.94
-5 18 -20 0.79 5.21
-5 18 -21 -3.44 5.3
-5 17 5 8.19 5.85
-5 17 4 58.71 12
-5 17 3 13.08 10.76
-5 17 3 8.24 7.14
5 -17 -2 26.21 11.53
-5 17 2 35.83 12.87
-5 17 2 27.62 9.61
5 -17 -1 -7.28 9.45
-5 17 1 -6.09 6.59
-5 17 1 -0.05 3.86
5 -17 0 17.44 10.04
-5 17 0 15.15 7.09
5 -17 1 1.06 9.24
-5 17 -1 -1.41 4.61
5 -17 2 17.94 10.49
-5 17 -2 23.61 9.84
5 -17 3 37.85 14.87
-5 17 -3 7.03 7.05
5 -17 4 -7.29 6.96
-5 17 -4 -6.13 4.48
5 -17 5 -16.01 10.23
-5 17 -5 1.79 6.49
5 -17 6 -2.49 7.96
-5 17 -6 -1.28 6.81
5 -17 7 6.74 7.37
-5 17 -7 5.04 5.94
5 -17 8 0.89 6.5
-5 17 -8 -6.89 6.92
5 -17 9 26.98 11.1
-5 17 -9 29.98 10.61
5 -17 10 13.69 8.11
-5 17 -10 9.77 8.82
5 -17 11 51.17 13.78
-5 17 -11 80.72 14.71
5 -17 12 11.41 8.12
-5 17 -12 13.41 8.92
5 -17 13 51.49 14.51
-5 17 -13 87.61 15.02
-5 17 -14 19.68 8.52
5 -17 15 63.56 12.5
-5 17 -15 75.06 14.6
-5 17 -16 0.76 4.77
-5 17 -17 23.09 8.41
-5 17 -18 12.86 9.69
-5 17 -19 -0.8 4.52
-5 17 -20 -0.05 4.87
-5 17 -21 -6.4 6.48
-5 16 5 34.22 11.55
-5 16 5 23.62 8.03
5 -16 -4 -6.44 9.22
-5 16 4 -12.49 8.46
-5 16 4 6.69 5.94
5 -16 -3 39.15 16.25
-5 16 3 66.02 16.63
-5 16 3 43.2 10.44
5 -16 -2 20.57 10.81
-5 16 2 11.79 10.22
-5 16 2 0.4 3.76
5 -16 -1 85.37 19.72
-5 16 1 73.35 18
-5 16 1 70.18 13.84
5 -16 0 23.92 10.8
-5 16 0 11.33 6.52
-5 16 0 19.85 8.17
-5 16 -1 46.35 11.1
5 -16 1 53.86 15.59
-5 16 -2 24.88 8.71
5 -16 2 7.94 9.82
-5 16 -3 1.49 4.45
5 -16 3 -5.94 6.22
-5 16 -4 -2.9 4.43
5 -16 4 -3.89 5.9
-5 16 -5 12.97 7.86
5 -16 5 8.18 10.96
-5 16 -6 10.29 5.5
5 -16 6 7.67 8.14
-5 16 -7 18.57 8.81
5 -16 7 -1 5.92
-5 16 -8 8.08 5.07
5 -16 8 14.86 7.81
-5 16 -9 17.06 7.14
5 -16 9 10.37 9.27
-5 16 -10 18.19 8.15
5 -16 10 6.4 7.01
-5 16 -11 13.64 7.71
5 -16 11 3.2 8.52
-5 16 -12 25.97 8.79
5 -16 12 17.78 9.39
-5 16 -13 8.03 7.14
5 -16 13 14.99 9.46
-5 16 -14 69.01 13.71
-5 16 -15 4.85 7.03
5 -16 15 3.59 4.43
-5 16 -16 70.12 13.05
-5 16 -17 12.21 7.05
-5 16 -18 36.79 9.73
-5 16 -19 2.77 3.89
-5 16 -20 27.51 9.47
5 -16 21 14.15 8.2
5 -16 22 4.13 6.48
5 -15 -6 13.67 11.26
-5 15 6 7.7 8.8
-5 15 6 5.35 4.17
5 -15 -5 38.83 14.95
-5 15 5 55.25 15.05
-5 15 5 36.52 9.55
5 -15 -4 10.28 6.6
-5 15 4 -4.52 8.18
-5 15 4 -5.24 5.24
5 -15 -3 12.19 8.5
-5 15 3 35.35 11.1
-5 15 3 22.94 8.23
5 -15 -2 15.24 12.4
-5 15 2 6.87 8.61
-5 15 2 4.07 3.76
5 -15 -1 17.83 9.7
-5 15 1 18.91 10.62
-5 15 1 10.93 6.26
5 -15 0 8.74 9.03
-5 15 0 21.12 10.33
-5 15 0 8.49 6.65
-5 15 -1 10.06 6.86
5 -15 1 13.14 9.46
-5 15 -2 15.33 7.3
5 -15 2 20.93 11.3
-5 15 -3 2.44 6.42
5 -15 3 1.6 7.61
-5 15 -4 5.37 5.34
5 -15 4 -14.52 8.88
-5 15 -5 11.3 6.55
5 -15 5 -13.15 7.63
-5 15 -6 1.64 5.29
5 -15 6 -1.97 6.74
-5 15 -7 5.98 3.83
5 -15 7 -3.1 5.92
-5 15 -8 21.55 8.16
5 -15 8 28.75 12.39
-5 15 -9 10.2 6.42
5 -15 9 11.49 8.54
-5 15 -10 33.42 9.91
5 -15 10 37.37 10.84
-5 15 -11 13.9 7.53
5 -15 11 7.64 7.64
-5 15 -12 93.58 15.14
5 -15 12 80.21 16.47
-5 15 -13 10.61 6.26
-5 15 -14 66.55 12.61
-5 15 -15 0.73 4.48
5 -15 15 7.15 5.23
-5 15 -16 15.61 7.16
-5 15 -17 -1.22 5.51
-5 15 -18 7.9 5.24
-5 15 -19 7.49 7.22
5 -15 19 12.6 9.26
5 -15 20 12.1 8.29
-5 15 -20 -0.6 3.62
5 -15 21 17.06 8.89
5 -15 22 12.78 7.73
5 -15 23 6.33 5.92
-5 14 8 25.91 11.87
5 -14 -7 2.84 8.5
-5 14 7 12.07 8.86
-5 14 7 -1.19 3.46
5 -14 -6 11.93 7.54
-5 14 6 24.31 11.37
-5 14 6 17.84 7.1
5 -14 -5 -4.74 8.9
-5 14 5 -3.56 6.23
-5 14 5 -3.93 4.88
5 -14 -4 23.14 11.27
-5 14 4 25.63 9.57
-5 14 4 23.25 7.58
5 -14 -3 -3.86 9.25
-5 14 3 12.75 8.93
-5 14 3 1.64 3.84
5 -14 -2 61.31 16.28
-5 14 2 50.2 13.98
-5 14 2 48.74 10.4
5 -14 -1 9.32 8.32
-5 14 1 16.63 8.12
-5 14 1 19.34 7.01
5 -14 0 57.75 16.16
-5 14 0 56.21 12.91
-5 14 0 59.97 11.73
-5 14 -1 6.21 5.21
5 -14 1 -12.05 8.32
-5 14 -2 28.07 8.54
5 -14 2 17.53 8.01
-5 14 -3 10.4 5.59
5 -14 3 11.18 7.22
-5 14 -4 6.11 6.35
5 -14 4 0.52 5.84
-5 14 -5 3.46 4.43
5 -14 5 9.78 8.25
-5 14 -6 8.65 6.41
5 -14 6 -2.76 4.8
-5 14 -7 -2.4 5.22
5 -14 7 -6.73 5.87
-5 14 -8 3.51 4.74
5 -14 8 -1.04 5.86
-5 14 -9 14.65 6.49
5 -14 9 19.62 9.94
-5 14 -10 9.62 6.25
5 -14 10 8.77 7.35
-5 14 -11 49.49 10.91
5 -14 11 17.39 8.58
-5 14 -12 0.35 4.63
5 -14 12 1.59 5.6
-5 14 -13 47.58 9.95
-5 14 -14 10.33 5.34
5 -14 14 5.35 5.39
5 -14 15 82.89 15.24
-5 14 -15 64.58 11.14
5 -14 15 61.18 9.98
5 -14 16 0.09 6.08
-5 14 -16 -1.74 4.56
-5 14 -17 46.51 10.89
5 -14 17 37.08 9.98
5 -14 18 9.08 6.65
-5 14 -18 3.2 3.86
5 -14 19 24.71 9.99
-5 14 -19 6.37 5.12
-5 14 -20 -14.41 6.38
5 -14 20 2.64 4.96
5 -14 21 16.91 8.06
5 -14 22 4.88 6.08
5 -13 -9 -19.7 12.45
-5 13 9 -6.66 9.09
5 -13 -8 56.33 18.16
-5 13 8 59.46 15.06
5 -13 -7 -1.85 7.42
-5 13 7 7.46 8.97
-5 13 7 -2.11 4.7
5 -13 -6 47.29 14.49
-5 13 6 62.79 14.39
-5 13 6 52.7 10.68
5 -13 -5 -2 6.23
-5 13 5 8.73 8.74
-5 13 5 -0.82 4.27
5 -13 -4 18.85 9.08
-5 13 4 18.75 9.77
-5 13 4 23.1 7.8
5 -13 -3 3.15 7.42
-5 13 3 3.68 5.33
-5 13 3 5.56 3.89
5 -13 -2 15.26 9.45
-5 13 2 19.06 8.97
-5 13 2 1.82 4.6
5 -13 -1 -0.34 8.21
-5 13 1 -1.39 5.76
-5 13 1 8.98 5.28
5 -13 0 -3.77 5.52
-5 13 0 -3.44 4.62
-5 13 0 0.7 4.73
5 -13 1 -1.02 6.86
-5 13 -1 11.84 6.89
-5 13 -1 0.59 3.69
-5 13 -2 6.15 4.32
5 -13 2 5.43 7.61
-5 13 -3 3.41 5.29
5 -13 3 6 5.8
-5 13 -4 11.03 5.4
5 -13 4 7.79 7.06
-5 13 -5 13.14 6.39
5 -13 5 -2.75 5.09
-5 13 -6 2.85 4.85
5 -13 6 9.97 8.46
-5 13 -7 7.85 5.45
5 -13 7 6.74 4.94
-5 13 -8 5.38 4.84
5 -13 8 -10.27 7.79
-5 13 -9 57.74 11.93
5 -13 9 43.35 11.62
-5 13 -10 20.28 7.45
5 -13 10 23.79 8.55
-5 13 -11 65.91 11.37
5 -13 11 46.14 11.44
-5 13 -12 2.86 4.64
5 -13 12 4.76 6.56
5 -13 13 69.66 13.48
-5 13 -13 84.18 12.69
-5 13 -14 3.49 3.7
5 -13 14 11.31 4.8
5 -13 15 32.34 9.97
-5 13 -15 22.56 8
5 -13 15 17.79 4.53
5 -13 16 11.8 6.87
-5 13 -16 -0.84 4.55
5 -13 17 15.52 7.55
-5 13 -17 5.96 4.4
5 -13 18 13.35 8.62
-5 13 -18 8.03 4.72
5 -13 19 -6.51 6.33
-5 13 -19 0.12 5.14
5 -13 20 12.57 7.6
-5 13 -20 7.79 4.74
5 -13 20 12.3 6.95
5 -13 21 0.99 6.97
5 -13 21 8.03 6.84
5 -13 22 0.01 4.01
-5 12 10 15.4 10.29
-5 12 9 33.88 12.98
-5 12 8 13.25 8.39
-5 12 8 1.88 3.91
5 -12 -7 54.86 16.74
-5 12 7 92.03 18.35
-5 12 7 58.58 10.58
5 -12 -6 -3.87 9.01
-5 12 6 -3.99 5.14
-5 12 6 -0.11 3.94
5 -12 -5 73.6 16.52
-5 12 5 76.35 15.69
-5 12 5 73.57 11.7
5 -12 -4 6.96 6.4
-5 12 4 19.93 8.52
-5 12 4 12.6 5.53
5 -12 -3 118.44 20.71
-5 12 3 92.61 18.5
-5 12 3 93.7 12.98
5 -12 -2 19.01 10.8
-5 12 2 11.75 6.67
-5 12 2 9.71 5.04
5 -12 -1 294.07 31.5
-5 12 1 318.2 30.19
-5 12 1 295.96 22.97
5 -12 0 -1.64 5.23
-5 12 0 -7.65 6.91
-5 12 0 8.59 5.83
5 -12 1 142.07 20.61
-5 12 -1 186.67 23.24
-5 12 -1 187.05 18.26
-5 12 -2 5.48 5.39
5 -12 2 -11.38 8.27
-5 12 -3 21.18 6.83
5 -12 3 17.41 8.75
-5 12 -4 -1.23 3.67
5 -12 4 -9.76 7.73
-5 12 -5 17.18 6.67
5 -12 5 2.35 4.28
-5 12 -6 3.75 3.83
5 -12 6 -0.52 4.44
-5 12 -7 -0.54 3.38
5 -12 7 9.53 6.75
-5 12 -8 18.44 6.3
5 -12 8 9.6 6.99
-5 12 -9 10.68 4.89
5 -12 9 11.9 7.95
-5 12 -10 69.54 12
5 -12 10 45.39 11.08
5 -12 11 -3.1 4.7
-5 12 -11 5.11 4.12
5 -12 11 -0.27 4.74
5 -12 12 84.45 13.72
-5 12 -12 72.65 11.57
5 -12 13 2.42 4.87
-5 12 -13 1.77 3.8
5 -12 14 81.38 14.07
-5 12 -14 73.01 11.65
5 -12 14 72.05 9.29
5 -12 15 5.77 5.14
-5 12 -15 0.01 3.4
5 -12 15 7.01 3.21
-5 12 -16 45.19 9.02
5 -12 16 43.28 10.9
-5 12 -17 7.72 4.47
5 -12 17 8.48 6.17
5 -12 18 30.76 9.9
-5 12 -18 34.19 8.42
5 -12 19 6.9 6.97
-5 12 -19 3.23 3.53
5 -12 20 33.95 11.22
5 -12 20 13 6.94
5 -12 21 5.51 6.97
5 -12 21 3.83 4.71
5 -12 22 0.58 5.64
-5 11 12 4.44 6.06
-5 11 11 -4.97 7.06
-5 11 10 16.63 8.81
-5 11 9 3.49 5.74
-5 11 9 15.09 4.97
-5 11 8 15.47 9.13
-5 11 8 2.31 4.59
-5 11 7 36.7 10.92
-5 11 7 52.49 9.5
-5 11 6 9.9 7.77
-5 11 6 8.08 5.36
5 -11 -5 25.79 10.08
-5 11 5 48.16 12.68
-5 11 5 51.99 9.58
5 -11 -4 21.4 10.31
-5 11 4 36.92 10.83
-5 11 4 23.68 7.65
5 -11 -3 74.23 16.39
-5 11 3 77.09 15.07
-5 11 3 81.26 11.49
5 -11 -2 97.71 18.85
-5 11 2 83.74 15.72
-5 11 2 88.07 12.37
5 -11 -1 -1.87 6.84
-5 11 1 3.99 5.65
-5 11 1 11.49 5.46
5 -11 0 169.88 22.78
-5 11 0 162.72 20.84
-5 11 0 186.15 17.25
5 -11 1 -2.51 6.04
-5 11 -1 3.15 5.28
-5 11 -1 0.89 1.24
-5 11 -1 2.59 4.15
-5 11 -2 148.85 15.84
5 -11 2 147.2 20.61
-5 11 -3 9.05 4.79
5 -11 3 -2.43 7.29
-5 11 -4 105.2 13.46
5 -11 4 89.59 15.65
-5 11 -5 47 9.69
5 -11 5 47.3 11.22
-5 11 -6 1.62 4.77
5 -11 6 2.52 4.89
-5 11 -7 1.57 3.48
5 -11 7 8.61 5.2
-5 11 -8 5.94 3.88
5 -11 8 3.71 5.28
5 -11 9 7.21 4.89
-5 11 -9 11.5 5.61
5 -11 9 21.59 8.28
5 -11 10 13.81 6.24
-5 11 -10 18.44 5.93
5 -11 10 20.5 8.19
-5 11 -11 9.23 5.35
5 -11 11 8.83 4.57
5 -11 11 15.79 5.93
-5 11 -12 52.59 9.61
5 -11 12 50.26 10.69
5 -11 13 9.9 6.01
-5 11 -13 0.05 2.99
5 -11 14 16.65 6.57
-5 11 -14 11.3 5.02
5 -11 14 13.27 4.4
5 -11 15 12.96 6.84
-5 11 -15 14.32 5.16
5 -11 15 8.07 3.29
5 -11 16 2.14 6.1
-5 11 -16 9.22 5.62
5 -11 17 9.98 6.6
-5 11 -17 13.19 5.57
-5 11 -18 0.98 3.77
5 -11 18 14.38 8.51
5 -11 19 20.11 8.82
5 -11 19 26.47 8.07
5 -11 20 7.65 5.87
5 -11 20 10.61 6.7
5 -11 21 20.1 7.65
5 -11 21 16.77 6.18
5 -11 22 8.27 9.09
-5 10 13 -6.96 8.51
-5 10 12 1.48 6.69
-5 10 11 -1.79 5.76
-5 10 10 12.25 7.13
-5 10 9 1.01 4.29
-5 10 8 92.32 16.51
-5 10 8 61.38 10.19
-5 10 7 8.35 6.65
-5 10 7 -0.42 3.06
-5 10 6 86.93 15.39
-5 10 6 73.47 11.12
-5 10 5 35.13 9.82
-5 10 5 33.99 8.05
5 -10 -4 156.27 23
-5 10 4 180.68 22.06
-5 10 4 179.58 16.71
5 -10 -3 188.82 25.7
-5 10 3 171.23 20.68
-5 10 3 179.9 17.06
5 -10 -2 451.65 37.45
-5 10 2 515.75 35.42
-5 10 2 527.5 27.83
5 -10 -1 9.69 5.05
-5 10 1 6.28 4.64
-5 10 1 13.34 3.42
-5 10 1 16.33 5.59
5 -10 0 468.47 36.06
-5 10 0 416.21 15.63
-5 10 0 479.47 33.55
-5 10 0 434.12 12.99
-5 10 0 475.06 26.62
5 -10 1 2.75 5.41
-5 10 -1 2.98 1.72
-5 10 -1 2.47 4.16
-5 10 -1 4.43 2.06
-5 10 -1 -0.25 3.47
-5 10 -2 145.42 14.84
5 -10 2 136.09 18.46
-5 10 -3 1.09 3.16
5 -10 3 -4.29 5.42
-5 10 -4 138.91 15.06
5 -10 4 111.42 15.65
-5 10 -5 96.69 12.34
5 -10 5 81.48 14.04
-5 10 -6 46.14 8.76
5 -10 6 47.25 10.11
5 -10 7 2.01 3.24
-5 10 -7 15.36 5.93
5 -10 7 19.39 8.34
5 -10 8 -3.14 3.32
-5 10 -8 -1.51 3.61
5 -10 8 2.13 3.42
5 -10 9 1.1 3.07
-5 10 -9 1.88 2.91
5 -10 9 4.76 5.45
5 -10 10 1.75 3.48
-5 10 -10 -5.69 4.46
5 -10 10 4.84 4.44
-5 10 -11 67.29 10.32
5 -10 11 64.65 11.32
5 -10 12 1.99 4.83
-5 10 -12 -8.55 5.31
-5 10 -13 99.51 12.23
5 -10 13 94.3 14.66
5 -10 13 82.79 8.56
5 -10 14 5.87 4.57
-5 10 -14 4.54 4.31
5 -10 14 6.72 2.51
5 -10 15 60.27 12.7
-5 10 -15 59.07 9.8
5 -10 16 20.82 7.59
-5 10 -16 14.49 4.49
5 -10 17 92.53 15.52
5 -10 18 5.15 5.94
5 -10 19 45.62 12.19
5 -10 19 43.59 9.82
5 -10 20 -8.32 6.28
5 -10 20 6.51 5.07
5 -10 21 19.21 10.34
5 -10 22 -5.51 7.28
-5 9 14 -8.73 9.24
-5 9 13 -5.16 7.35
-5 9 12 -9.36 8.99
-5 9 11 -3.43 6.49
-5 9 10 16.55 8.76
-5 9 9 3.51 4.61
-5 9 8 46.89 12.73
-5 9 7 2.26 5.03
-5 9 7 2.49 3.38
-5 9 6 34.03 9.61
-5 9 6 37.44 7.41
-5 9 5 19.16 8.31
-5 9 5 19.26 5.59
-5 9 4 41.34 11.45
-5 9 4 31.74 7.71
5 -9 -3 200.71 24.83
-5 9 3 182.91 13.5
-5 9 3 222.16 22.6
-5 9 3 205.26 16.75
5 -9 -2 -1.17 5.9
-5 9 2 4.02 6.81
-5 9 2 2.47 2.3
-5 9 2 -5.5 4.04
5 -9 -1 366.75 31.91
-5 9 1 316.37 14.29
-5 9 1 333.38 27.52
-5 9 1 338.95 21.77
5 -9 0 -4.16 8.16
-5 9 0 -3.93 5.91
-5 9 0 1.54 1.08
-5 9 0 4.42 1.75
-5 9 0 4.49 3.13
-5 9 -1 290.97 12.68
-5 9 -1 328.43 21.28
5 -9 1 309.58 27.3
-5 9 -2 70.78 6.76
-5 9 -2 66.92 9.89
5 -9 2 62.28 12.03
-5 9 -3 173.15 15.74
5 -9 3 168.32 19.27
-5 9 -4 103.67 12.47
5 -9 4 95.41 13.94
-5 9 -5 109.11 12.57
5 -9 5 114.56 13.39
5 -9 5 106.76 14.59
-5 9 -6 16.86 5.72
5 -9 6 13.39 4.73
5 -9 6 19.37 7.26
5 -9 7 8.47 4.57
-5 9 -7 6.43 3.9
5 -9 7 5.66 4.29
5 -9 8 9.31 3.66
-5 9 -8 -1.41 3.09
5 -9 8 7.1 5.23
5 -9 9 12.32 5
-5 9 -9 13.14 4.81
5 -9 9 9.88 5.51
5 -9 10 6.75 4.47
-5 9 -10 9.61 4.75
5 -9 11 -0.48 3.89
-5 9 -11 1.52 2.77
5 -9 12 12.04 6.08
-5 9 -12 5.22 3.19
-5 9 -13 3.04 3.51
5 -9 13 -3.77 4.25
5 -9 13 6.37 2.61
-5 9 -14 9.86 4.03
5 -9 14 13.55 6.57
5 -9 14 7.15 1.93
-5 9 -15 -0.84 3.19
5 -9 15 2.37 4.49
5 -9 16 27.92 8.93
5 -9 17 -4.45 3.72
5 -9 18 54.55 13.2
5 -9 18 52.41 9.62
5 -9 19 18.2 8.89
5 -9 19 11.04 5.55
5 -9 20 67.5 15.21
5 -9 20 46.41 9.12
5 -9 21 -3.17 4.16
5 -9 22 11.08 7.68
-5 8 15 11.66 8.87
-5 8 14 -15.24 9.94
-5 8 13 9.73 5.61
-5 8 12 10.71 6.76
-5 8 11 4.68 6.41
-5 8 10 8.84 6.25
-5 8 9 20.99 7.68
-5 8 8 1.67 4.87
-5 8 7 101.38 15.67
-5 8 7 101.32 11.45
-5 8 6 13.15 7.14
-5 8 6 0.06 3.6
-5 8 5 163.75 19.2
-5 8 5 167.16 14.7
-5 8 4 27.49 8.45
-5 8 4 15.36 4.72
-5 8 3 473.92 20.27
-5 8 3 530.38 32.92
-5 8 3 509.11 25.35
5 -8 -2 72.23 14.37
-5 8 2 65.1 12.3
-5 8 2 61.94 6.81
-5 8 2 61.16 9.09
5 -8 -1 180.91 21.76
-5 8 1 179.5 10.37
-5 8 1 209.06 20.68
-5 8 1 208.63 16.36
5 -8 0 6.2 4.43
-5 8 0 15.04 6.42
-5 8 0 14 4.84
-5 8 0 10.57 2.27
-5 8 -1 58.01 5.88
-5 8 -1 45.27 8.16
5 -8 1 51.37 10.41
-5 8 -2 9.62 3.13
-5 8 -2 5.92 4.55
5 -8 2 -0.16 4.03
-5 8 -3 55.63 8.53
5 -8 3 59.22 10.71
5 -8 4 26.99 6.08
-5 8 -4 25.51 6.07
5 -8 4 24.9 6.77
5 -8 5 7.02 4.73
-5 8 -5 8.21 3.91
5 -8 5 14.93 6.56
5 -8 6 27.86 6.54
-5 8 -6 26.73 6.37
5 -8 6 20.98 7.09
5 -8 7 14.81 6.17
-5 8 -7 10.05 4.38
5 -8 7 11.03 6.13
5 -8 8 14.68 5.06
-5 8 -8 5.36 3.64
5 -8 8 14.37 5.2
5 -8 9 9.94 4.66
-5 8 -9 9.83 3.57
5 -8 9 11.85 5.66
5 -8 10 4.1 3.48
-5 8 -10 2.76 3.34
5 -8 11 0.21 4.72
-5 8 -11 0.91 3.01
5 -8 12 81.31 12.84
-5 8 -12 69.66 9.4
5 -8 12 71.88 6.34
-5 8 -13 0.91 2.65
5 -8 13 -6.63 6.22
5 -8 13 -0.61 1.75
5 -8 13 -1.46 1.69
5 -8 14 55.61 11.89
5 -8 15 7.91 5.38
5 -8 16 65.89 12.95
5 -8 17 8.77 6.35
5 -8 18 73.05 14.95
5 -8 18 51.66 9.15
5 -8 19 5.74 7.63
5 -8 19 4.42 4.49
5 -8 20 25.01 10.99
5 -8 21 -10.92 7.28
5 -8 22 9.91 7.73
-5 7 16 -9.67 8.86
-5 7 15 4.64 5.62
-5 7 14 -1.46 4.87
-5 7 13 16.84 8.56
-5 7 12 -2.54 5.93
-5 7 11 -0.01 5.66
-5 7 10 -0.01 5.13
-5 7 9 4.7 6.29
-5 7 8 -1.69 4.67
-5 7 7 9.7 7.26
-5 7 6 10.43 6.66
-5 7 6 0.66 1.87
-5 7 5 -8.58 4.42
-5 7 5 -2.2 2.15
-5 7 5 -0.4 2.68
-5 7 4 106.59 9.78
-5 7 4 110.87 10.23
-5 7 4 96.6 14.86
-5 7 4 109.13 11.63
-5 7 3 2.19 3.74
-5 7 3 3.9 2.64
-5 7 3 2.31 2.02
-5 7 3 2.29 3.13
5 -7 -2 571.3 37.51
-5 7 2 615.62 23.49
-5 7 2 581.89 19.61
-5 7 2 582.54 33.57
-5 7 2 560.89 26.26
5 -7 -1 24.47 8.6
-5 7 1 11.2 5.86
-5 7 1 18.21 4.93
-5 7 1 13.64 4.71
5 -7 0 303.96 25.1
-5 7 0 333.84 18.11
-5 7 0 290.53 23.58
-5 7 0 301.04 18.92
-5 7 0 284.86 12.65
5 -7 1 1.29 4.51
-5 7 -1 3.88 4
-5 7 -1 0.33 2.95
-5 7 -1 -0.82 1.14
5 -7 2 39.78 8.6
-5 7 -2 33.25 4.95
-5 7 -2 36.43 7.03
5 -7 3 48.47 9.13
-5 7 -3 56.46 7.07
5 -7 3 63.58 8.87
-5 7 -3 53.7 8.38
5 -7 4 289.06 21.49
5 -7 4 271.46 18.36
-5 7 -4 297.23 18.83
5 -7 5 -4.15 2.72
-5 7 -5 0.41 2.6
5 -7 6 0.12 3.07
5 -7 6 -1.93 2.9
-5 7 -6 3.44 2.56
5 -7 7 18.32 5.83
-5 7 -7 13.65 4.25
5 -7 7 15.67 5.23
5 -7 8 36.86 8.56
-5 7 -8 33.54 6.66
5 -7 8 48.04 8.4
5 -7 9 4.6 3.06
-5 7 -9 8.11 3.67
5 -7 9 5.67 2
5 -7 10 2.32 5.54
-5 7 -10 0.17 2.87
5 -7 10 4.32 2.09
5 -7 11 -1.63 3.6
-5 7 -11 0.55 3.04
5 -7 11 2.28 1.66
5 -7 12 -0.58 1.99
5 -7 12 -1.33 1.37
5 -7 13 6.79 5.78
5 -7 14 4.68 5.05
5 -7 15 26.28 8.29
5 -7 16 9.84 5.98
5 -7 17 75.69 13.96
5 -7 17 51.93 8.34
5 -7 18 3.3 5.35
5 -7 18 2.66 3.05
5 -7 19 61.76 13.41
5 -7 20 12.07 7.47
5 -7 21 20.06 8.97
5 -7 22 10.1 7.71
-5 6 17 5.13 7.17
-5 6 16 12.96 8.25
-5 6 15 -1.27 6.56
-5 6 14 -2.62 5.73
-5 6 13 -7.4 7.38
-5 6 12 -3.01 4.74
-5 6 11 -0.53 4.87
-5 6 10 4.32 4.03
-5 6 9 1.04 5.24
-5 6 8 79.59 13.21
-5 6 7 5.87 5.49
-5 6 7 -1.14 2.13
-5 6 6 132.24 10
-5 6 6 134.06 16.51
-5 6 5 20.14 7.42
-5 6 5 21.06 4.04
-5 6 4 233.62 13.27
-5 6 4 245.16 14.54
-5 6 4 246.53 21.47
-5 6 4 216.9 15.77
-5 6 3 60.37 7.09
-5 6 3 46.56 9.33
-5 6 3 59.47 8.21
-5 6 2 83.82 8.42
-5 6 2 83.85 12.03
-5 6 2 81.91 9.68
5 -6 -1 1.24 5.1
-5 6 1 -2.44 4.49
-5 6 1 4.26 3.03
-5 6 1 6.36 3.47
5 -6 0 26.96 9.08
-5 6 0 23.24 7.18
-5 6 0 24.98 5.05
-5 6 0 26.25 5.99
-5 6 0 21.11 3.65
5 -6 1 -5.36 5.25
5 -6 1 11.36 4.19
-5 6 -1 2.22 2.71
-5 6 -1 2.16 1.83
-5 6 -1 8.73 3.76
5 -6 2 5.55 5
-5 6 -2 3.81 3.2
-5 6 -2 -1.85 3.04
5 -6 2 7.66 4.06
-5 6 -2 1.19 1.54
5 -6 3 6.23 3.92
-5 6 -3 5.61 3.35
5 -6 3 15.65 4.81
-5 6 -3 19.02 5.14
-5 6 -3 16.05 4.18
5 -6 4 1.54 3.45
-5 6 -4 2.34 2.52
5 -6 4 -0.6 2.29
-5 6 -4 3.79 3.06
5 -6 5 23.44 6.31
5 -6 5 26.85 6.24
-5 6 -5 29.85 5.84
-5 6 -5 17.09 4.3
5 -6 6 9.9 4.57
5 -6 6 13.12 1.66
5 -6 6 14.26 4.16
-5 6 -6 9.37 3.65
5 -6 7 25.09 5.95
5 -6 7 29.27 7.22
-5 6 -7 32.06 6.24
5 -6 7 29.88 3.22
5 -6 8 18.94 5.87
-5 6 -8 8.41 3.74
5 -6 8 11.45 2.42
5 -6 9 7.94 3.54
5 -6 9 8.95 2.76
5 -6 10 -0.5 3.59
5 -6 10 3.24 2.37
5 -6 11 25.84 7.61
5 -6 11 21.42 4.04
5 -6 11 16.53 2.08
5 -6 12 -0.5 3.74
5 -6 13 59.61 11.72
5 -6 14 2.55 4.83
5 -6 15 53.24 11.07
5 -6 16 3.48 5.32
5 -6 16 2.96 3.07
5 -6 17 53.18 11.51
5 -6 17 35.59 6.69
5 -6 18 12.61 7.39
5 -6 19 7.92 5.33
5 -6 20 4.38 4.87
5 -6 21 9.93 5.92
5 -6 22 3.46 5.91
-5 5 18 51.4 13.97
-5 5 17 22.2 10.33
-5 5 16 82.39 16.59
-5 5 15 2.12 4.9
-5 5 14 26.71 9.11
-5 5 13 -4.98 5.08
-5 5 12 6.19 3.76
-5 5 12 0.43 3.95
-5 5 11 8.19 5.02
-5 5 10 7.48 5.32
-5 5 9 9.39 6.52
-5 5 8 12.54 5.05
-5 5 8 14.23 3.23
-5 5 7 34.99 8.46
-5 5 7 34.22 4.56
-5 5 6 8.01 4.83
-5 5 6 -0.69 1.36
-5 5 5 116.17 8.33
-5 5 5 112.17 10.56
-5 5 5 128.28 14.76
-5 5 4 2.7 4.62
-5 5 4 2.95 1.89
-5 5 3 555.94 19.2
-5 5 3 515.1 29.4
-5 5 2 2.39 3.16
-5 5 2 2.86 2.09
5 -5 -1 172.26 17.71
-5 5 1 164.03 11
-5 5 1 181.54 17.26
-5 5 0 45.34 7.46
5 -5 0 51.7 6.73
-5 5 0 54.95 6.42
5 -5 0 52.58 9.82
-5 5 0 47.49 6.58
-5 5 -1 283.93 17.2
-5 5 -1 295.16 14.78
5 -5 1 273.74 21.09
-5 5 -1 297.99 15.55
5 -5 1 281.94 15.83
-5 5 -2 14.1 4.4
5 -5 2 8.88 3.22
-5 5 -2 14.64 3.71
-5 5 -2 10.28 3.92
5 -5 2 13.53 5.11
-5 5 -3 495.51 22.92
-5 5 -3 522.15 20.68
5 -5 3 549.78 22.78
5 -5 3 517.82 25.41
-5 5 -3 542.84 27.63
-5 5 -3 522.62 22.08
5 -5 4 5.8 3.53
-5 5 -4 5.2 2.65
-5 5 -4 0.7 2.46
-5 5 -4 0.56 2.63
5 -5 4 2.57 3.24
-5 5 -5 131.12 11.66
5 -5 5 134.57 12.61
-5 5 -5 142.57 13.28
5 -5 5 147.66 13.87
5 -5 6 1.91 2.74
5 -5 6 1.91 2.27
-5 5 -6 4.11 2.92
5 -5 7 0.16 3.98
5 -5 8 6.21 4.09
5 -5 9 7.03 5.15
5 -5 10 5.2 4.53
5 -5 10 2.22 0.85
5 -5 11 -1.39 3.4
5 -5 12 29.98 7.72
5 -5 13 10.85 5.92
5 -5 14 26.93 8.39
5 -5 15 1.36 4.5
5 -5 15 9.7 4.06
5 -5 16 64.68 12.81
-5 5 -16 54.88 7.88
5 -5 16 55.34 7.47
5 -5 17 14.32 7.8
5 -5 17 2.86 2.33
5 -5 18 47.35 11.93
5 -5 19 17.51 8.48
5 -5 20 0.79 4.14
5 -5 21 -5.43 6.62
5 -5 22 10.92 6.35
-5 4 18 -10.57 7.58
-5 4 17 2.42 5.69
-5 4 16 -6.51 6.78
-5 4 15 4.54 4.96
-5 4 14 4.09 3.58
-5 4 13 31.22 8.45
-5 4 12 -0.89 2.02
-5 4 12 -9.04 6.39
-5 4 11 7.08 2.77
-5 4 11 5.48 4.28
-5 4 11 10.1 3.57
-5 4 10 -3.97 3.8
-5 4 9 3.45 3.31
-5 4 8 2.92 3.17
-5 4 8 6.59 2.06
-5 4 7 82.25 5.93
-5 4 7 80.34 11.72
-5 4 6 7.39 4.29
-5 4 6 4.44 1.59
5 -4 -6 5.09 1.8
-5 4 5 355.88 12.86
-5 4 5 356.76 23.13
5 -4 -5 328.23 10.59
-5 4 4 -0.45 3.28
-5 4 4 -1.37 1.4
5 -4 -4 0.73 1.05
-5 4 3 317.56 12.89
-5 4 3 283.4 21.54
5 -4 -3 287.4 11.15
-5 4 2 13.18 3.03
-5 4 2 11.89 5.47
5 -4 -1 172.04 10.9
-5 4 1 185.54 10.97
5 -4 -1 182.84 17.38
5 -4 -1 175.25 8.85
-5 4 1 188.51 16.79
5 -4 0 21.28 5.37
-5 4 0 17.42 3.78
5 -4 0 27.3 3.65
5 -4 0 15.85 3.56
-5 4 0 15.14 3.23
-5 4 -1 7.86 2.76
5 -4 1 8.75 4.23
5 -4 1 7.74 1.84
5 -4 1 5.21 2.53
-5 4 -1 3.22 1.67
-5 4 -2 56.82 7.08
5 -4 2 50.67 8.05
5 -4 2 57.86 7.71
-5 4 -2 55.4 7
-5 4 -3 7.03 2.79
5 -4 3 3.5 2.32
-5 4 -3 8.36 2.93
5 -4 3 18.22 4.99
-5 4 -3 9.91 3.08
-5 4 -4 359.76 19.35
-5 4 -4 317.73 17.33
5 -4 4 357.23 18.95
5 -4 4 288.16 17.76
-5 4 -4 310.29 17.16
5 -4 5 23.41 5.41
-5 4 -5 27.17 5.76
5 -4 5 29.95 6.28
-5 4 -5 29.12 5.94
-5 4 -6 157.76 12.54
5 -4 6 157.62 13.96
-5 4 -7 37.48 6.79
5 -4 7 36.31 7.63
5 -4 8 56.38 8.98
5 -4 9 6.99 5.17
5 -4 10 34.78 7.81
5 -4 11 7.58 5.61
5 -4 12 16.54 6.78
5 -4 13 -0.48 4.49
-5 4 -13 -6.78 3.62
5 -4 14 52.94 10.94
-5 4 -14 38.27 6.79
5 -4 14 38.67 5.74
5 -4 15 1.04 4.76
-5 4 -15 0.63 3.19
5 -4 15 -0.5 1.66
5 -4 16 26 8.95
-5 4 -16 30.56 5.6
5 -4 16 27.05 4.92
5 -4 17 -0.5 4.74
5 -4 18 6.19 7.65
5 -4 19 4.76 5.04
5 -4 20 3.53 6.39
5 -4 21 4.22 6.61
5 -4 22 -5.36 6.85
-5 3 19 30.62 11.14
-5 3 18 1.23 5.13
-5 3 17 139.35 20.68
-5 3 16 -0.04 4.09
-5 3 15 45.23 10.9
-5 3 14 -2.91 3.96
-5 3 13 32.61 5.95
-5 3 13 36.64 8.9
-5 3 12 0.69 2.58
-5 3 12 -4.49 4.81
5 -3 -12 2.89 2.79
-5 3 11 31 3.43
-5 3 11 40.41 6.54
-5 3 11 23.57 6.09
5 -3 -11 31.43 6.58
-5 3 10 1.6 0.99
-5 3 10 0.07 2.2
-5 3 10 -0.69 3.74
-5 3 9 1.39 3.65
-5 3 9 -2.54 3.41
-5 3 9 1.85 1.28
-5 3 8 0.95 3.61
-5 3 8 4.22 1.2
-5 3 7 4.12 2.98
-5 3 7 0.74 0.98
-5 3 6 37.74 3.33
-5 3 6 32.58 7.53
-5 3 5 18.25 2.42
-5 3 5 15.67 5.13
5 -3 -5 15.5 3.21
-5 3 4 289.26 10.32
5 -3 -4 277.56 14.44
-5 3 4 269.68 19.31
5 -3 -4 281.31 12.94
-5 3 3 48.77 4.65
-5 3 3 45.22 7.96
5 -3 -3 51.23 5.89
5 -3 -3 50.64 5.55
5 -3 -2 394.37 14.51
-5 3 2 404.35 13.94
5 -3 -2 396.92 15.23
-5 3 2 397.92 23.86
5 -3 -2 389.56 23.06
5 -3 -2 393.53 19.66
5 -3 -2 392.19 15.56
5 -3 -1 13.58 4.76
-5 3 1 10.93 2.74
5 -3 -1 33.88 4.92
5 -3 -1 11.25 4.65
5 -3 -1 14.2 3.37
5 -3 -1 14.94 4.23
5 -3 -1 14.06 3
-5 3 0 648.06 20.46
5 -3 0 741.68 22.28
5 -3 0 695.23 29.42
5 -3 0 727.16 30.77
5 -3 0 719.58 26.14
5 -3 0 658.01 21.79
-5 3 -1 37.21 5.43
5 -3 1 37.44 6.9
5 -3 1 38.51 7.78
5 -3 1 39.51 5.87
5 -3 1 36.48 6.43
-5 3 -1 43.1 6.73
5 -3 2 1643.31 38.7
-5 3 -2 1769.16 36.73
5 -3 2 1816 37.98
5 -3 2 1698.71 40.37
-5 3 -2 1770.38 40.24
5 -3 3 83.27 8.59
-5 3 -3 87.83 9.32
-5 3 -3 82.89 9.07
5 -3 3 94.02 9.72
5 -3 3 99.48 10.12
-5 3 -3 98.06 10.09
5 -3 4 706.83 23.87
-5 3 -4 797.74 26.22
-5 3 -4 756.3 26.74
5 -3 4 739.48 27.31
5 -3 4 727.18 26.4
-5 3 -4 764.26 27.53
5 -3 5 -0.65 2.94
-5 3 -5 -0.89 1.7
5 -3 5 -0.62 2.24
-5 3 -6 355.81 17.7
5 -3 6 322.38 19.65
5 -3 6 319.26 17.64
-5 3 -7 88.28 9.01
5 -3 7 89.27 11.21
5 -3 7 82.59 8.92
5 -3 8 36.36 7.21
-5 3 -8 42.93 6.91
5 -3 8 40.41 6.57
5 -3 9 5.22 4.32
5 -3 10 5.11 4.65
5 -3 10 0.44 3.08
5 -3 11 3.9 3.8
-5 3 -11 3.78 3.43
5 -3 11 1.51 2.17
5 -3 11 0.91 2.05
5 -3 12 -2.89 4.81
5 -3 12 2.88 2.62
-5 3 -12 0.18 2.23
5 -3 13 1.22 1.81
-5 3 -13 8.92 3.79
5 -3 13 6.2 2.91
5 -3 14 3.02 5.1
-5 3 -14 -0.59 2.81
5 -3 14 0.03 2.18
5 -3 15 30.54 8.87
-5 3 -15 29.28 5.42
5 -3 15 28.14 4.21
5 -3 16 2.39 5.16
5 -3 17 44.18 11.15
5 -3 18 8.21 4.39
5 -3 19 13.56 8.24
5 -3 20 1.18 5.06
5 -3 21 6.88 5.98
5 -3 22 -1.09 7.67
-5 2 20 4.41 7.32
-5 2 19 13.63 8.82
-5 2 18 31.39 10.33
-5 2 17 17.13 8.39
-5 2 16 30.46 10.06
-5 2 15 11.27 6.45
-5 2 14 6.93 5.09
-5 2 13 49.13 6.91
-5 2 13 53.42 10.66
-5 2 12 0.82 0.9
-5 2 12 1.42 2.84
-5 2 12 2.1 5.03
5 -2 -12 0.3 3.02
-5 2 11 45.45 6.71
-5 2 11 48.27 9.72
5 -2 -11 45.73 6.57
5 -2 -11 48.66 7.18
-5 2 10 -0.45 2.73
-5 2 10 -6.49 5.03
5 -2 -10 -1.78 2.19
5 -2 -10 -1.3 3.06
-5 2 9 4.48 3.94
-5 2 9 6.35 3.29
5 -2 -9 -2.8 2.74
5 -2 -9 -1.57 2.11
-5 2 8 5.23 3.36
-5 2 8 -0.52 2.39
5 -2 -8 2.61 2.51
5 -2 -8 2.53 3.18
-5 2 7 1.14 2.07
-5 2 7 -2.26 4.68
5 -2 -7 -1.31 2.4
5 -2 -7 1.26 2.2
5 -2 -6 43.19 6.89
-5 2 6 36.05 7.21
5 -2 -6 27.88 5.96
-5 2 5 5.48 1.22
5 -2 -5 3.05 2.42
-5 2 5 6.58 4.31
5 -2 -5 8.87 4.12
-5 2 4 204.39 7.59
5 -2 -4 212.06 12.75
-5 2 4 195.6 16.05
5 -2 -4 199.25 16.76
5 -2 -4 210 14.39
-5 2 3 19.71 2.83
5 -2 -3 35.61 4.16
5 -2 -3 26.06 5.64
5 -2 -3 28.4 4.79
5 -2 -3 13.85 3.92
-5 2 3 20.25 5.53
5 -2 -3 25.11 4.66
5 -2 -2 75.39 5.68
-5 2 2 78.08 5.96
5 -2 -2 82.15 8.94
5 -2 -2 80.45 8.12
-5 2 2 77.62 10.2
5 -2 -2 71.52 9.67
5 -2 -2 73.6 8.99
-5 2 1 15.79 3.12
5 -2 -1 23.95 6.02
5 -2 -1 23.68 4.77
5 -2 -1 14.01 3.56
5 -2 -1 21.72 4.58
5 -2 -1 12.73 3.69
5 -2 -1 13.82 4.03
5 -2 0 3.33 2.58
-5 2 0 -1.86 1.99
5 -2 0 -1.71 2.83
5 -2 0 1.74 2.24
5 -2 0 1.36 1.75
5 -2 0 -4.23 4.24
5 -2 0 0.1 1.58
5 -2 1 402.34 18.09
-5 2 -1 403.24 16.83
5 -2 1 396.96 16.95
5 -2 1 418.41 19.75
5 -2 1 413.3 18.83
-5 2 -1 397.04 20.36
5 -2 1 441 22.55
5 -2 1 409.96 19.14
5 -2 2 9.23 3.53
5 -2 2 6.45 3.81
-5 2 -2 4.19 3.24
-5 2 -2 0.6 2.07
5 -2 2 3.24 1.73
-5 2 -2 3.38 2.25
5 -2 2 4.63 3.35
5 -2 3 1345.24 35.47
-5 2 -3 1311.02 36.96
-5 2 -3 1358.07 34.13
5 -2 3 1348.85 34.46
5 -2 3 1233.26 28.77
-5 2 -3 1367.79 31.85
5 -2 4 1.5 2.63
-5 2 -4 0.11 2.65
5 -2 4 -3.63 2.95
-5 2 -4 0.38 2.06
-5 2 -4 0.95 1.49
5 -2 5 269.03 15.97
5 -2 5 268.8 17.14
-5 2 -5 269.23 13.94
5 -2 6 132.16 11.24
-5 2 -6 129.5 10.23
5 -2 6 136.75 13.07
-5 2 -7 222.69 14.01
5 -2 7 197.59 16.04
5 -2 7 194.03 13.79
5 -2 7 178.25 13.34
-5 2 -7 180.95 13.62
5 -2 7 174.43 6.31
-5 2 -8 92.79 9.5
5 -2 8 74.51 10.45
-5 2 -8 76.91 8.69
5 -2 8 85.17 9.19
5 -2 8 75.84 8.92
5 -2 9 167.3 16.25
-5 2 -9 168.38 14.15
-5 2 -9 149.83 12.41
5 -2 9 150.44 12.25
5 -2 9 160.21 12.24
5 -2 10 -1.27 3.04
-5 2 -10 0.15 2.94
5 -2 10 6.04 3.52
5 -2 10 1.4 1.95
5 -2 11 1.1 3.5
5 -2 11 1.35 1.73
5 -2 11 -0.26 2.34
-5 2 -11 1.06 3.05
5 -2 12 3.04 4.61
5 -2 12 3.15 2.91
5 -2 12 -1.16 1.86
-5 2 -12 0.59 1.95
5 -2 12 1.69 1.86
5 -2 13 10.25 6.03
5 -2 13 12.82 3.95
-5 2 -13 9.58 4.12
5 -2 13 5.25 1.85
5 -2 14 -3.14 4.37
5 -2 14 -2.4 1.87
5 -2 15 9.37 5.12
5 -2 16 -0.63 4.21
5 -2 17 -0.42 4.69
5 -2 18 4.58 7.06
5 -2 19 -3.63 6.73
5 -2 20 8.68 6.38
5 -2 21 8.42 7.23
-5 1 21 3.48 7.86
-5 1 20 46.65 13.04
-5 1 19 8.66 6.75
-5 1 18 81.49 15.46
-5 1 17 1.03 4.03
-5 1 16 15.78 6.75
-5 1 15 6.18 4.08
-5 1 14 53.56 10.61
-5 1 13 21.85 6.61
-5 1 13 7.96 3.34
5 -1 -12 36.59 6.48
5 -1 -12 37.07 5.92
-5 1 12 38.37 8.57
-5 1 12 43.02 9.2
5 -1 -11 8.97 3.47
5 -1 -11 6.9 3.18
-5 1 11 2.52 3
-5 1 11 9.16 5.88
-5 1 11 2.98 3.16
5 -1 -10 -1.39 2.54
5 -1 -10 -2.23 2.36
-5 1 10 3.73 3.35
-5 1 10 4.61 3.57
-5 1 10 -6.36 4.18
5 -1 -9 9.18 4.03
5 -1 -9 0.82 1.95
-5 1 9 0.58 2.36
-5 1 9 2.12 3.52
-5 1 9 5.43 4.33
5 -1 -8 -0.58 2.55
5 -1 -8 6.11 3.58
-5 1 8 3.33 2.52
-5 1 8 0.89 2.59
-5 1 8 -3.05 3.59
5 -1 -7 33.11 5.82
5 -1 -7 37.74 6.28
-5 1 7 33.88 6.07
5 -1 -7 37.43 7.06
-5 1 7 32.57 6.71
-5 1 7 41.9 8.26
5 -1 -6 1.48 2.12
5 -1 -6 7.66 4.09
-5 1 6 0.69 2.37
5 -1 -6 -0.22 2.59
-5 1 6 3.08 3.04
-5 1 6 5.43 4.12
5 -1 -5 136.29 11.6
5 -1 -5 123.53 12.22
-5 1 5 116.27 10.58
5 -1 -5 127.95 10.62
-5 1 5 121.91 12.68
-5 1 5 116 12.32
5 -1 -4 44.31 3.45
5 -1 -4 35.03 5.81
-5 1 4 45.29 6.95
-5 1 4 36.86 7.2
5 -1 -4 37.64 6.81
5 -1 -4 40.64 5.91
5 -1 -3 242.76 9.27
5 -1 -3 223.76 14.54
-5 1 3 224.98 14.73
-5 1 3 232.37 16.18
5 -1 -3 220.68 16.16
5 -1 -3 232.58 15.89
5 -1 -2 24.15 3.44
5 -1 -2 25.71 5.37
5 -1 -2 13.69 3.6
-5 1 2 14.64 4.58
5 -1 -2 20.74 5.4
5 -1 -2 22.14 5.33
5 -1 -1 422.9 20.1
5 -1 -1 415.16 14.99
5 -1 -1 406.21 19.48
5 -1 -1 435.37 20.62
-5 1 1 411.11 19.69
5 -1 -1 426.44 22.5
5 -1 -1 435.5 20.27
5 -1 0 123.95 9.73
5 -1 0 103.7 8.35
5 -1 0 93.39 9.44
5 -1 0 107.73 10.24
-5 1 0 100.04 10.03
5 -1 0 122.2 11.88
5 -1 0 113.42 10.01
5 -1 1 737.43 20.64
5 -1 1 776.29 23.52
5 -1 1 736.42 26.58
5 -1 1 748.58 27.77
-5 1 -1 718.55 26.58
5 -1 1 771.89 25.15
5 -1 2 177.02 9.46
-5 1 -2 198.93 11.67
5 -1 2 190.89 12.93
-5 1 -2 190.26 14.93
5 -1 2 192.35 13.43
5 -1 2 187.64 14.2
-5 1 -2 192.84 13.38
5 -1 2 188.22 12.21
-5 1 -3 420.96 15.63
5 -1 3 427.9 19.74
5 -1 3 400.63 19.45
-5 1 -3 418.66 22.16
5 -1 3 449.19 22.19
-5 1 -3 414.34 19.59
5 -1 3 415.63 17.36
5 -1 4 -2.16 3.02
-5 1 -4 -2.14 1.79
5 -1 4 -0.05 2.2
-5 1 -4 -0.4 2.4
5 -1 4 -3.28 2.01
-5 1 -5 139.64 9.68
5 -1 5 135.47 12.46
5 -1 5 132.13 11.33
-5 1 -5 129.93 11.62
5 -1 5 134.95 9.24
-5 1 -6 54.4 6.42
5 -1 6 55.82 8.95
5 -1 6 53.55 7.47
-5 1 -6 64.24 8.21
5 -1 6 47.04 3.88
5 -1 7 109.53 12.34
-5 1 -7 110.99 9.65
-5 1 -7 112.75 10.44
5 -1 7 118.44 10.89
5 -1 7 104.41 9.99
-5 1 -8 72.33 8.39
5 -1 8 57.63 9.72
-5 1 -8 49.22 7.36
5 -1 8 63.81 7.97
5 -1 8 68.57 8.28
5 -1 9 6.68 3.99
-5 1 -9 8.27 3.16
5 -1 9 1.01 1.78
5 -1 9 5.14 3.04
5 -1 10 9.28 4.22
5 -1 10 2.84 1.74
5 -1 10 2.44 2.48
-5 1 -10 5.69 2.89
5 -1 11 5.72 5.71
5 -1 11 2.6 1.86
5 -1 11 3.97 2.54
-5 1 -11 0.85 2.81
5 -1 11 8.64 2.13
5 -1 12 -1.5 1.56
5 -1 12 -7.29 5.05
5 -1 12 -1 1.12
5 -1 13 6.47 4.42
5 -1 13 -0.34 0.77
5 -1 14 -1.44 3.91
5 -1 15 8.63 5.47
5 -1 16 36.3 10.33
5 -1 17 6.59 5.46
5 -1 18 -3.68 5.02
5 -1 19 -2.09 6.03
5 -1 20 3.14 6.02
5 -1 21 7.15 8.26
-5 0 22 7.39 8.1
-5 0 21 5.94 7.98
-5 0 20 9.69 7.93
-5 0 19 38.07 11.21
-5 0 18 10.72 7.08
-5 0 17 68.05 13.36
-5 0 17 53.51 11.29
-5 0 16 9.79 6.07
-5 0 16 6.56 5.49
-5 0 15 27.22 8.13
-5 0 15 16.7 6.57
-5 0 14 15.38 5.89
-5 0 14 17.33 8.19
5 0 -13 25.28 4.85
-5 0 13 31.88 8.27
-5 0 13 22.79 5.72
5 0 -12 8.16 2.84
-5 0 12 15.41 5.19
-5 0 12 11.51 5.65
5 0 -11 22.65 4.97
-5 0 11 19.8 6.25
-5 0 11 31.14 7.96
5 0 -10 9.79 3.71
5 0 -10 12.43 4.4
-5 0 10 10.29 3.38
5 0 -10 12.86 5.76
-5 0 10 8.41 3.7
-5 0 10 10.65 4.04
5 0 -9 4.06 3.2
-5 0 9 5.88 3.43
5 0 -9 7.5 4.6
-5 0 9 -0.09 2.36
-5 0 9 5.8 4.75
5 0 -8 3.01 2.55
-5 0 8 0.53 2.54
-5 0 8 3.39 2.65
5 0 -8 7.44 4.17
-5 0 8 1.36 3.56
5 0 -7 13.04 4.05
5 0 -7 11.2 4
-5 0 7 6.5 2.97
5 0 -7 5.78 2.23
-5 0 7 10.46 3.63
-5 0 7 16.72 5.86
5 0 -6 7.48 3.03
-5 0 6 4.42 2.81
-5 0 6 12.42 4.23
5 0 -6 3.39 1.88
5 0 -6 6.34 3.5
-5 0 6 8.44 5
5 0 -5 108.21 10.38
5 0 -5 104.37 10.82
-5 0 5 102.81 9.83
-5 0 5 100.58 10.8
-5 0 5 103.83 11.55
5 0 -4 35.26 2.9
5 0 -4 34.47 6.2
-5 0 4 41.97 6.54
-5 0 4 38.95 7.07
5 0 -4 31.72 6.12
-5 0 4 31.99 6.5
5 0 -3 28.7 3.28
5 0 -3 23.7 4.86
-5 0 3 25.19 5.62
-5 0 3 29.94 5.69
5 0 -3 15.46 3.73
-5 0 3 18.43 5.04
5 0 -3 26.82 5.85
5 0 -2 29.06 3.86
5 0 -2 35.06 6.46
5 0 -2 28.04 5.24
-5 0 2 36.13 6.28
5 0 -2 28.53 6.01
-5 0 2 30.94 5.99
5 0 -2 38.08 6.34
5 0 -1 4.28 2.92
5 0 -1 10.43 2.71
5 0 -1 5.5 2.63
5 0 -1 4.42 2.38
5 0 -1 3.79 2.16
-5 0 1 12.28 4.21
5 0 -1 7.46 3.08
5 0 0 432.95 14.45
5 0 0 433.98 16.78
5 0 0 439.15 19.98
5 0 0 426.19 21.85
-5 0 0 429.34 19.96
5 0 0 414.23 18.43
5 0 1 7.65 2.69
5 0 1 14.13 2.78
5 0 1 -0.23 3.87
5 0 1 13.36 4.84
-5 0 -1 10.05 4.54
5 0 1 12.03 3.72
-5 0 -2 1372.03 25.31
5 0 2 1252.17 33.33
5 0 2 1232.26 38.21
5 0 2 1340.63 34.84
-5 0 -2 1395.73 42.31
-5 0 -2 1319.74 34.85
5 0 2 1306.85 30.24
5 0 3 18.71 5.03
-5 0 -3 15.25 2.88
5 0 3 24.37 5.94
5 0 3 6.49 2.2
-5 0 -3 19.53 6.1
-5 0 -3 15.29 4.41
5 0 3 14.23 3.28
-5 0 -4 193.84 9.7
5 0 4 195.7 14.48
5 0 4 191.78 15.83
5 0 4 198.86 13.93
-5 0 -4 190.13 13.55
5 0 4 186.93 10.46
5 0 4 189.3 9.55
5 0 5 25.1 5.6
-5 0 -5 34.61 4.76
5 0 5 21.17 5.02
-5 0 -5 27.6 5.75
5 0 5 30.54 3.81
5 0 5 23.81 3.83
-5 0 -6 96.06 8.06
5 0 6 92.04 11.04
5 0 6 89.11 9.65
-5 0 -6 78.26 9.17
5 0 6 92.44 6.78
5 0 7 -1.9 3.64
5 0 7 1.78 1.96
-5 0 -7 0.48 2.76
5 0 7 2.5 1.4
5 0 8 37.51 7.92
5 0 8 30.07 5.61
-5 0 -8 23.06 4.69
5 0 8 34.15 3.42
5 0 9 8.32 2.98
5 0 9 10.65 5.12
5 0 9 11.71 1.96
5 0 10 0.56 2.47
5 0 10 4.42 4.24
5 0 10 0.23 0.51
5 0 10 1.06 0.65
5 0 11 5.76 5.4
5 0 11 -2.86 2.28
5 0 12 0.52 4.44
5 0 13 5.14 4.62
5 0 14 -5.22 3.71
5 0 15 10.68 6.53
5 0 16 9.75 6.05
5 0 17 3.68 4.4
5 0 18 -4.25 4.41
5 0 19 5.09 5.94
5 0 20 -16.21 10.01
-5 -1 22 13.47 7.7
-5 -1 21 15.22 7.95
-5 -1 20 7.86 7.38
-5 -1 20 0.05 3.93
-5 -1 19 23.79 9.62
-5 -1 19 20.91 8.08
-5 -1 18 10.87 7.86
-5 -1 18 16.14 7.48
-5 -1 17 10.67 7.19
-5 -1 17 11.1 7.75
-5 -1 16 7.79 6.43
-5 -1 16 2.25 3.47
-5 -1 15 -0.79 3.85
-5 -1 15 -0.44 3.28
-5 -1 14 1.7 4.04
-5 -1 14 2.11 4.82
5 1 -13 1.56 2.6
-5 -1 13 0.86 3.19
-5 -1 13 -1.68 3.83
5 1 -12 20.21 6.45
-5 -1 12 17.1 5.53
-5 -1 12 24.79 7.06
5 1 -11 1.86 3.74
-5 -1 11 5.58 3.79
-5 -1 11 2.45 4.14
5 1 -10 51.12 8.65
-5 -1 10 47.15 7.87
-5 -1 10 51.66 9.56
-5 -1 9 10.92 4.26
5 1 -9 15.12 5.48
-5 -1 9 11.36 5.32
5 1 -8 44.8 6.94
-5 -1 8 33.1 6.08
5 1 -8 40.34 7.57
5 1 -8 41 6.7
-5 -1 8 36.82 7.66
5 1 -7 0.39 2.69
-5 -1 7 6.57 3.72
5 1 -7 -4.13 2.95
5 1 -7 -1.01 4.47
-5 -1 7 8.22 3.23
-5 -1 7 1.08 2.87
5 1 -6 39.14 6.46
-5 -1 6 40.72 6.44
-5 -1 6 42.44 6.81
5 1 -6 39.33 6.27
-5 -1 6 39.78 7.59
5 1 -5 3.7 0.89
5 1 -5 5.74 3.25
-5 -1 5 5.27 3.54
-5 -1 5 7.54 3.33
5 1 -5 9.75 4.01
-5 -1 5 7.73 4.07
5 1 -4 212.78 8.49
5 1 -4 231.56 14.91
-5 -1 4 205.04 14.09
-5 -1 4 217.2 13.96
5 1 -4 212.48 14.07
-5 -1 4 229.07 15.9
5 1 -4 210.09 14.73
5 1 -3 4.08 2.2
5 1 -3 1.48 2.18
-5 -1 3 4.55 3.5
5 1 -3 3.09 2.88
-5 -1 3 1.92 3.44
5 1 -3 0.59 1.59
5 1 -2 406.24 14.69
5 1 -2 400.72 19.49
-5 -1 2 382.06 19.03
5 1 -2 387.3 19.2
-5 -1 2 393.57 19.38
5 1 -2 390.3 18.75
5 1 -1 43.64 4.34
5 1 -1 37.8 4.9
5 1 -1 36.65 6.61
5 1 -1 44.59 6.56
5 1 -1 33.19 5.36
-5 -1 1 38.49 6.46
5 1 -1 42.77 6.55
-5 -1 1 36.68 6.51
5 1 0 296.84 7.92
5 1 0 347.38 15.83
5 1 0 343.07 21.05
5 1 0 317.09 17.58
-5 -1 0 321.25 17.5
-5 -1 0 317.4 16.38
5 1 0 325.93 16.05
5 1 1 27.77 4.55
5 1 1 19.6 4.53
5 1 1 29.44 5.76
-5 -1 -1 25.66 5.31
5 1 1 31.35 4.99
-5 -1 -2 412.1 10.9
5 1 2 401.65 19.18
5 1 2 419.39 19.74
5 1 2 405.82 23.07
-5 -1 -2 416 19.65
5 1 2 407.71 16.13
5 1 2 384.93 15.5
-5 -1 -3 4.76 1.25
5 1 3 8.92 3.82
5 1 3 7.3 3.54
5 1 3 6.01 4.48
-5 -1 -3 4.61 3.2
5 1 3 2.85 1.98
5 1 3 9.09 2.72
-5 -1 -4 5.56 2
5 1 4 1.87 2.83
5 1 4 9.33 5.19
5 1 4 9.93 3.58
-5 -1 -4 3.48 3.01
5 1 4 9.36 2.6
5 1 4 6.08 1.97
-5 -1 -5 3.52 1.69
5 1 5 -3.38 4.31
5 1 5 1.9 3.66
5 1 5 -1.21 2.65
-5 -1 -5 -2.31 3.09
5 1 5 2.6 1.64
5 1 6 6.71 3.7
5 1 6 10.29 1.98
5 1 7 12.82 4.8
5 1 7 9.65 1.83
5 1 8 2.04 2.81
5 1 9 65.67 11.01
5 1 10 2.65 3.41
5 1 11 -3.02 5.28
5 1 12 6.13 5.08
5 1 13 10.36 3.81
5 1 14 -4.1 4.41
5 1 15 -2.32 3.93
5 1 16 7.92 5.69
5 1 17 27 10.2
5 1 18 -6.66 6.82
5 1 19 -2.19 7.19
5 1 20 5.65 8.25
-5 -2 23 10.8 6.93
-5 -2 23 -8.34 7.11
-5 -2 22 -6.44 4.77
-5 -2 22 4.75 6.06
-5 -2 21 9.71 7.02
-5 -2 21 -0.92 4.24
-5 -2 20 65.53 13.5
-5 -2 20 52.72 12.61
-5 -2 19 14.56 6.62
-5 -2 19 10.05 5.32
-5 -2 18 115.54 16.43
-5 -2 18 102.04 15.7
-5 -2 17 9.85 5.76
-5 -2 17 -3.33 4.53
-5 -2 16 17.94 6.3
-5 -2 16 13.27 4.12
-5 -2 15 13.48 5.53
-5 -2 15 3.38 4.31
-5 -2 14 223.44 18.84
-5 -2 14 208.25 20.12
5 2 -13 2.29 3.52
-5 -2 13 11.47 5.08
-5 -2 13 4.78 3.74
5 2 -12 108.99 13.94
-5 -2 12 97.67 11.6
-5 -2 12 108.64 13.83
5 2 -11 5.64 3.87
-5 -2 11 10.04 4.1
-5 -2 11 7.01 4.53
-5 -2 10 -0.42 2.43
5 2 -10 1.3 2.86
-5 -2 10 0.33 2.96
5 2 -9 29.38 6.83
-5 -2 9 30.83 5.89
5 2 -9 30.58 5.64
-5 -2 9 42.45 8.38
-5 -2 8 0.38 2.44
5 2 -8 -2.54 3.32
5 2 -8 0.63 2.89
-5 -2 8 2.73 2.71
5 2 -7 -1.53 3
-5 -2 7 1.28 2.7
-5 -2 7 5.8 4.47
-5 -2 6 5.15 3.2
5 2 -6 4.7 2.59
-5 -2 6 7.47 3.28
5 2 -6 -2.15 3.67
-5 -2 6 7.31 4.41
-5 -2 5 -1.55 2.93
-5 -2 5 1.19 2.17
5 2 -5 5.17 3.04
5 2 -5 3.4 2.83
-5 -2 5 -1.2 2.85
-5 -2 4 2.27 2.66
5 2 -4 -0.95 2.16
5 2 -4 0.68 2.3
5 2 -4 0.44 1.53
-5 -2 4 1.89 3.96
-5 -2 3 42.79 6.83
5 2 -3 40.54 6.52
5 2 -3 32.79 5.59
5 2 -3 34.2 5.6
-5 -2 3 36.78 6.48
-5 -2 2 -0.66 2.77
5 2 -2 3.11 2.85
5 2 -2 2.03 2.15
5 2 -2 2.61 2.76
5 2 -2 -0.68 2.05
-5 -2 2 2.45 2.69
5 2 -1 232.95 14.89
-5 -2 1 217.73 15.05
5 2 -1 205.19 14.86
-5 -2 1 205.86 13.46
5 2 -1 221.94 13.29
-5 -2 0 3.19 3.05
5 2 0 -0.05 5.3
5 2 0 8.36 4
5 2 0 7.22 2.9
-5 -2 0 2.61 1.94
5 2 0 14.8 4.66
-5 -2 -1 497.65 22.17
5 2 1 485.61 26.82
5 2 1 493.14 22.4
-5 -2 -1 505.48 19.23
5 2 1 479.18 17.86
5 2 1 498.03 19.32
-5 -2 -2 50.48 7.58
5 2 2 46.06 8.44
5 2 2 58.66 8.03
-5 -2 -2 44.35 5.74
5 2 2 56.42 6.35
5 2 2 46.4 5.48
-5 -2 -3 329.25 9.46
-5 -2 -3 383.65 19.53
5 2 3 370.45 23.44
5 2 3 373.23 19.97
5 2 3 345.66 13.35
5 2 3 354.62 14.8
5 2 4 8.13 4.13
5 2 4 9.43 4.92
-5 -2 -4 6.52 3.27
5 2 4 9.45 3.19
5 2 4 6.32 2.09
5 2 5 232.51 19.06
5 2 5 236.89 17.58
5 2 5 224.09 8.68
5 2 6 8.69 5.81
5 2 6 2.53 3.23
5 2 6 -0.05 1.01
5 2 7 145.02 15.04
5 2 8 25.47 7
5 2 9 11.88 5.4
5 2 10 4.16 4.01
5 2 11 -4.14 3.87
5 2 12 5.61 4.67
5 2 13 -1.92 5.48
5 2 14 3.98 4.99
5 2 15 5.97 7.57
5 2 16 17.58 8.22
5 2 17 1.61 5.05
5 2 18 16.71 9.13
5 2 19 2.87 7.29
5 2 19 19.18 9.36
-5 -3 23 13.28 9.42
-5 -3 23 -3.24 5.35
-5 -3 22 27.59 9.18
-5 -3 22 28.98 10.24
-5 -3 21 1.55 5.35
-5 -3 21 7.22 6.47
-5 -3 20 51.49 12.75
-5 -3 20 53.4 12.99
-5 -3 19 1.24 5.2
-5 -3 19 4.51 6.27
-5 -3 18 59.3 11.57
-5 -3 18 47.64 11.05
-5 -3 17 4.29 5.05
-5 -3 17 3.59 6.24
-5 -3 16 35.16 8.37
-5 -3 16 34.46 9.31
-5 -3 15 6.81 2.99
-5 -3 15 -3.11 3.77
-5 -3 14 6.8 4.01
5 3 -14 6.21 4.04
-5 -3 14 2.01 4.52
5 3 -13 28.98 8.42
-5 -3 13 36.9 7.77
-5 -3 13 38.72 8.78
5 3 -12 4.28 4.11
-5 -3 12 3.23 3.23
-5 -3 12 7.86 5.58
5 3 -11 114.18 13.33
-5 -3 11 118.13 11.46
-5 -3 11 110.06 13.81
-5 -3 10 9 3.72
-5 -3 10 7.95 2.96
5 3 -10 10.15 5.3
-5 -3 10 14 6.27
5 3 -9 51.89 3.13
-5 -3 9 60.09 8.3
5 3 -9 65.87 7.58
5 3 -9 61.88 9.71
-5 -3 9 58.79 7.86
-5 -3 9 57.7 9.42
5 3 -8 8.13 2.04
-5 -3 8 5.66 2.59
-5 -3 8 2.68 1.84
5 3 -8 8.4 3.4
-5 -3 8 3.78 3.08
-5 -3 7 5.95 2.88
-5 -3 7 5.42 2.66
5 3 -7 3.34 1.78
-5 -3 7 1.84 3.5
-5 -3 6 6.13 4.04
-5 -3 6 1.21 1.75
5 3 -6 2.34 1.61
-5 -3 6 4.3 3.35
-5 -3 5 138.78 12.18
5 3 -5 132.05 9.1
-5 -3 5 144.78 12.73
-5 -3 4 5.38 2.9
5 3 -4 1.9 1.78
5 3 -4 3.73 3.01
-5 -3 4 1.06 2.42
-5 -3 3 212.15 15.1
5 3 -3 205.66 12.27
-5 -3 3 238.56 14.82
5 3 -3 208.99 13.81
-5 -3 2 17.52 4.95
5 3 -2 24.05 4.52
5 3 -2 16.39 4.07
-5 -3 2 19.8 5.02
5 3 -2 16.83 4.01
-5 -3 1 259.21 16.35
-5 -3 1 256.94 14.35
5 3 -1 260.43 13.96
5 3 -1 275.55 15.31
5 3 0 -1.58 5.01
-5 -3 0 -0.78 3.41
5 3 0 -0.42 1.79
-5 -3 0 -3.41 2.19
5 3 0 3.13 2.19
-5 -3 -1 465.09 21.8
5 3 1 453.57 27.05
-5 -3 -1 449.6 17.94
5 3 1 433.39 16.59
5 3 1 449.12 18.6
5 3 2 12.09 5.14
-5 -3 -2 16.13 4.65
5 3 2 13.14 3.29
5 3 2 13.22 2.93
-5 -3 -2 18.46 3.52
-5 -3 -3 5.5 2.92
5 3 3 5.85 3.92
-5 -3 -3 5.89 2.56
5 3 3 4.74 1.69
-5 -3 -4 15.73 4.93
5 3 4 8.21 4.98
5 3 4 9.44 2.05
5 3 5 16.35 6.21
-5 -3 -5 24.35 5.63
5 3 5 21.17 2.5
5 3 6 55.73 10.3
-5 -3 -6 54.88 7.85
-5 -3 -7 5.06 3.36
5 3 7 0.13 3.1
5 3 8 93.95 12.87
-5 -3 -8 75.1 6.71
5 3 9 3 3.46
-5 -3 -9 -1.49 2.01
5 3 10 23.75 8.43
-5 -3 -10 26.36 3.9
5 3 11 2.87 4.58
-5 -3 -11 -2.1 2.2
5 3 12 17.53 6.84
5 3 13 4.15 6.24
5 3 14 -0.2 4.56
5 3 15 3.44 5.47
5 3 16 9.52 7.48
5 3 17 5.99 7.22
5 3 18 17.18 9.79
5 3 18 11.99 7.12
5 3 19 -7.91 7.61
-5 -4 24 7.86 6.51
-5 -4 24 4.05 5.83
-5 -4 23 0.37 5.11
-5 -4 23 0.31 5.08
-5 -4 22 12.11 7.25
-5 -4 22 5.62 4.89
-5 -4 21 22.84 8.42
-5 -4 21 4.37 5.61
-5 -4 20 -1.15 4.96
-5 -4 20 2.22 4.03
-5 -4 19 54.45 11.3
-5 -4 19 52.91 12.5
-5 -4 18 7.05 5.92
-5 -4 18 5.91 5.48
-5 -4 17 74.29 11.98
-5 -4 17 77.8 13.86
-5 -4 16 10.37 4.7
5 4 -16 18.09 7.65
-5 -4 16 5.92 4.61
-5 -4 15 398.15 24.01
5 4 -15 357.67 26.54
-5 -4 15 366.59 26.59
-5 -4 14 4.5 4.05
5 4 -14 8.31 5.57
-5 -4 14 0.89 4.42
-5 -4 13 569.81 24.81
-5 -4 13 610.89 26.83
5 4 -13 596.42 32.01
-5 -4 13 568.88 31.34
5 4 -12 2.72 1.6
-5 -4 12 -1.82 3.52
5 4 -12 2.84 4.8
-5 -4 12 3.59 3.05
-5 -4 12 9.44 5.25
5 4 -11 209.28 8.24
-5 -4 11 190.54 14.63
5 4 -11 157.36 15.64
-5 -4 11 195.27 13.92
-5 -4 11 194.02 17.62
5 4 -10 1.56 1.21
-5 -4 10 2.84 3.91
-5 -4 10 -0.27 1.9
5 4 -10 -0.16 4.52
-5 -4 10 -1.09 2.83
5 4 -9 49.26 4.57
-5 -4 9 48.25 7.6
-5 -4 9 47.47 6.41
-5 -4 9 47.77 8.18
5 4 -8 -1.55 1.46
-5 -4 8 2.07 3.19
-5 -4 8 -0.29 2.11
-5 -4 8 3.44 4.25
-5 -4 7 3.31 2.58
-5 -4 7 3.89 2.33
-5 -4 7 -5.18 3.75
5 4 -7 5.53 2.1
-5 -4 6 4.34 3.61
-5 -4 6 1.31 1.37
5 4 -6 0.57 1.19
-5 -4 6 -0.18 2.59
-5 -4 5 4.53 3.51
5 4 -5 -3.74 2.3
-5 -4 5 1.61 2.33
-5 -4 4 34.26 6.53
5 4 -4 44.66 5.17
-5 -4 4 36.2 6.39
5 4 -3 4.43 1.05
-5 -4 3 15.28 5.38
5 4 -3 11.79 2.87
5 4 -3 7.81 2.57
-5 -4 3 10.44 3.9
-5 -4 2 214.81 15.4
-5 -4 2 201.3 13.58
5 4 -2 228.71 13.74
5 4 -2 217 14.44
-5 -4 1 37.18 6.81
5 4 -1 38.95 6.23
5 4 -1 41.45 6.2
-5 -4 1 35.4 5.6
-5 -4 0 251.69 16.64
5 4 0 256.81 21.22
-5 -4 0 250.53 13.89
5 4 0 250.68 13.19
5 4 0 253.84 14.66
-5 -4 -1 107.85 10.81
5 4 1 99.5 13.01
-5 -4 -1 105.98 8.66
5 4 1 106.32 8.3
5 4 1 105.55 9.45
-5 -4 -2 385.7 20.08
5 4 2 335.98 24.58
-5 -4 -2 289.94 8.83
-5 -4 -2 355.96 14.97
5 4 2 349.6 13.71
-5 -4 -3 4.9 3.24
5 4 3 0.91 4.88
5 4 3 3.43 2.21
-5 -4 -3 -0.61 1.53
5 4 4 289.61 22.7
-5 -4 -4 325.74 18.79
-5 -4 -4 309.45 12.2
-5 -4 -4 338.9 16.18
5 4 5 4.14 4.68
-5 -4 -5 16.39 5.02
-5 -4 -5 9.68 3.3
-5 -4 -6 386.99 20.81
5 4 6 362.87 26.61
-5 -4 -6 422.34 17.69
5 4 7 22.26 8.45
-5 -4 -7 16.01 4.24
-5 -4 -7 14.17 3.51
-5 -4 -8 160.47 13.6
-5 -4 -8 142.8 10.32
5 4 9 3.23 4.06
-5 -4 -9 2.16 2.06
5 4 10 48.08 10.54
-5 -4 -10 49.9 6.1
5 4 11 5.72 6.06
5 4 12 -3.13 6.6
5 4 13 1.02 6.79
5 4 14 -3.68 6.22
5 4 15 2.4 5.99
5 4 16 2.82 5.68
5 4 16 -1.57 6.05
5 4 17 -1.67 6.12
5 4 17 15.51 8.71
5 4 18 -1.11 6.85
-5 -5 25 2.86 5.89
-5 -5 24 2.29 6.47
-5 -5 24 -0.68 4.89
-5 -5 23 16 8.52
-5 -5 23 0.72 4.6
-5 -5 22 10.17 7.71
-5 -5 22 -2.7 4.56
-5 -5 21 42.59 11.18
-5 -5 21 17.36 8.4
-5 -5 20 7.47 6.35
-5 -5 20 6.41 6.84
-5 -5 19 58.97 10.98
-5 -5 19 54.45 12.2
-5 -5 18 9.68 6.05
-5 -5 18 20.62 7.75
-5 -5 17 26.49 7.86
5 5 -17 21.73 8.14
-5 -5 17 16.92 8.32
-5 -5 16 0.81 3.9
5 5 -16 8.43 6.52
-5 -5 16 2 4.26
-5 -5 15 4.27 3.9
-5 -5 15 10.03 4.22
5 5 -15 1.83 4.49
-5 -5 15 3.07 6.04
5 5 -14 101.99 7.26
-5 -5 14 115.13 11.72
-5 -5 14 100.76 11.16
5 5 -14 100.25 13.84
-5 -5 14 110.94 14.45
5 5 -13 3.12 2.03
-5 -5 13 3.11 2.51
5 5 -13 4.78 4.89
-5 -5 13 4.51 2.53
-5 -5 13 0.71 3.63
5 5 -12 141.03 8.5
-5 -5 12 142.05 12.95
5 5 -12 133.84 15.33
-5 -5 12 139.62 11.5
-5 -5 12 141.97 15.63
5 5 -11 21.9 3.6
-5 -5 11 24.64 6.02
-5 -5 11 22.66 4.97
5 5 -11 18.83 5.72
-5 -5 11 26.36 6.98
5 5 -10 80.69 6.71
-5 -5 10 95.03 10.55
-5 -5 10 86.1 8.17
-5 -5 10 81.45 11.35
-5 -5 9 6.46 3.47
5 5 -9 7.52 2.53
-5 -5 9 6.05 2.18
-5 -5 9 8.33 4.17
-5 -5 8 102.76 10.99
-5 -5 8 97.91 7.59
-5 -5 8 89.51 10.99
-5 -5 7 8.1 4.43
-5 -5 7 6.51 2.04
-5 -5 7 2.67 4.51
-5 -5 6 5.59 4.29
-5 -5 6 1.63 2.76
5 5 -6 -1.27 1.14
5 5 -5 3.45 1.81
-5 -5 5 1.99 2.82
5 5 -5 9.35 2.29
-5 -5 5 1.97 2.11
5 5 -4 7.88 2.34
-5 -5 4 12.94 4.79
5 5 -4 5.54 1.76
-5 -5 4 6.14 3.32
5 5 -3 8.59 2.08
-5 -5 3 5.17 3.33
5 5 -3 10.64 2.53
-5 -5 3 5.66 2.8
5 5 -3 7.02 3.03
-5 -5 2 238.86 16.18
-5 -5 2 215.26 14.11
5 5 -2 229.32 13.98
-5 -5 1 33.94 6.64
5 5 -1 23.73 4.39
-5 -5 1 25.63 4.85
5 5 0 233.64 21.24
-5 -5 0 235.68 16.5
-5 -5 0 217.79 12.83
5 5 0 237.05 12.92
5 5 1 70.22 11.62
-5 -5 -1 59.37 9.04
-5 -5 -1 46.79 2.94
-5 -5 -1 61.69 6.85
5 5 1 67.45 6.8
5 5 2 32.38 7.63
-5 -5 -2 28.83 6.39
-5 -5 -2 23.16 3.18
-5 -5 -2 29.5 4.55
-5 -5 -2 21.95 4.66
5 5 3 17.39 6.24
-5 -5 -3 16.53 5.24
-5 -5 -3 17.33 4.45
-5 -5 -3 9.73 2.52
-5 -5 -4 1.32 3.21
5 5 4 4.02 4.93
-5 -5 -4 0.76 2.05
-5 -5 -4 0.18 1.17
-5 -5 -5 187.37 15.08
5 5 5 178.44 18.41
-5 -5 -5 199.51 13.25
-5 -5 -6 4.63 3.83
5 5 6 4.74 5.73
-5 -5 -6 2.53 2.98
-5 -5 -7 195.63 15.22
5 5 7 181.69 19.22
-5 -5 -7 204.41 13.41
-5 -5 -8 53.91 8.59
-5 -5 -8 45.29 6.53
-5 -5 -9 86.24 10.46
-5 -5 -9 86.8 8.87
5 5 10 14.81 8.08
-5 -5 -10 13.02 3.49
5 5 11 41.27 11.72
5 5 12 7.76 4.67
5 5 13 4.69 4.53
5 5 13 22.81 8.53
5 5 14 8.99 6.84
5 5 14 6.32 4.51
5 5 15 0.69 4.7
5 5 15 13.16 7.53
5 5 16 6.18 5.57
5 5 16 6.66 4.44
5 5 17 2.73 6.76
5 5 17 7.2 7.5
-5 -6 24 5.47 6.19
-5 -6 23 5.3 5.28
-5 -6 23 5.61 4.42
-5 -6 22 15.3 7.44
-5 -6 22 3.33 4.53
-5 -6 21 5.71 5.85
-5 -6 21 5.86 5.74
-5 -6 20 32.25 8.93
-5 -6 20 30.42 9.72
-5 -6 19 19.39 6.99
-5 -6 19 12.41 5.54
5 6 -18 42.56 10.63
-5 -6 18 41.01 8.91
-5 -6 18 43.37 11.07
-5 -6 17 5.04 3.44
-5 -6 17 7.97 4.02
5 6 -17 6.01 3.92
-5 -6 17 6.81 5.54
-5 -6 16 113.23 11.88
-5 -6 16 124.09 12.91
5 6 -16 114.45 15.44
-5 -6 16 109.58 14.97
-5 -6 15 16.16 4.67
-5 -6 15 21.62 6.04
5 6 -15 17.02 6.41
-5 -6 15 5.51 4.46
5 6 -14 262.77 13.08
-5 -6 14 273.75 18.29
-5 -6 14 276.1 17.24
5 6 -14 254.48 21.7
-5 -6 14 251.63 21.4
5 6 -13 32.86 4.82
-5 -6 13 32.03 6.98
5 6 -13 30.28 7.22
-5 -6 13 42.47 6.65
-5 -6 13 32.29 7.74
5 6 -12 118.73 8.94
-5 -6 12 120.54 12.49
5 6 -12 99.51 13.06
-5 -6 12 120.17 10.16
-5 -6 12 125.51 14.94
5 6 -11 3.28 2.38
-5 -6 11 9.85 4.49
-5 -6 11 5.19 2.81
-5 -6 11 7.23 4.67
5 6 -10 94.13 8.46
-5 -6 10 102.22 11.49
-5 -6 10 84.29 7.31
-5 -6 10 85.63 11.23
5 6 -9 1.46 2.31
-5 -6 9 3.12 3.07
-5 -6 9 2.72 1.61
-5 -6 9 4.53 2.98
-5 -6 8 0.04 2.58
-5 -6 8 0.45 1.11
-5 -6 8 0.44 3.46
-5 -6 7 3.85 2.86
5 6 -7 1.52 2.04
-5 -6 7 -0.5 2.66
5 6 -6 4.59 2.25
-5 -6 6 3.61 3.53
5 6 -5 7.22 2.45
-5 -6 5 1.42 3.04
5 6 -4 1.5 1.6
-5 -6 4 2.73 2.93
5 6 -3 9.27 2.56
5 6 -3 13.77 2.53
-5 -6 3 9.57 3.69
-5 -6 2 21.18 4.6
5 6 -2 23.14 4.65
5 6 -1 75.47 7.73
-5 -6 1 83.07 8.55
-5 -6 0 44.37 7.68
-5 -6 0 31.24 2.87
-5 -6 0 34.63 5.53
-5 -6 0 31.88 6.39
-5 -6 -1 216.46 16.22
5 6 1 206.55 20.84
-5 -6 -1 158.67 7.72
-5 -6 -1 187.06 11.71
-5 -6 -1 216.03 15.03
5 6 2 22.84 7.69
-5 -6 -2 32.32 6.52
-5 -6 -2 22.92 3.75
-5 -6 -2 36.39 6.68
-5 -6 -2 31.53 4.61
-5 -6 -3 171.7 15.07
5 6 3 165.5 18.2
-5 -6 -3 171.52 9.78
-5 -6 -3 189.66 14.03
-5 -6 -4 21.08 5.56
5 6 4 25.39 8.38
-5 -6 -4 25.6 3.56
-5 -6 -4 33.79 6.38
5 6 5 213.56 21.21
-5 -6 -5 271.36 18.19
-5 -6 -5 243.44 9.19
-5 -6 -5 256.41 16.67
-5 -6 -6 5.9 3.63
5 6 6 2.22 3.68
-5 -6 -6 -0.39 2.75
-5 -6 -7 247.54 17.87
5 6 7 205.64 21
-5 -6 -7 269.16 16.44
-5 -6 -8 15.74 5.31
-5 -6 -8 9.67 3.6
-5 -6 -9 27.48 6.2
-5 -6 -9 31.85 6.2
-5 -6 -10 -3.03 3.17
5 6 10 4.74 4.76
-5 -6 -10 9.01 3.65
5 6 11 5.97 5.96
5 6 11 3.96 5.28
5 6 12 3.15 5.65
5 6 12 9.69 6.56
5 6 13 -9.62 6.09
5 6 13 7.33 4.97
5 6 14 0.35 7.43
5 6 14 -2.4 4.54
5 6 15 13.96 9.89
5 6 15 3.26 4.99
5 6 16 -9.48 8.53
5 6 16 22.4 9.79
-5 -7 24 -8.69 6.93
-5 -7 23 3.93 6.6
-5 -7 22 11.51 7.61
-5 -7 21 5.91 4.66
-5 -7 21 12.02 7.31
-5 -7 20 28.45 8.36
-5 -7 20 15.02 7.79
5 7 -19 12.78 6.59
-5 -7 19 12.82 6.27
-5 -7 19 10.45 5.74
5 7 -18 12.34 8.17
-5 -7 18 2.7 2.93
-5 -7 18 10.28 5.34
-5 -7 17 25.46 6.32
-5 -7 17 29.75 6.97
5 7 -17 22.4 8.02
-5 -7 17 22.31 5.99
-5 -7 16 9.57 4.19
-5 -7 16 13.49 4.95
5 7 -16 18.65 7.54
-5 -7 16 10.7 4.63
-5 -7 15 236.15 17.6
-5 -7 15 242.54 16.3
5 7 -15 244.64 22.44
-5 -7 15 236.93 21.02
5 7 -14 7.51 3.25
-5 -7 14 15.19 6.46
-5 -7 14 4.17 3.24
5 7 -14 -5.89 4.34
-5 -7 14 8.69 5.42
5 7 -13 99.58 8.99
-5 -7 13 99.05 11.59
5 7 -13 86.83 12.36
-5 -7 13 111.82 9.79
-5 -7 13 101.07 13.87
5 7 -12 33.73 5.74
-5 -7 12 32.31 6.72
-5 -7 12 26.47 4.66
-5 -7 12 26.55 7.81
5 7 -11 6.12 2.9
-5 -7 11 8.47 4.42
-5 -7 11 5.95 2.35
-5 -7 11 4.13 4.14
5 7 -10 26.19 5.43
-5 -7 10 28.26 3.79
-5 -7 10 29.9 6.41
5 7 -9 33.6 6.09
-5 -7 9 27.83 2.95
-5 -7 9 32.71 7.47
5 7 -8 16.68 4.4
-5 -7 8 12.74 5.08
5 7 -7 9.71 3.33
-5 -7 7 10.6 4.54
5 7 -6 7.58 2.68
-5 -7 6 5.8 2.95
5 7 -5 10.38 2.88
-5 -7 5 10.81 4.18
5 7 -4 -0.4 1.67
-5 -7 4 4.32 3.73
5 7 -3 32.69 2.62
-5 -7 3 32.8 6.14
5 7 -2 7.87 1.99
-5 -7 2 4.76 3.06
-5 -7 2 0.69 3.65
-5 -7 1 20.38 2.91
-5 -7 1 22.57 5.11
-5 -7 1 13.4 4.5
-5 -7 0 11.14 2.41
-5 -7 0 13.46 3.65
-5 -7 0 9.1 3.53
5 7 1 18.39 6.95
-5 -7 -1 7.09 2.46
-5 -7 -1 9.88 3.07
-5 -7 -1 8.14 3.55
5 7 2 88.66 14.11
-5 -7 -2 72.45 7.54
-5 -7 -2 83.91 7.89
-5 -7 -2 92.83 10.45
-5 -7 -3 27.92 7.07
5 7 3 8.37 4.79
-5 -7 -3 12.27 4.56
-5 -7 -3 17.05 5.1
-5 -7 -3 17.08 3.47
5 7 4 132.6 17.4
-5 -7 -4 155.19 14.37
-5 -7 -4 155.14 8.89
-5 -7 -4 150.4 13.77
-5 -7 -5 7.03 3.81
5 7 5 -7.82 6.13
-5 -7 -5 5.37 3.94
-5 -7 -5 2.35 1.27
5 7 6 141.33 18.16
-5 -7 -6 190 15.94
5 7 6 188.98 16.51
-5 -7 -6 213.75 15.64
-5 -7 -7 28.36 6.77
5 7 7 22.42 7.81
5 7 7 26.1 7.5
-5 -7 -7 33.64 6.39
-5 -7 -8 77.06 10.14
-5 -7 -8 66.33 9.09
5 7 8 54.6 10.61
-5 -7 -9 3.86 4.05
5 7 9 1.71 3.81
-5 -7 -9 3.93 3.75
-5 -7 -10 39.47 7.63
5 7 10 37.39 8.95
-5 -7 -10 33.6 6.87
5 7 11 2.23 3.97
5 7 12 0.3 4.94
5 7 12 4.23 5.29
5 7 13 14.07 8.43
5 7 13 0.44 4.8
5 7 14 -2.42 4.81
5 7 14 8.03 5.9
5 7 15 10.33 4.89
5 7 15 5.98 5.43
-5 -8 24 -0.82 5.13
-5 -8 23 -3.57 4.69
-5 -8 22 3.55 5.63
-5 -8 21 12.77 7.86
5 8 -20 -1.07 5.03
-5 -8 20 1.73 5.01
5 8 -19 27.5 11.1
-5 -8 19 24.58 6.21
-5 -8 19 19.06 7.46
-5 -8 18 -1.75 3.41
-5 -8 18 4.99 3.3
5 8 -18 0.79 6.54
-5 -8 18 -4.44 5.96
-5 -8 17 33.73 7.14
-5 -8 17 31.96 6.95
5 8 -17 36.1 9.71
-5 -8 17 29.38 8.99
-5 -8 16 41.63 8.03
-5 -8 16 42.75 7.43
5 8 -16 23.23 8.39
-5 -8 16 26.61 7.95
-5 -8 15 43.55 8.26
-5 -8 15 47.28 7.05
5 8 -15 34.43 9.55
-5 -8 15 52.46 11.52
-5 -8 14 -0.36 3.41
5 8 -14 1.01 2.08
5 8 -14 8.91 4.76
-5 -8 14 3.11 2.85
-5 -8 14 -3.15 3.84
5 8 -13 65.59 8.71
-5 -8 13 77.44 10.65
-5 -8 13 59.94 6.35
-5 -8 13 65.1 10.8
5 8 -12 6.02 3.39
-5 -8 12 4.17 1.85
-5 -8 12 0.14 3.01
5 8 -11 8.58 3.3
-5 -8 11 12.77 2.47
-5 -8 11 29.77 7.49
5 8 -10 6.7 3.43
-5 -8 10 8.54 1.5
-5 -8 10 14.76 6.03
-5 -8 9 2.94 3.4
5 8 -8 15.61 4.62
-5 -8 8 9.63 3.98
5 8 -7 1.53 2.09
-5 -8 7 -0.44 4.05
5 8 -6 0.42 1.97
-5 -8 6 3.99 2.65
5 8 -5 0.36 2.03
-5 -8 5 -1.97 3.13
5 8 -4 1.21 2.54
-5 -8 4 1.74 2.53
5 8 -3 3.13 1.27
-5 -8 3 -0.26 2.64
-5 -8 3 -0.35 3.52
-5 -8 2 53.25 5.39
5 8 -2 64.04 4.99
-5 -8 2 51.7 8.29
-5 -8 2 63.25 8.09
-5 -8 1 -0.41 1.22
5 8 -1 3.8 2.23
-5 -8 1 -1.34 4.03
-5 -8 1 2.04 2.34
-5 -8 0 138.38 9.17
5 8 0 164.42 10.46
-5 -8 0 159.2 11.87
-5 -8 0 187.64 15.54
5 8 1 17.88 7.87
-5 -8 -1 14.99 3.58
5 8 1 11.74 3.46
-5 -8 -1 17.06 4.02
-5 -8 -1 14.43 4.8
5 8 2 33.43 9.02
-5 -8 -2 17.76 3.9
5 8 2 32.45 5.66
-5 -8 -2 26.73 4.56
-5 -8 -2 24.84 6.63
5 8 3 49.94 11.18
-5 -8 -3 34.76 6.09
5 8 3 46.24 7.27
-5 -8 -3 43.35 8.1
-5 -8 -3 43.45 5.66
-5 -8 -4 93.58 11.27
5 8 4 88.74 14.49
5 8 4 114.68 12.37
-5 -8 -4 106.78 7.83
-5 -8 -4 114.23 12.63
-5 -8 -5 6.67 3.64
5 8 5 8.3 6.8
5 8 5 7.87 4.71
-5 -8 -5 5.22 1.85
-5 -8 -5 6.91 4.47
5 8 6 89.36 14.73
-5 -8 -6 109.82 13.28
5 8 6 120.76 13.17
-5 -8 -6 125.27 13.29
-5 -8 -7 4.67 4.15
5 8 7 -2.31 3.87
5 8 7 10.08 5.34
-5 -8 -7 10.57 4.91
-5 -8 -8 7.89 4.69
5 8 8 1.16 3.72
5 8 8 10.01 5.3
-5 -8 -8 13.16 4.4
-5 -8 -9 2.05 3.56
5 8 9 10.2 5.34
-5 -8 -9 1.68 2.83
-5 -8 -10 7.69 4.71
5 8 10 2.13 3.9
5 8 11 17.52 7.37
5 8 12 7.08 7.12
5 8 13 -4.33 6.7
5 8 13 2.88 4.43
5 8 14 4.93 7.52
5 8 14 0.17 5.86
5 8 15 0.88 5.16
-5 -9 24 11.93 8.17
-5 -9 23 6.04 5.63
-5 -9 22 8.86 5.96
5 9 -21 2.1 5.58
-5 -9 21 -2.17 5.65
5 9 -20 0.98 6.6
-5 -9 20 3.18 5.26
5 9 -19 12.22 7.46
-5 -9 19 0.31 3.63
-5 -9 18 13.99 5.15
5 9 -18 9.83 6.75
-5 -9 18 19.15 8.42
-5 -9 17 29.48 7.33
5 9 -17 39.51 11.45
-5 -9 17 27.75 9.67
-5 -9 16 157.13 15.55
5 9 -16 128.59 17.21
-5 -9 16 130.43 17.04
-5 -9 15 6.22 4.56
5 9 -15 -0.4 3.65
-5 -9 15 2.82 2.39
-5 -9 15 12.74 6.65
5 9 -14 119.59 15.6
-5 -9 14 131.93 9.49
-5 -9 14 123.26 15.81
-5 -9 13 2.6 1.74
-5 -9 13 8.07 5.47
-5 -9 12 51.19 4.24
-5 -9 12 55.11 10.3
-5 -9 11 0.83 3.03
-5 -9 10 83.84 12.08
-5 -9 9 6.41 4.73
5 9 -8 73.13 8.98
-5 -9 8 67.16 10.67
5 9 -7 2.77 2.58
-5 -9 7 -4.25 3.09
5 9 -6 4.02 2.78
-5 -9 6 2.61 2.53
5 9 -5 5.42 2.93
-5 -9 5 2.11 2.83
-5 -9 4 2.73 3.11
-5 -9 4 -1.86 4.05
5 9 -3 -0.43 1.14
-5 -9 3 0.02 2.39
-5 -9 3 2.11 2.81
-5 -9 2 -0.23 1.53
5 9 -2 1.77 1.5
-5 -9 2 2.03 2.96
-5 -9 2 0.19 2.12
-5 -9 1 6.04 2.5
5 9 -1 0.07 1.74
-5 -9 1 1.15 2.31
-5 -9 1 -2.04 3.73
-5 -9 0 1.36 1.76
5 9 0 1.64 2
-5 -9 0 -0.5 1.6
-5 -9 0 2.35 3.3
-5 -9 -1 50.91 6.63
5 9 1 82.84 14.75
5 9 1 63.44 7.71
-5 -9 -1 65.29 9.55
-5 -9 -1 66.1 7.57
5 9 2 29.91 10.44
-5 -9 -2 18.24 4.99
5 9 2 17.63 4.21
-5 -9 -2 25.13 4.75
-5 -9 -2 15.64 5.41
-5 -9 -3 105 11.29
5 9 3 114.44 16.62
5 9 3 123.03 11.92
-5 -9 -3 126.61 9.47
-5 -9 -3 129.88 13.81
5 9 4 4.26 3.88
-5 -9 -4 -0.38 2.69
-5 -9 -4 4.15 2.26
5 9 4 16.01 5.39
-5 -9 -4 8.26 5.2
-5 -9 -5 99.3 12.82
5 9 5 112.5 17.32
5 9 5 146.26 14.24
-5 -9 -5 136.5 14.29
-5 -9 -6 17.72 6.43
5 9 6 12.38 8.16
5 9 6 0.09 3.23
-5 -9 -6 7.42 4.28
-5 -9 -7 91.39 11.85
5 9 7 76.62 15.04
5 9 7 98.06 13.13
-5 -9 -7 91.67 11.91
5 9 8 1.83 3.98
-5 -9 -8 1.79 3.25
5 9 8 -0.18 4.29
-5 -9 -8 -1.34 3.13
-5 -9 -9 20.92 6.49
5 9 9 22.19 7.24
-5 -9 -9 18.77 6.08
5 9 10 7.43 5.53
5 9 11 2.97 4.97
5 9 12 0.87 3.88
5 9 13 0.95 6.84
5 9 13 -4.45 4.31
5 9 14 -6.15 6.92
-5 -10 23 -4.14 7.1
-5 -10 22 8.13 7.02
5 10 -21 -1.61 5.1
-5 -10 21 11.74 7.42
5 10 -20 44.41 12.16
-5 -10 20 41.55 11.01
5 10 -19 -3.05 4.39
-5 -10 19 2.8 4.17
-5 -10 18 46.49 9.27
5 10 -18 37.21 9.27
-5 -10 18 27.3 8.98
-5 -10 17 6.83 4.62
5 10 -17 3.87 5.57
-5 -10 17 1.43 4.69
5 10 -16 63.67 12.07
-5 -10 16 82.57 13.86
5 10 -15 -6.69 5.2
-5 -10 15 0.96 5.49
-5 -10 14 40.26 10
-5 -10 13 8.23 5.94
-5 -10 12 3.13 4.41
-5 -10 11 6.9 4.55
-5 -10 10 17.82 6.5
-5 -10 9 87.46 12
-5 -10 8 2.92 4.12
5 10 -7 65.94 8.77
-5 -10 7 67.36 10.43
5 10 -6 -0.82 2.72
-5 -10 6 9.17 4.71
5 10 -5 28.96 6.53
-5 -10 5 29.45 6.72
-5 -10 5 34.03 7.7
-5 -10 4 -2.3 4.03
-5 -10 4 -1.92 3.13
-5 -10 3 -0.49 1.64
5 10 -3 1.8 1.46
-5 -10 3 -3.44 3.2
-5 -10 2 3.26 2.16
5 10 -2 6.57 2.48
-5 -10 2 -0.85 2.6
-5 -10 2 3.96 3.83
-5 -10 1 36.82 5.49
5 10 -1 43.15 5.61
-5 -10 1 47.61 7.47
-5 -10 1 50.13 9.02
-5 -10 0 2.48 1.72
5 10 0 3.61 5.26
5 10 0 7.73 3.34
-5 -10 0 3.2 3.17
-5 -10 0 14.12 4.42
-5 -10 -1 38.95 6.39
5 10 1 35.59 8.86
5 10 1 42.06 6.37
-5 -10 -1 44.69 8.7
-5 -10 -1 45.03 6.43
-5 -10 -2 5.79 3.35
5 10 2 14.54 5.63
5 10 2 2.53 2.27
-5 -10 -2 11.42 3.49
-5 -10 -2 4.04 4.54
-5 -10 -3 76.89 10.22
5 10 3 83.06 15.45
5 10 3 90.4 10.92
-5 -10 -3 84.34 8.18
-5 -10 -3 99.54 12.88
-5 -10 -4 -1.81 2.42
5 10 4 -6.09 4.53
5 10 4 0.33 2.51
-5 -10 -4 2.77 4.4
-5 -10 -5 29.17 7.23
5 10 5 34.31 10.19
5 10 5 35.93 7.74
-5 -10 -5 42.48 9.31
-5 -10 -6 -5.16 5.9
5 10 6 3.99 7.33
5 10 6 8.97 5.51
-5 -10 -6 2.25 3.78
-5 -10 -7 -4.43 3.88
5 10 7 -8.36 6.05
-5 -10 -7 1.01 3.57
-5 -10 -8 22.37 7.14
5 10 8 4.75 4.7
-5 -10 -8 12.25 5.75
-5 -10 -9 4.71 5.95
5 10 9 0.87 3.5
-5 -10 -9 -0.71 3.1
5 10 10 6.6 5.86
5 10 11 -2.83 4.3
5 10 12 6.45 5.94
5 10 13 -0.9 4.57
-5 -11 23 3.68 5.79
5 11 -22 13.78 8.35
-5 -11 22 1.99 5.37
5 11 -21 -10.59 7.29
-5 -11 21 3.27 6.26
5 11 -20 -1.67 4.96
-5 -11 20 2.3 6.4
-5 -11 19 7.74 3.62
5 11 -19 -5.42 6.06
-5 -11 19 9.9 6.03
-5 -11 18 3.24 4.46
5 11 -18 2.98 5.25
-5 -11 18 10.45 7.92
5 11 -17 36.44 10.16
-5 -11 17 59.36 11.91
5 11 -16 -3.77 5.98
-5 -11 16 2.55 3.98
-5 -11 15 124.07 16.27
-5 -11 14 4.52 5.99
-5 -11 13 191.68 19.52
-5 -11 12 6.68 5.36
-5 -11 11 276.44 22.28
-5 -11 10 13.75 5.57
-5 -11 9 239.25 19.99
-5 -11 8 17.25 6.09
-5 -11 7 89.03 11.88
5 11 -6 1.1 2.89
-5 -11 6 -1.12 3.13
-5 -11 6 -1.92 3.62
-5 -11 5 6.74 2.97
-5 -11 5 6.04 3.1
-5 -11 4 1.27 2.21
-5 -11 4 -1.42 3.3
-5 -11 4 0.44 3.51
-5 -11 3 -0.61 1.86
5 11 -3 1.06 2.16
-5 -11 3 1.44 3.08
-5 -11 2 2.98 2.75
5 11 -2 0.84 2.33
-5 -11 2 -2.52 4.29
-5 -11 2 -1.8 4.26
-5 -11 1 3.46 2.16
5 11 -1 4.08 2.82
-5 -11 1 1.06 2.89
-5 -11 1 -0.79 3.78
-5 -11 0 14.37 4.23
5 11 0 16.25 7.89
5 11 0 21.95 5.47
-5 -11 0 21.72 6.67
-5 -11 0 18.13 4.74
-5 -11 -1 -4.54 3.44
5 11 1 3.98 4.88
5 11 1 1.83 2.34
-5 -11 -1 1.26 2.19
-5 -11 -1 4.25 4.64
-5 -11 -2 25.38 6.18
5 11 2 17.97 8.24
5 11 2 26.83 6.21
-5 -11 -2 28.91 5.59
-5 -11 -2 31.55 8.62
-5 -11 -3 5.12 3.51
5 11 3 -4.72 6.27
5 11 3 7.13 4.01
-5 -11 -4 81.79 11.63
5 11 4 109.87 17.47
5 11 4 100.04 12.82
-5 -11 -4 112.46 14.34
-5 -11 -5 -4 3.07
5 11 5 3.57 4.1
5 11 5 -1.41 4.38
-5 -11 -5 7.43 3.76
5 11 6 73.3 14.55
5 11 6 98.89 13.58
-5 -11 -6 104.24 14.18
5 11 7 17.93 9
-5 -11 -7 13.58 6.05
5 11 7 9.9 5.43
-5 -11 -7 2.42 3.05
-5 -11 -8 42.39 9.29
5 11 8 26.83 8.28
-5 -11 -8 41.82 9.14
5 11 9 6.14 6.27
5 11 10 2.88 4.23
5 11 11 6.77 6.3
5 11 12 7.53 6.24
5 12 -22 12.1 8.32
-5 -12 22 -8.73 5.48
5 12 -21 3.78 6.67
-5 -12 21 12.95 9.12
5 12 -20 -4.28 4.77
-5 -12 20 -2.51 6.29
5 12 -19 21.03 9.29
-5 -12 19 12.22 6.78
5 12 -18 3.47 4.73
-5 -12 18 4.45 7.08
5 12 -17 69.55 14.04
-5 -12 17 84.58 14.51
5 12 -16 1.73 4.36
-5 -12 16 5.73 6.49
-5 -12 15 68.88 12.48
-5 -12 14 5.75 5.7
-5 -12 13 2.33 4.2
-5 -12 12 14.56 6.79
-5 -12 11 13.66 6.58
-5 -12 10 145.85 16.57
-5 -12 9 1.16 3.85
-5 -12 8 118.99 14.61
-5 -12 7 -1.46 4.56
-5 -12 7 11.06 4.06
-5 -12 6 45.88 9.13
-5 -12 6 36.19 7.68
-5 -12 5 8.99 4.77
-5 -12 5 8.8 4.5
-5 -12 4 14.52 4.32
-5 -12 4 18.67 5.87
-5 -12 4 26.63 7.2
-5 -12 3 3.76 3.11
5 12 -3 2.87 2.19
-5 -12 3 -7.71 4.96
-5 -12 3 -2.55 4.76
-5 -12 2 4.86 2.73
5 12 -2 -3.27 2.74
-5 -12 2 -5.17 4.17
-5 -12 2 5.02 4.51
-5 -12 1 1.04 3.06
5 12 -1 -1.41 3.09
-5 -12 1 -3.43 4.66
-5 -12 1 -4.12 3.65
-5 -12 0 16.94 4.67
5 12 0 24.42 8.75
5 12 0 20.31 5.32
-5 -12 0 21.83 7.2
-5 -12 0 19.55 5.13
-5 -12 -1 2.68 2.7
5 12 1 7.99 5.88
5 12 1 0.64 2.73
-5 -12 -1 -0.76 2.23
-5 -12 -1 8.76 5.5
-5 -12 -2 43.29 8.42
5 12 2 45.91 10.79
5 12 2 54.16 9.12
-5 -12 -2 63.36 11.39
-5 -12 -3 6.81 4.16
5 12 3 3.42 4.37
5 12 3 7.76 4.23
-5 -12 -3 13.15 6.22
5 12 4 10.34 6.89
5 12 4 14.63 5.32
-5 -12 -4 13.78 6.62
5 12 5 -2.11 4.57
5 12 5 12.72 6.31
-5 -12 -5 3.05 4.47
5 12 6 -3.73 6.21
5 12 6 9.11 5.4
-5 -12 -6 -0.79 3.4
5 12 7 12.5 7.29
-5 -12 -7 7.51 5.95
5 12 7 10.29 5.85
-5 -12 -7 16.8 6.74
5 12 8 8.05 5.77
-5 -12 -8 4.3 3.54
5 12 9 31.05 10.23
5 12 10 -1.89 4.26
5 12 11 18.94 9.23
5 12 12 12.46 8.27
5 13 -22 -0.92 4.7
5 13 -21 -0.67 5.2
-5 -13 21 9.82 7.9
5 13 -20 0.39 5.64
-5 -13 20 3.61 5.88
5 13 -19 3.31 5.23
-5 -13 19 1.74 4.54
5 13 -18 8.41 6.11
-5 -13 18 5.8 4.98
5 13 -17 0.42 4.55
-5 -13 17 10.24 7.42
-5 -13 16 47.1 11.12
-5 -13 15 19.25 6.89
-5 -13 14 109.67 15.69
-5 -13 13 1.69 3.69
-5 -13 12 164.71 18.73
-5 -13 11 14.49 5.85
-5 -13 10 209.92 19.98
-5 -13 9 3.03 4.54
-5 -13 8 104.55 14.15
-5 -13 8 103.87 14.3
-5 -13 7 -2.79 4.98
-5 -13 7 -3.46 4.94
-5 -13 6 27.32 7.5
-5 -13 6 26.89 7.21
-5 -13 5 7.23 4.06
-5 -13 5 -4.79 4.95
-5 -13 5 5.68 3.87
-5 -13 4 1.49 3.25
-5 -13 4 -8.64 6.62
-5 -13 4 -2.68 4.49
-5 -13 3 4.83 3.37
-5 -13 3 -0.21 3.59
-5 -13 3 1.43 3.13
-5 -13 2 2.61 2.47
-5 -13 2 2.72 3.36
-5 -13 2 -4.48 4.1
-5 -13 1 2.25 2.18
5 13 -1 0.76 2.53
-5 -13 1 7.3 4.99
-5 -13 1 6.81 3.46
-5 -13 0 2.57 2.8
5 13 0 9.8 7.7
5 13 0 0.82 3.12
-5 -13 0 -0.08 2.63
-5 -13 0 4.81 5.27
5 13 1 7.9 7.23
5 13 1 3.04 3.46
-5 -13 -1 7.16 5.83
5 13 2 -0.5 5.84
5 13 2 5.75 4.88
-5 -13 -2 3.59 4.67
5 13 3 51.22 12.91
5 13 3 54.37 9.63
-5 -13 -3 52.83 11.23
5 13 4 8.25 7.83
5 13 4 10.48 5
-5 -13 -4 1.23 3.7
5 13 5 33.99 8.9
5 13 5 47.54 10.59
-5 -13 -5 46.39 10.21
5 13 6 7.65 5.19
5 13 6 2.78 4.89
-5 -13 -6 7.68 5.72
5 13 7 9.3 7.86
5 13 7 18.74 8.84
-5 -13 -7 1.71 3.58
5 13 8 11.54 7.41
5 13 9 43.6 11.95
5 13 10 0.58 5.72
5 13 11 23.3 10.14
5 14 -22 8.62 6.58
5 14 -21 -2.4 6.04
-5 -14 21 -2 6.6
5 14 -20 1.36 5.13
-5 -14 20 9.89 7.15
5 14 -19 -2.08 7.42
-5 -14 19 3.21 4.62
5 14 -18 3.97 5.52
-5 -14 18 38.59 11.14
5 14 -17 16.94 7.82
-5 -14 17 9.55 5.9
-5 -14 16 12.56 6.36
-5 -14 15 -0.54 4.17
-5 -14 14 14.95 6.19
-5 -14 13 27.5 9.73
-5 -14 12 4.91 4.38
-5 -14 11 60.84 12.12
-5 -14 10 9.1 5.29
-5 -14 9 75.66 12.1
-5 -14 9 71.84 13.39
-5 -14 8 19.6 7.24
-5 -14 8 19.71 6.7
-5 -14 7 17.65 6.63
-5 -14 7 16.66 5.12
-5 -14 6 -1.49 3.63
-5 -14 6 -1.27 4
-5 -14 5 10.08 4.1
-5 -14 5 7.52 4.3
-5 -14 5 12.61 5.79
-5 -14 4 3.16 3.45
-5 -14 4 -5.8 5.66
-5 -14 4 -2.91 4.38
-5 -14 3 6.31 3.94
-5 -14 3 -3.03 4.49
-5 -14 3 8.98 5.6
-5 -14 2 3.48 3
-5 -14 2 1.74 4.35
-5 -14 2 -2.05 3.59
5 14 -1 1.39 5.33
-5 -14 1 10.48 6.16
-5 -14 1 -0.83 3.19
-5 -14 0 -2.58 2.72
-5 -14 0 -5.58 6.05
5 14 1 1.1 6.77
-5 -14 -1 6.67 5.16
5 14 2 2.69 6.58
-5 -14 -2 3.47 5
5 14 3 -4.3 6.57
-5 -14 -3 6.29 5.85
5 14 4 8.11 5.08
-5 -14 -4 17.24 7.78
5 14 5 -0.16 4.4
-5 -14 -5 -4.1 5.31
-5 -14 -6 19.85 8.07
-5 -14 -7 9.67 6.68
5 15 -21 9.12 6.93
5 15 -20 -2.7 5.3
-5 -15 20 10.45 8.17
5 15 -19 2.83 5.24
-5 -15 19 2.7 4.73
5 15 -18 -4.92 7.22
-5 -15 18 2.93 6.17
-5 -15 17 27.57 9.85
-5 -15 16 2.13 4.62
-5 -15 15 45.29 11.63
-5 -15 14 29.23 9.62
-5 -15 13 37.73 10.83
-5 -15 12 -0.53 4.16
-5 -15 11 76.54 12.98
-5 -15 10 -7.51 5.84
-5 -15 9 35.76 9.08
-5 -15 9 39.78 10.38
-5 -15 8 1.42 4.78
-5 -15 8 -4.4 4.67
-5 -15 7 -2.44 4.25
-5 -15 7 -6.15 5.64
-5 -15 6 3.69 3.84
-5 -15 6 -0.28 5.17
-5 -15 5 -0.97 2.28
-5 -15 5 -3.31 5.48
-5 -15 5 -1.44 3.21
-5 -15 4 -5.28 4.83
-5 -15 4 5.37 4.89
-5 -15 3 3.68 3.88
-5 -15 3 4.46 5.11
-5 -15 2 11.74 6.44
-5 -15 2 -4.68 4.1
5 15 -1 -5.67 7.36
-5 -15 1 6.46 4.57
-5 -15 1 -6.97 4.57
5 15 0 2.19 6.76
-5 -15 0 0.02 4.19
5 15 1 3.94 7.22
-5 -15 -1 9.97 6.95
5 15 2 18.43 9.62
-5 -15 -2 13.32 6.3
5 15 3 12.02 8.44
-5 -15 -3 -4.05 3.97
-5 -15 -4 19.05 7.02
-5 -15 -5 15.69 7.86
-5 -15 -6 12.19 7.33
5 16 -20 -8.19 9.42
5 16 -19 0.82 6.16
-5 -16 19 1.28 4.27
5 16 -18 2.01 5.23
-5 -16 18 5.26 5.09
-5 -16 17 10.56 6.04
-5 -16 16 2.06 3.84
-5 -16 15 5.25 5.69
-5 -16 14 37.58 11.37
-5 -16 13 -5.16 4.87
-5 -16 12 57.2 12.2
-5 -16 11 0.39 4.27
-5 -16 10 34.67 9.33
-5 -16 10 48 10.99
-5 -16 9 -1.77 4.84
-5 -16 9 1.6 4.19
-5 -16 8 23.26 8.3
-5 -16 8 25.01 7.76
-5 -16 7 11.17 5.68
-5 -16 7 0.13 3.74
-5 -16 6 5.74 4.4
-5 -16 6 2.27 3.88
-5 -16 5 7.15 6.1
-5 -16 5 -4.8 5.74
-5 -16 4 1.38 4.32
-5 -16 4 0 4.26
-5 -16 3 8.27 6.64
-5 -16 3 4.7 3.57
5 16 -2 -5.18 6.75
-5 -16 2 -4.12 6.3
-5 -16 2 -1.52 3.1
5 16 -1 1.65 5.61
-5 -16 1 6.3 5.04
5 16 0 -2.7 5.28
-5 -16 0 -6.44 6.16
5 16 1 -5.78 6.74
-5 -16 -1 0.7 4.05
5 16 2 -3.25 5.36
-5 -16 -2 2.32 4.14
-5 -16 -3 7.39 5.28
-5 -16 -4 1.22 5.04
-5 -16 -5 5.92 6.18
-5 -16 -6 2.17 5.31
5 17 -20 -20.81 10.19
5 17 -19 -4.7 7.06
-5 -17 17 -3.91 5.53
-5 -17 16 12.78 7.86
-5 -17 15 -8.7 7.55
-5 -17 14 12.37 5.5
-5 -17 13 -18.86 8.7
-5 -17 12 48.73 11.65
-5 -17 11 -2.15 7.41
-5 -17 10 -0.69 4.45
-5 -17 10 6.77 5.95
-5 -17 9 1.77 4.51
-5 -17 9 -2.15 4.65
-5 -17 8 10.29 5.89
-5 -17 8 6.09 4.16
-5 -17 7 7.81 6.49
-5 -17 7 0.49 3.97
-5 -17 6 -8.49 5.79
-5 -17 6 0.11 3.82
-5 -17 5 8.29 5.08
-5 -17 5 27.14 8.89
-5 -17 4 7.48 5.19
-5 -17 4 -7.14 5.6
-5 -17 3 -3.75 4.79
5 17 -2 -10.67 5.23
-5 -17 2 3.67 5.69
5 17 -1 16.38 9.48
-5 -17 1 -3.01 5.1
5 17 0 0.52 7.88
-5 -17 0 7.6 6.35
-5 -17 -1 -0.49 6.26
-5 -17 -2 -2.69 4.84
-5 -17 -3 13.53 8.55
-5 -18 16 5.93 5.04
-5 -18 15 10.6 8.15
-5 -18 14 0.96 6.15
-5 -18 13 23.77 8.69
-5 -18 12 -4.55 5.35
-5 -18 11 46.71 11.49
-5 -18 11 59.86 14.05
-5 -18 10 0.84 4.84
-5 -18 10 -4.35 4.89
-5 -18 9 46.45 12.19
-5 -18 9 31.13 9.09
-5 -18 8 -2.93 5.33
-5 -18 8 2.34 4.97
-5 -18 7 17.61 9.23
-5 -18 7 24.35 8.65
-5 -18 6 10.35 6.79
-5 -18 6 9 5.39
-5 -18 5 11.19 6.13
-5 -18 5 34.15 10.64
-5 -18 4 -0.39 5.32
5 18 -3 3.76 5.99
-5 -18 3 8.84 6.28
5 18 -2 6.32 7.3
-5 -18 2 10.32 5.79
-5 -18 1 -0.69 6.15
-5 -19 14 -8.33 7.57
-5 -19 13 21.28 9.07
-5 -19 12 4.33 4.59
-5 -19 11 13.4 7
-5 -19 10 -3.83 4.87
-5 -19 9 -2.3 4.99
-5 -19 8 0.5 3.85
-5 -19 7 -8.26 6.07
-5 -19 6 16.57 7.2
-5 -20 11 6.74 6.04
-5 -20 10 32.33 9.88
-5 -20 9 -10.83 8.04
-5 -20 8 35.85 10.45
-5 -20 7 -9.42 6.39
-6 18 1 -13.36 8.51
-6 18 0 14.22 7.05
-6 18 -1 13.77 8.07
-6 18 -2 43.37 13.18
6 -18 3 -3.26 11.6
-6 18 -3 2.17 5.27
6 -18 4 11.36 9.3
-6 18 -4 19.71 9.08
6 -18 5 14.64 11.32
-6 18 -5 9.8 6.95
6 -18 6 7.81 6.39
-6 18 -6 9.18 7.35
6 -18 7 28.21 12.76
-6 18 -7 13.12 7.55
6 -18 8 -0.56 6.67
-6 18 -8 -0.55 5.01
6 -18 9 8.85 8.92
-6 18 -9 41.39 11.85
6 -18 10 4.53 5.56
-6 18 -10 4.31 6.19
6 -18 11 21.88 10.94
-6 18 -11 27.43 9.03
6 -18 12 -1.23 7.28
-6 18 -12 0.92 5.45
6 -18 13 2 7.09
-6 18 -13 18.5 9.59
-6 18 -14 -9.76 7.11
-6 18 -15 -5.91 6.81
-6 18 -16 16.24 8.19
-6 18 -17 0.5 4.63
-6 17 5 1.83 4.19
-6 17 4 -1.71 5.84
-6 17 3 -6.93 5.61
-6 17 2 -10.09 7.52
-6 17 2 4.13 6
-6 17 1 -13.42 8.14
6 -17 0 0.05 7.55
-6 17 0 6.15 5.6
6 -17 1 30.53 13.76
-6 17 -1 17.63 8.27
6 -17 2 19.55 15.2
-6 17 -2 -2.21 4.82
6 -17 3 60.31 17.72
-6 17 -3 57.67 13.41
6 -17 4 0.42 6.22
-6 17 -4 9.4 6.05
6 -17 5 65.6 17.19
-6 17 -5 88.26 15.92
6 -17 6 24.44 11.57
-6 17 -6 20.17 8.94
6 -17 7 112.45 22.05
-6 17 -7 138.64 19.72
6 -17 8 -0.02 6.14
-6 17 -8 0.42 6.46
6 -17 9 59.24 17.25
-6 17 -9 102.64 17.83
6 -17 10 3.05 6.77
-6 17 -10 2.26 6.35
6 -17 11 16.65 8.81
-6 17 -11 41.58 11.04
6 -17 12 4.9 7.95
-6 17 -12 7.92 6.48
6 -17 13 1.53 7.81
-6 17 -13 11.48 7.86
-6 17 -14 1.59 5.79
-6 17 -15 9.18 6.15
-6 17 -16 -0.48 4.2
-6 17 -17 6.03 5.73
-6 17 -18 8.33 6.77
-6 17 -19 2.71 4.56
-6 17 -20 5.34 5.59
-6 16 5 3.54 6.75
-6 16 4 6.18 7.29
-6 16 4 -9.61 6.57
6 -16 -3 3.68 7.04
-6 16 3 14.86 11.75
-6 16 3 6.41 6.75
6 -16 -2 20.13 11.66
-6 16 2 5.72 5.98
6 -16 -1 10.95 10.5
-6 16 1 -0.74 9
-6 16 1 -3.99 5.17
6 -16 0 8.96 10.45
-6 16 0 -2.9 5.31
6 -16 1 31.61 13.19
-6 16 -1 10 6.29
[truncated: 254,898 more chars]
